# Supplementary material for: Label-free quantitative proteomics of CD133-positive liver cancer stem cells
Source: Proteome Sci. 2012 Nov 21;10:69. doi: 10.1186/1477-5956-10-69 (PMC3576254; doi:10.1186/1477-5956-10-69)
Supplement: Additional file 1: Table S1 — The information of identified proteins in hepatocytes. [file 1477-5956-10-69-S1.xls]

## Sheet: 工作表1
Identified protein in hepatocytes
No.	Accession	Protein	Score	Mass	Match	Coverage	pI	emPAI	Unique peptide	ppm
1	IPI00011062	Isoform 1 of Carbamoyl-phosphate synthase [ammonia], mitochondrial precursor	7551	165975	2765	75.9	6.3	131.96	122	26138
2	IPI00019502	Myosin-9	5479	227646	449	51.3	5.5	3.58	95	455
3	IPI00871535	Isoform 2 of Spectrin alpha chain, brain	4093	285717	349	38.8	5.23	1.42	74	305
4	IPI00847250	273 kDa protein	3969	275721	417	35.2	5.99	1.44	70	634
5	IPI00026781	Fatty acid synthase	3956	275850	415	35.8	5.99	1.44	70	229
6	IPI00005614	Isoform Long of Spectrin beta chain, brain 1	3561	275237	240	32.2	5.39	1.1	61	305
7	IPI00289334	Isoform 1 of Filamin-B	3528	280188	268	32.9	5.49	1.1	61	2803
8	IPI00299048	Isoform 1 of Ras GTPase-activating-like protein IQGAP2	3372	181071	204	44.6	5.43	1.87	60	376
9	IPI00328318	Amylo-1,6-glucosidase, 4-alpha-glucanotransferase isoform 1 variant (Fragment)	3330	176947	271	49.1	6.35	2.4	61	571
10	IPI00299402	Pyruvate carboxylase, mitochondrial precursor	3270	130293	385	58.7	6.37	7.01	55	1754
11	IPI00290553	10-formyltetrahydrofolate dehydrogenase	3230	99622	473	69.5	5.63	10.32	60	3557
12	IPI00872655	aldehyde oxidase 1	3064	150217	328	48.4	6.79	4.59	55	1009
13	IPI00221226	Annexin A6	2948	76168	310	69.4	5.42	15.89	53	1375
14	IPI00218342	C-1-tetrahydrofolate synthase, cytoplasmic	2945	102180	314	51.4	6.89	7.26	51	1350
15	IPI00784154	60 kDa heat shock protein, mitochondrial precursor	2902	61187	522	75.7	5.7	36.09	43	4701
16	IPI00002459	annexin VI isoform 2	2892	75571	309	69.1	5.46	15.52	52	181
17	IPI00003362	HSPA5 protein	2867	72492	295	54.4	5.07	24.36	45	4526
18	IPI00440493	ATP synthase subunit alpha, mitochondrial precursor	2829	59828	429	73.2	9.16	41.36	43	7140
19	IPI00745872	Isoform 1 of Serum albumin precursor	2789	71317	774	75.5	5.92	22.4	49	8417
20	IPI00296645	Microsomal triglyceride transfer protein large subunit precursor	2769	99916	304	51	8.61	7.96	48	2317
21	IPI00022463	Serotransferrin precursor	2768	79280	266	62.3	6.81	11.36	46	1073
22	IPI00027230	Endoplasmin precursor	2689	92696	374	53.7	4.76	7.92	48	3991
23	IPI00031522	Trifunctional enzyme subunit alpha, mitochondrial precursor	2680	83688	399	61.2	9.16	13.17	44	2812
24	IPI00009904	Protein disulfide-isomerase A4 precursor	2667	73229	255	62.2	4.96	13.49	50	2132
25	IPI00783313	Glycogen phosphorylase, liver form	2649	97486	254	52.2	6.71	7.57	47	1490
26	IPI00856098	p180/ribosome receptor	2641	166016	311	33.2	9	1.92	41	454
27	IPI00843789	Glycine dehydrogenase [decarboxylating], mitochondrial precursor	2599	114237	637	49.2	6.7	6.86	46	2537
28	IPI00783987	Complement C3 precursor (Fragment)	2558	188569	233	34.9	6.02	1.32	46	341
29	IPI00783271	Leucine-rich PPR motif-containing protein, mitochondrial precursor	2554	159003	160	40.3	5.81	1.76	45	170
30	IPI00010180	Isoform 1 of Liver carboxylesterase 1 precursor	2514	62766	736	66.8	6.15	21.57	40	17749
31	IPI00607693	carboxylesterase 1 isoform c precursor	2508	62638	730	66.8	6.15	21.69	40	81
32	IPI00016801	Glutamate dehydrogenase 1, mitochondrial precursor	2410	61701	688	63.6	7.66	45.57	39	14054
33	IPI00216164	Peroxisomal bifunctional enzyme	2311	79974	261	55.6	9.22	8.13	41	1864
34	IPI00329331	Isoform 1 of UTP--glucose-1-phosphate uridylyltransferase	2294	57076	226	70.1	8.16	24.86	40	4763
35	IPI00006663	Aldehyde dehydrogenase, mitochondrial precursor	2292	56859	643	64.8	6.63	37.83	36	16526
36	IPI00013808	Alpha-actinin-4	2281	105245	257	48.1	5.27	2.4	38	628
37	IPI00551024	Dihydroxyacetone kinase	2258	59282	199	62.6	7.12	14.71	32	2357
38	IPI00028031	Isoform 1 of Very long-chain specific acyl-CoA dehydrogenase, mitochondrial precursor	2209	75618	164	58.8	9.16	6.06	37	2121
40	IPI00030363	Acetyl-CoA acetyltransferase, mitochondrial precursor	2184	45456	305	78.9	8.98	100.66	34	7306
41	IPI00012728	Isoform 1 of Long-chain-fatty-acid--CoA ligase 1	2182	78919	379	56.7	6.81	8.39	37	2620
42	IPI00296196	Dimethylglycine dehydrogenase, mitochondrial precursor	2182	97145	199	52.5	7.31	4.43	40	1185
43	IPI00007765	Stress-70 protein, mitochondrial precursor	2177	73920	194	48.6	5.87	9.44	35	1727
44	IPI00008934	Hydroxymethylglutaryl-CoA synthase, mitochondrial precursor	2174	57113	544	59.1	8.4	31.15	32	12300
45	IPI00218914	Retinal dehydrogenase 1	2143	55454	303	73.3	6.3	27.28	35	5871
46	IPI00010796	Protein disulfide-isomerase precursor	2138	57480	422	73.4	4.76	21.57	36	7310
47	IPI00887739	hypothetical protein, partial	2117	145517	198	36.3	7.28	1.54	38	79
48	IPI00009896	Epoxide hydrolase 1	2105	53143	345	66.4	6.77	24.68	37	10709
49	IPI00024990	Methylmalonate-semialdehyde dehydrogenase [acylating], mitochondrial precursor	2100	58259	260	54.6	8.72	18.41	36	6357
50	IPI00218407	Fructose-bisphosphate aldolase B	2072	39961	522	64	8	420.77	30	16527
51	IPI00299568	Cytochrome P450 2A6	2052	56652	254	68	9.24	14.07	37	2854
52	IPI00465436	Catalase	2036	59947	348	62.8	6.9	12.7	34	4928
53	IPI00019912	Peroxisomal multifunctional enzyme type 2	2028	80092	459	52.7	8.96	7.72	32	1556
54	IPI00009532	4-aminobutyrate aminotransferase, mitochondrial precursor	2021	57087	260	75	8.17	16.46	31	2962
55	IPI00473031	Alcohol dehydrogenase 1B	2009	40684	824	66.9	8.63	52.54	32	31875
56	IPI00218899	Alcohol dehydrogenase 4	1996	41108	703	89.2	8.25	88.2	27	16791
57	IPI00797038	mitochondrial phosphoenolpyruvate carboxykinase 2 isoform 1 precursor	1991	71483	398	60.3	7.57	7.63	32	4271
58	IPI00303476	ATP synthase subunit beta, mitochondrial precursor	1982	56525	562	69.2	5.26	34.42	26	7630
59	IPI00465248	Isoform alpha-enolase of Alpha-enolase	1980	47481	168	71.4	7.01	24.09	32	2204
60	IPI00001441	Isoform A of Formimidoyltransferase-cyclodeaminase	1939	59574	238	66.2	5.58	8.05	31	2535
61	IPI00397526	Isoform 1 of Myosin-10	1928	229824	101	21.9	5.44	0.59	36	133
62	IPI00024067	Isoform 1 of Clathrin heavy chain 1	1923	193260	134	29	5.48	0.83	36	234
63	IPI00001539	3-ketoacyl-CoA thiolase, mitochondrial	1908	42354	381	82.9	8.32	140.63	31	12777
64	IPI00025252	Protein disulfide-isomerase A3 precursor	1898	57146	306	66.1	5.98	10.1	31	3869
65	IPI00329033	Dimethylaniline monooxygenase [N-oxide-forming] 3	1864	60622	277	69.5	7.9	14.61	32	3186
66	IPI00003865	Isoform 1 of Heat shock cognate 71 kDa protein	1860	71082	177	50.5	5.37	7.36	29	1834
67	IPI00000877	Hypoxia up-regulated protein 1 precursor	1860	111494	126	39.5	5.16	2.47	31	336
68	IPI00034308	Sarcosine dehydrogenase, mitochondrial precursor	1848	101942	145	41	6.8	3.15	32	1077
69	IPI00026105	Isoform SCPx of Non-specific lipid-transfer protein	1820	59640	211	63.6	6.44	12.17	31	1414
70	IPI00007084	Mitochondrial aspartate-glutamate carrier protein	1816	74656	213	52.2	8.79	4.35	29	1217
71	IPI00218896	Alcohol dehydrogenase 1A	1813	40745	615	64.5	8.26	32.52	27	5483
72	IPI00382470	heat shock protein 90kDa alpha (cytosolic), class A member 1 isoform 1	1803	98670	150	35.9	5.07	2.69	33	1875
74	IPI00017855	Aconitate hydratase, mitochondrial precursor	1775	86113	171	44.2	7.36	3.13	27	938
75	IPI00022793	Trifunctional enzyme subunit beta, mitochondrial precursor	1758	51547	209	61.8	9.45	19.88	31	2336
76	IPI00219526	Isoform 1 of Phosphoglucomutase-1	1751	61696	158	60.5	6.3	6.57	30	1357
77	IPI00414676	Heat shock protein HSP 90-beta	1730	83554	157	42.1	4.97	3.48	31	961
78	IPI00221234	Similar to Antiquitin	1722	59020	158	54.5	8.21	10.47	29	2192
79	IPI00021439	Actin, cytoplasmic 1	1718	42052	346	69.9	5.29	73.51	29	23540
80	IPI00018206	Aspartate aminotransferase, mitochondrial precursor	1707	47844	309	55.3	9.14	20.48	29	6272
81	IPI00000690	Isoform 1 of Apoptosis-inducing factor 1, mitochondrial precursor	1674	67144	173	47	9.04	3.4	29	1399
82	IPI00305166	Succinate dehydrogenase [ubiquinone] flavoprotein subunit, mitochondrial precursor	1671	73672	158	53.9	7.06	3.03	25	1337
83	IPI00011107	Isocitrate dehydrogenase [NADP], mitochondrial precursor	1669	51333	145	55.8	8.88	9.02	28	2518
84	IPI00002520	Serine hydroxymethyltransferase, mitochondrial precursor	1659	56414	174	61.5	8.76	6.28	28	1949
85	IPI00337541	NAD(P) transhydrogenase, mitochondrial precursor	1655	114564	179	29.3	8.31	2	27	690
86	IPI00789806	Isoform 2 of Cytosol aminopeptidase	1649	53137	120	65.2	6.3	7.7	27	999
87	IPI00744115	propionyl-Coenzyme A carboxylase, alpha polypeptide precursor	1641	80635	100	44.6	7.24	2.44	27	361
88	IPI00329444	Acyl-coenzyme A synthetase ACSM2B, mitochondrial precursor	1635	64786	176	65.3	8.5	4.93	29	2242
89	IPI00383581	Isoform 1 of Neutral alpha-glucosidase AB precursor	1625	107263	168	37.7	5.74	2.13	31	740
90	IPI00736686	similar to kidney-specific protein	1624	92500	133	47.7	8.94	2.05	29	457
91	IPI00178676	DMGDH protein	1621	70762	142	54.8	6.19	4.12	29	475
92	IPI00604664	NADH-ubiquinone oxidoreductase 75 kDa subunit, mitochondrial precursor	1612	80443	109	46.1	5.89	2.31	25	316
93	IPI00337335	Isoform 1 of Myosin-14	1611	229526	101	15.8	5.52	0.46	26	45
94	IPI00024993	Enoyl-CoA hydratase, mitochondrial precursor	1602	31823	323	72.1	8.34	94.88	24	8139
95	IPI00465343	Alcohol dehydrogenase 1C	1599	40697	437	61.6	8.63	19.99	27	3006
96	IPI00016827	Bile acyl-CoA synthetase	1572	76420	210	53.2	7.81	3.36	27	2123
97	IPI00011454	Isoform 2 of Neutral alpha-glucosidase AB precursor	1571	109825	161	36.6	5.82	1.96	30	14
98	IPI00140420	Staphylococcal nuclease domain-containing protein 1	1571	102618	92	34.6	6.74	1.65	28	264
99	IPI00013508	Alpha-actinin-1	1562	103563	163	37	5.25	0.92	26	122
100	IPI00006482	Isoform Long of Sodium/potassium-transporting ATPase subunit alpha-1 precursor	1561	114135	105	28	5.33	1.09	24	359
101	IPI00073772	Fructose-1,6-bisphosphatase 1	1553	37190	288	64.8	6.54	45.51	25	3255
102	IPI00216279	Isoform Cytoplasmic of Glycine amidinotransferase, mitochondrial precursor	1552	45311	322	64.7	6.61	28.29	24	3911
103	IPI00291006	Malate dehydrogenase, mitochondrial precursor	1546	35965	263	68.6	8.92	17.34	23	5291
104	IPI00012303	Selenium-binding protein 1	1531	52928	126	68.9	5.93	5.9	28	2114
105	IPI00006934	Hydroxyacid oxidase 1	1526	41127	173	74.6	8.2	15.12	24	1971
106	IPI00607861	GDH/6PGL endoplasmic bifunctional protein precursor	1524	89407	99	36	6.84	2.28	26	404
107	IPI00011654	Tubulin beta chain	1523	50095	204	68.2	4.78	8.93	24	2515
108	IPI00019888	Succinate-semialdehyde dehydrogenase, mitochondrial precursor	1519	58034	124	59.6	8.62	5.17	26	1523
109	IPI00007219	Cytochrome P450 2C9	1519	56333	208	63.7	8.13	7.16	32	2423
110	IPI00009367	Serine--pyruvate aminotransferase	1519	43325	456	63	8.61	35.73	23	14036
111	IPI00020632	Argininosuccinate synthase	1516	51184	138	65.1	8.6	9.72	31	5450
112	IPI00027223	Isocitrate dehydrogenase [NADP] cytoplasmic	1512	46915	136	57.7	6.53	13.13	26	1914
113	IPI00014898	Isoform 1 of Plectin-1	1505	533404	61	7.3	5.73	0.18	30	251
114	IPI00217871	Delta-1-pyrroline-5-carboxylate dehydrogenase, mitochondrial precursor	1492	62137	189	53.6	8.25	3.94	28	5287
115	IPI00644771	Acyl-coenzyme A synthetase ACSM2A, mitochondrial precursor	1476	64810	159	55.5	8.16	4.11	26	420
116	IPI00007752	Tubulin beta-2C chain	1472	50255	151	67.9	4.79	7.13	23	737
117	IPI00004101	Betaine--homocysteine S-methyltransferase 1	1471	45426	307	71.4	6.58	14.45	26	7534
118	IPI00024623	Short/branched chain specific acyl-CoA dehydrogenase, mitochondrial precursor	1469	47797	138	67.4	6.53	8.03	24	1868
119	IPI00024934	Methylmalonyl-CoA mutase, mitochondrial precursor	1468	83524	122	44.5	6.48	1.52	24	477
120	IPI00024466	UDP-glucose ceramide glucosyltransferase-like 1 isoform 1	1454	177819	82	24.6	5.42	0.69	27	136
121	IPI00012828	3-ketoacyl-CoA thiolase, peroxisomal precursor	1452	44834	253	66.7	8.76	18.76	22	1717
123	IPI00845432	Isoform 1 of UPF0465 protein C5orf33	1431	49972	130	53.2	8.46	6.73	25	1719
124	IPI00033217	Alpha-aminoadipic semialdehyde synthase, mitochondrial precursor	1431	102808	79	32.3	6.18	1.64	27	209
125	IPI00012912	Carnitine O-palmitoyltransferase 2, mitochondrial precursor	1416	74244	98	46.2	8.38	2.36	25	592
126	IPI00007282	Cytochrome P450 2E1	1415	57269	138	46	8.27	4.98	28	928
127	IPI00009960	Isoform 1 of Mitochondrial inner membrane protein	1406	84026	79	36.7	6.08	1.92	27	396
128	IPI00328156	Amine oxidase [flavin-containing] B	1405	59238	109	46.9	7.2	4.05	24	2416
129	IPI00470467	NADPH--cytochrome P450 reductase	1400	77097	117	38.8	5.38	2.35	24	663
130	IPI00293125	Acyl-coenzyme A oxidase 2, peroxisomal	1395	77576	113	43.6	7.32	2.19	24	594
131	IPI00220267	Argininosuccinate lyase	1395	51910	94	44.2	6.04	6.16	23	745
132	IPI00103467	Aldehyde dehydrogenase X, mitochondrial precursor	1394	57658	104	53.2	6.36	4.01	23	915
133	IPI00295777	Glycerol-3-phosphate dehydrogenase [NAD+], cytoplasmic	1393	38171	108	67.6	5.81	15.89	23	883
134	IPI00013323	Cytochrome P450 2C19	1359	56636	205	43.9	7.11	5.1	27	384
135	IPI00219018	Glyceraldehyde-3-phosphate dehydrogenase	1353	36201	213	64.8	8.57	26.93	21	7498
136	IPI00008037	Isoform Long of Long-chain-fatty-acid--CoA ligase 5	1324	76855	131	40	6.49	1.41	21	372
137	IPI00793199	annexin IV	1323	36290	153	61.1	5.84	12.75	20	880
138	IPI00186290	Elongation factor 2	1318	96246	103	33.1	6.41	1.39	25	920
139	IPI00298792	60 kDa protein	1313	60441	172	44	8.47	3.18	21	2476
140	IPI00022774	Transitional endoplasmic reticulum ATPase	1313	89950	79	29	5.14	1.2	21	3193
141	IPI00218852	Villin-1	1312	93093	84	29.3	5.99	1.37	21	429
142	IPI00645078	Ubiquitin-like modifier-activating enzyme 1	1303	118858	78	27.8	5.49	0.87	21	191
143	IPI00096066	Succinyl-CoA ligase [GDP-forming] beta-chain, mitochondrial precursor	1295	46824	91	57.4	6.15	6.71	22	1423
144	IPI00005158	Lon protease homolog, mitochondrial precursor	1292	106936	82	27.1	6.01	1.19	23	104
145	IPI00465138	Cytochrome P450 3A4	1286	57705	117	46.5	8.27	5.59	21	1423
146	IPI00013475	Tubulin beta-2A chain	1280	50274	133	58	4.78	4.92	21	86
147	IPI00465028	Isoform 1 of Triosephosphate isomerase	1271	31057	138	76.9	5.65	34.03	19	2585
148	IPI00012645	Isoform 1 of Spectrin beta chain, brain 2	1270	272496	66	14.4	5.79	0.31	25	88
149	IPI00002519	Isoform 1 of Serine hydroxymethyltransferase, cytosolic	1269	53619	146	50.1	7.61	4	19	1561
150	IPI00784044	Isoform 1 of Methylcrotonoyl-CoA carboxylase beta chain, mitochondrial precursor	1268	61808	77	44	7.57	2.65	21	537
151	IPI00643525	Complement component 4A	1263	194218	121	17.5	6.65	0.42	22	234
152	IPI00304925	Heat shock 70 kDa protein 1	1258	70294	124	41.8	5.48	2.28	20	667
153	IPI00219029	Aspartate aminotransferase, cytoplasmic	1254	46447	174	58.6	6.52	8.01	21	1004
154	IPI00021405	Isoform A of Lamin-A/C	1248	74380	89	35.7	6.57	1.37	20	283
155	IPI00295363	Ornithine carbamoyltransferase, mitochondrial precursor	1246	40081	147	63	8.75	11.66	22	3202
156	IPI00007247	Propionyl-CoA carboxylase beta chain, mitochondrial precursor	1246	58806	97	51	7.56	2.69	21	466
157	IPI00025341	D-beta-hydroxybutyrate dehydrogenase, mitochondrial precursor	1244	38532	158	65.6	9.11	10.86	22	2854
158	IPI00290301	Cytochrome P450 2C8	1242	56587	197	46.5	8.8	4.15	22	637
159	IPI00376206	Isoform 2 of 17-beta hydroxysteroid dehydrogenase 13 precursor	1241	33976	203	63.7	9.14	12.59	21	2585
160	IPI00296053	Isoform Mitochondrial of Fumarate hydratase, mitochondrial precursor	1234	54773	125	50.2	8.85	4.44	21	1802
161	IPI00017726	Isoform 1 of 3-hydroxyacyl-CoA dehydrogenase type-2	1229	27134	178	75.9	7.66	57.2	17	1995
162	IPI00032875	Isoform 1 of Electron transfer flavoprotein-ubiquinone oxidoreductase, mitochondrial precursor	1229	69262	104	50.4	7.31	2.66	23	1710
163	IPI00289524	Aldo-keto reductase family 1 member C4	1226	37470	106	79.3	6.71	10.62	20	2862
164	IPI00641737	Haptoglobin precursor	1213	47378	128	53.1	6.28	7.61	21	1138
165	IPI00296907	Isoform 1 of Acyl-coenzyme A oxidase 1, peroxisomal	1213	74889	117	44.8	8.35	2.05	21	511
166	IPI00031708	Fumarylacetoacetase	1210	46743	110	66.3	6.46	3.8	22	2139
167	IPI00218297	4-hydroxyphenylpyruvate dioxygenase	1202	45077	106	63.1	6.52	6.24	22	2114
168	IPI00646304	peptidylprolyl isomerase B precursor	1192	23785	133	69	9.42	113.91	21	2203
169	IPI00305383	Cytochrome b-c1 complex subunit 2, mitochondrial precursor	1192	48584	98	49.9	8.74	6.65	20	1181
170	IPI00220301	Peroxiredoxin-6	1189	25133	132	82.1	6	32.14	21	2512
171	IPI00295386	Carbonyl reductase [NADPH] 1	1187	30641	174	73.3	8.55	12.14	17	934
172	IPI00003482	2,4-dienoyl-CoA reductase, mitochondrial precursor	1187	36330	218	61.5	9.35	15.37	19	6562
173	IPI00019160	Cytochrome P450 4F2	1183	60442	163	36.5	6.6	2.38	18	454
174	IPI00419802	Isoform 1 of 3-hydroxyisobutyryl-CoA hydrolase, mitochondrial precursor	1181	43797	97	53.1	8.38	6.11	21	1508
175	IPI00013860	3-hydroxyisobutyrate dehydrogenase, mitochondrial precursor	1169	35705	118	57.4	8.38	10.98	17	1359
176	IPI00177817	Isoform SERCA2A of Sarcoplasmic/endoplasmic reticulum calcium ATPase 2	1168	111103	69	25.6	5.26	0.84	19	283
177	IPI00291560	Isoform 1 of Arginase-1	1166	34884	185	70.2	6.72	17.33	20	3462
178	IPI00027165	Isoform R-type of Pyruvate kinase isozymes R/L	1155	62191	96	47.4	7.64	2.27	20	437
179	IPI00025874	Dolichyl-diphosphooligosaccharide--protein glycosyltransferase 67 kDa subunit precursor	1144	72847	134	45.5	5.87	2.29	23	1051
180	IPI00169383	Phosphoglycerate kinase 1	1137	44985	99	64.3	8.3	6.27	20	913
181	IPI00099595	Hydroxysteroid 17-beta dehydrogenase 6 precursor	1137	36285	122	60.3	8.94	7.14	19	2182
182	IPI00011200	D-3-phosphoglycerate dehydrogenase	1130	57356	117	45.6	6.29	2.05	18	762
183	IPI00037448	Glyoxylate reductase/hydroxypyruvate reductase	1130	36045	166	57.9	7.01	15.65	18	3675
184	IPI00027252	Prohibitin-2	1127	33276	107	64.9	9.83	9.75	19	1819
185	IPI00216057	Sorbitol dehydrogenase	1126	38899	114	66.1	8.23	9.71	18	1912
186	IPI00549467	Nitrilase homolog 2	1122	30988	65	71.7	6.82	7.51	20	378
187	IPI00299571	Isoform 2 of Protein disulfide-isomerase A6 precursor	1115	54380	141	39	5.17	3.1	16	5149
188	IPI00004902	Isoform 1 of Electron transfer flavoprotein subunit beta	1115	28054	141	60.8	8.24	19.63	18	3399
189	IPI00010810	Electron transfer flavoprotein subunit alpha, mitochondrial precursor	1108	35400	168	59.2	8.62	12.4	17	2313
190	IPI00005040	Medium-chain specific acyl-CoA dehydrogenase, mitochondrial precursor	1108	47015	122	51.8	8.61	5.23	22	2654
191	IPI00873817	4-trimethylaminobutyraldehyde dehydrogenase	1104	54679	132	35.8	5.69	2.83	19	897
192	IPI00215760	Dimethylaniline monooxygenase [N-oxide-forming] 5	1103	60638	141	40.7	8.41	1.88	22	2839
193	IPI00553177	Isoform 1 of Alpha-1-antitrypsin precursor	1099	46878	89	54.3	5.37	5.28	20	631
194	IPI00000792	Quinone oxidoreductase	1092	35356	92	77.8	8.56	6.16	19	1560
195	IPI00289551	Retinol dehydrogenase 16	1092	36050	126	50.5	8.83	5.91	19	1735
196	IPI00216308	Voltage-dependent anion-selective channel protein 1	1089	30868	102	66.4	8.62	9.52	15	1379
197	IPI00439935	UDP-glucuronosyltransferase 1-4 precursor	1086	60613	106	40.8	8.79	3.17	19	2066
198	IPI00013847	Cytochrome b-c1 complex subunit 1, mitochondrial precursor	1083	53297	82	48.5	5.94	3.22	18	733
199	IPI00333838	Acyl-coenzyme A thioesterase 1	1082	46647	103	65.1	6.9	3.5	20	752
200	IPI00024580	Methylcrotonoyl-CoA carboxylase subunit alpha, mitochondrial precursor	1079	80935	68	29.7	7.66	1.04	17	313
201	IPI00402759	Isoform 1 of Glycine N-acyltransferase	1078	34274	181	77.4	8.38	26.76	18	2262
202	IPI00020557	Prolow-density lipoprotein receptor-related protein 1 precursor	1068	523119	62	5.3	5.16	0.14	19	106
203	IPI00448095	L-xylulose reductase	1067	26182	184	70.9	8.33	35.5	17	8508
204	IPI00307246	Isoform 2 of Cytochrome P450 1A2	1065	58770	92	43.6	9.18	1.98	17	1673
205	IPI00292657	NADP-dependent leukotriene B4 12-hydroxydehydrogenase	1062	36075	111	57.8	8.45	12.97	17	1215
206	IPI00008485	Iron-responsive element-binding protein 1	1060	98850	125	28.9	6.23	1.33	21	560
207	IPI00376344	Isoform 1 of Myosin-Ib	1059	132928	62	18.2	9.43	0.59	19	105
208	IPI00020599	Calreticulin precursor	1057	48283	133	60.4	4.29	2.75	19	2813
209	IPI00643720	2-oxoglutarate dehydrogenase E1 component-like, mitochondrial precursor	1056	115264	62	23	6.18	0.66	20	74
210	IPI00387144	Tubulin alpha-1B chain	1052	50804	193	50.1	4.94	3.52	16	2703
211	IPI00220906	Isoform 1 of Acyl-coenzyme A thioesterase 2, mitochondrial precursor	1052	53603	96	59.4	8.82	2.71	20	18
212	IPI00031461	Rab GDP dissociation inhibitor beta	1050	51087	78	60.9	6.11	2.96	21	404
213	IPI00027701	Short-chain specific acyl-CoA dehydrogenase, mitochondrial precursor	1049	44611	138	53.4	8.13	10.33	16	1761
214	IPI00295857	Coatomer subunit alpha	1047	139783	47	21.1	7.7	0.48	21	87
215	IPI00104341	Epoxide hydrolase 2	1047	63316	74	42.5	5.91	1.9	18	835
216	IPI00027107	Tu translation elongation factor, mitochondrial precursor	1043	50185	77	45.1	7.26	2.81	18	1295
217	IPI00009747	Lanosterol synthase	1041	84453	64	30.1	6.16	1.14	18	348
218	IPI00007188	ADP/ATP translocase 2	1039	33102	155	52.3	9.76	5.77	20	5176
219	IPI00645805	Isovaleryl-CoA dehydrogenase, mitochondrial precursor	1030	46803	97	56.5	8.45	3.47	20	1365
220	IPI00296635	1,4-alpha-glucan-branching enzyme	1027	80865	63	31.9	5.87	1.4	21	238
221	IPI00293564	Hydroxymethylglutaryl-CoA lyase, mitochondrial precursor	1024	34794	132	42.5	8.81	3.3	15	1514
222	IPI00554660	Peroxisomal sarcosine oxidase	1022	44494	86	46.2	8.67	4.57	19	898
223	IPI00396485	Elongation factor 1-alpha 1	1020	50451	222	50.4	9.1	3.86	20	3516
224	IPI00015911	Dihydrolipoyl dehydrogenase, mitochondrial precursor	1019	54686	103	43.8	7.59	1.86	16	798
225	IPI00294398	Isoform 1 of Hydroxyacyl-coenzyme A dehydrogenase, mitochondrial precursor	1016	34313	128	59.9	8.88	12.26	21	2580
226	IPI00477957	Citrate lyase subunit beta-like protein, mitochondrial precursor	1013	37564	68	57.6	8.88	4.91	17	465
228	IPI00477605	Isoform 1 of Acyl-coenzyme A synthetase ACSM5, mitochondrial precursor	999	65375	51	40.9	8.69	1.3	17	277
229	IPI00098902	2-oxoglutarate dehydrogenase E1 component, mitochondrial precursor	999	117059	64	23.5	6.4	0.69	20	43
230	IPI00008483	Amine oxidase [flavin-containing] A	992	60157	77	38.9	7.94	1.9	18	1003
231	IPI00029733	Aldo-keto reductase family 1 member C1	990	37221	98	65	8.02	6.75	17	1515
232	IPI00017283	Isoleucyl-tRNA synthetase, mitochondrial precursor	987	114688	48	21	6.78	0.66	18	93
233	IPI00028910	Dihydropyrimidinase	987	57107	119	43.5	6.81	2.43	19	640
234	IPI00216293	Thiosulfate sulfurtransferase	985	33636	120	66.3	6.77	6.21	17	5707
235	IPI00013957	Mitochondrial carnitine/acylcarnitine carrier protein	980	33264	76	52.2	9.48	8.78	17	1048
236	IPI00221224	Aminopeptidase N	973	109870	49	18.9	5.31	0.91	17	117
237	IPI00657682	Glutathione S-transferase A1	972	25672	145	57.2	8.91	49.27	19	20971
238	IPI00384280	Prenylcysteine oxidase 1 precursor	972	57003	100	40.6	5.8	2.07	17	662
239	IPI00465256	GTP:AMP phosphotransferase mitochondrial	963	25550	63	69.6	9.15	12.22	18	1348
240	IPI00021428	Actin, alpha skeletal muscle	960	42366	205	33.2	5.23	7.81	18	86
241	IPI00218831	Glutathione S-transferase Mu 1	957	25923	95	54.6	6.24	22.18	16	1943
242	IPI00872799	Cytochrome P450 4A11 precursor	957	59766	101	35.8	8.96	1.92	17	1008
243	IPI00217458	Alanine aminotransferase 1	954	55172	99	44.4	6.77	2.19	16	402
244	IPI00333619	Isoform 1 of Fatty aldehyde dehydrogenase	953	55269	132	33.4	7.98	2.78	16	1664
245	IPI00219682	Erythrocyte band 7 integral membrane protein	951	31882	80	56.9	7.71	6.27	16	549
246	IPI00220271	Alcohol dehydrogenase	948	36892	79	53.5	6.32	5.1	16	1417
247	IPI00029784	UDP-glucuronosyltransferase 2B7 precursor	947	61168	181	30.1	8.54	2.9	15	4664
248	IPI00419263	Peroxisomal 3,2-trans-enoyl-CoA isomerase	945	39926	80	44.6	8.83	4.75	15	672
249	IPI00180675	Tubulin alpha-1A chain	945	50788	165	47	4.94	2.98	15	131
250	IPI00219446	Phosphatidylethanolamine-binding protein 1	943	21158	139	88.8	7.01	28.4	16	4583
251	IPI00021885	Isoform 1 of Fibrinogen alpha chain precursor	936	95656	72	26	5.7	0.77	16	299
252	IPI00031420	UDP-glucose 6-dehydrogenase	936	55674	59	47	6.73	1.37	16	667
253	IPI00022228	Vigilin	936	141979	37	19.2	6.43	0.54	19	67
254	IPI00414384	Isoform 1 of Hydroxysteroid dehydrogenase-like protein 2	934	45651	78	47.6	8.07	3.04	16	783
255	IPI00244391	Xanthine dehydrogenase/oxidase	926	148611	54	16.2	7.86	0.45	16	99
256	IPI00026154	Glucosidase 2 subunit beta precursor	924	60357	85	33	4.33	1.89	18	563
257	IPI00217966	Isoform 1 of L-lactate dehydrogenase A chain	917	36950	72	39.8	8.44	4.11	15	1678
258	IPI00218733	Superoxide dismutase	914	16154	80	81.8	5.7	114.25	16	1047
259	IPI00297635	Isoform 1 of Acyl-coenzyme A synthetase ACSM3, mitochondrial precursor	913	66681	54	34.6	9.16	1.26	17	298
260	IPI00028520	Isoform 1 of NADH dehydrogenase [ubiquinone] flavoprotein 1, mitochondrial precursor	912	51469	46	46.3	8.51	1.7	16	204
261	IPI00011253	40S ribosomal protein S3	908	26842	59	74.1	9.68	6.31	18	493
262	IPI00294578	Isoform 1 of Protein-glutamine gamma-glutamyltransferase 2	907	78420	69	26.9	5.11	1.46	16	308
263	IPI00296337	Isoform 1 of DNA-dependent protein kinase catalytic subunit	906	473749	37	4.7	6.75	0.12	16	227
264	IPI00641950	Lung cancer oncogene 7	904	38378	79	60.8	8.53	2.75	15	427
265	IPI00027497	Glucose-6-phosphate isomerase	902	63335	105	31	8.43	2.04	15	910
266	IPI00007611	ATP synthase subunit O, mitochondrial precursor	902	23377	74	71.8	9.97	15.53	16	1915
267	IPI00007750	Tubulin alpha-4A chain	899	50634	109	46.2	4.95	2.76	14	75
268	IPI00013933	Isoform DPI of Desmoplakin	897	334021	56	8	6.44	0.18	18	59
269	IPI00879437	Protein	896	32526	166	52.7	8.77	7.49	16	76
270	IPI00000874	Peroxiredoxin-1	894	22324	103	56.8	8.27	15.43	17	2537
271	IPI00002245	Isoform 1 of Acyl-CoA synthetase short-chain family member 3, mitochondrial precursor	894	75358	52	22.2	8.84	1.25	15	141
272	IPI00418169	annexin A2 isoform 1	892	40671	78	45.9	8.53	2.78	16	321
273	IPI00009634	Sulfide:quinone oxidoreductase, mitochondrial precursor	888	50214	49	41.8	9.18	1.95	17	377
274	IPI00383046	Carboxymethylenebutenolidase homolog	886	28372	60	44.1	6.71	5.58	19	766
275	IPI00010290	FABP1 protein (Fragment)	882	15140	163	82.8	9.52	1830.33	14	21365
276	IPI00329389	60S ribosomal protein L6	879	32765	63	47.9	10.59	4.69	18	384
277	IPI00171391	Isoform 1 of Aldehyde dehydrogenase family 8 member A1	879	54165	76	41.5	6.76	1.89	14	482
278	IPI00017367	Radixin isoform b	874	71176	58	30.1	6.3	0.97	16	240
279	IPI00332828	carboxylesterase 2 isoform 1	873	69311	96	31.5	6.03	2.18	15	1438
280	IPI00032038	Isoform 1 of Carnitine O-palmitoyltransferase I, liver isoform	871	88995	59	24.7	8.85	0.99	16	227
281	IPI00298994	Talin-1	859	271766	43	9.8	5.77	0.18	14	120
282	IPI00024896	Phenazine biosynthesis-like domain-containing protein	856	32050	87	51	6.06	8.64	13	1285
283	IPI00478003	Alpha-2-macroglobulin precursor	854	164600	69	14.2	6	0.37	16	150
284	IPI00065063	Dehydrogenase/reductase SDR family member 1	850	34458	67	56.5	8.01	2.98	13	441
285	IPI00745233	Glutathione S-transferase A2	850	25648	135	50.9	8.51	29.81	16	<1
286	IPI00218474	Beta-enolase	849	47299	55	47.5	7.59	1.94	14	186
287	IPI00030275	Heat shock protein 75 kDa, mitochondrial precursor	848	80345	62	24.6	8.3	0.97	15	268
288	IPI00017579	Phenylalanine-4-hydroxylase	846	52343	54	56.6	6.15	1.65	15	414
289	IPI00293721	Aflatoxin B1 aldehyde reductase member 3	846	37582	116	51.7	6.67	5.96	14	952
290	IPI00219673	Glutathione S-transferase kappa 1	844	25594	97	59.7	8.5	20.34	15	1225
291	IPI00043499	Probable urocanate hydratase	840	75581	59	23.8	6.34	1.06	15	360
292	IPI00215952	Ectonucleoside triphosphate diphosphohydrolase 5 precursor	834	47886	80	48.8	5.92	2.11	15	467
293	IPI00291928	Ras-related protein Rab-14	834	24110	74	74.4	5.85	8.12	14	587
294	IPI00011937	Peroxiredoxin-4	830	30749	92	57.2	5.86	5.35	14	1042
295	IPI00019383	Galactokinase	829	42702	40	41.8	6.04	2.06	13	961
296	IPI00016457	Isoform 1 of Carnitine O-acetyltransferase	829	71336	46	27.2	8.63	0.88	15	341
297	IPI00219365	Moesin	827	67892	58	29.3	6.08	1.13	16	71
298	IPI00291175	Isoform 1 of Vinculin	823	117220	33	17.3	5.83	0.51	15	62
299	IPI00017375	Protein transport protein Sec23A	822	87018	56	22.9	6.64	0.74	14	198
301	IPI00031131	Adipocyte plasma membrane-associated protein	820	46622	67	50.2	5.82	1.99	15	1026
302	IPI00000816	14-3-3 protein epsilon	812	29326	61	72.9	4.63	4.59	15	926
303	IPI00021891	Isoform Gamma-B of Fibrinogen gamma chain precursor	811	52106	83	44.6	5.37	2.63	14	389
304	IPI00004358	Glycogen phosphorylase, brain form	809	97319	46	21.5	6.4	0.64	17	42
305	IPI00177728	Cytosolic non-specific dipeptidase	807	53187	60	44.6	5.66	2.75	15	583
306	IPI00017334	Prohibitin	807	29843	79	50.7	5.57	3.88	12	1789
307	IPI00009368	Sideroflexin-1	803	35881	88	50.9	9.22	3.5	14	992
308	IPI00218319	Isoform 2 of Tropomyosin alpha-3 chain	802	29243	47	51.2	4.75	4.05	15	342
309	IPI00063408	Probable 2-oxoglutarate dehydrogenase E1 component DHKTD1, mitochondrial precursor	802	103719	47	20.9	6.46	0.7	15	235
310	IPI00006443	Lambda-crystallin homolog	799	35909	53	54.2	5.81	2.75	13	319
311	IPI00000663	Isoform Mitochondrial of Malonyl-CoA decarboxylase, mitochondrial precursor	798	55368	38	35.3	9.11	1	13	202
312	IPI00014363	Betaine--homocysteine S-methyltransferase 2	796	40841	81	50.4	5.61	2.47	15	383
313	IPI00141318	Isoform 1 of Cytoskeleton-associated protein 4	795	66097	40	27.4	5.63	0.79	14	1016
314	IPI00291419	Acetyl-CoA acetyltransferase, cytosolic	794	41838	73	58.2	6.47	4.75	14	689
315	IPI00012007	Adenosylhomocysteinase	794	48255	62	35.2	5.92	2.28	14	894
316	IPI00029133	ATP synthase subunit b, mitochondrial precursor	793	28947	67	40.6	9.37	6.09	14	1119
317	IPI00426542	UDP-glucuronosyltransferase 1-9 precursor	791	60757	88	29.8	8.08	1.72	13	362
318	IPI00478410	Isoform Liver of ATP synthase subunit gamma, mitochondrial precursor	789	33032	110	41.6	9.23	3.62	13	1079
319	IPI00301491	UDP-glucuronosyltransferase 2B4 precursor	786	60872	93	33.1	8.7	1.72	15	1134
320	IPI00216133	Bile salt sulfotransferase	784	33929	79	53.7	5.71	4.35	14	1609
321	IPI00011416	Delta(3,5)-Delta(2,4)-dienoyl-CoA isomerase, mitochondrial precursor	783	36136	86	39.3	8.16	2.72	13	1023
322	IPI00291483	Aldo-keto reductase family 1 member C3	779	37220	65	54.2	8.05	3.27	14	164
323	IPI00009268	Aminoacylase-1	778	46084	61	50	5.77	3.58	14	5477
324	IPI00307483	Cytochrome P450 4F11	778	60843	90	32.3	6.48	1.32	14	221
325	IPI00020984	Calnexin precursor	775	67982	75	29.9	4.47	0.94	15	437
326	IPI00008867	Glycogen [starch] synthase, liver	771	81533	68	25.2	6.35	0.74	16	176
327	IPI00031583	Putative uncharacterized protein DKFZp451D234	769	110031	35	17.6	4.83	0.42	14	44
328	IPI00329801	Annexin A5	766	35971	75	51.3	4.94	2.44	13	380
329	IPI00297779	T-complex protein 1 subunit beta	765	57794	39	32.9	6.01	1.29	12	238
330	IPI00738499	Ferritin light chain	757	20064	134	54.9	5.51	64.28	13	2602
331	IPI00221088	40S ribosomal protein S9	756	22635	63	57.7	10.66	5.01	15	328
332	IPI00025796	NADH dehydrogenase [ubiquinone] iron-sulfur protein 3, mitochondrial precursor	753	30337	46	45.8	6.99	2.87	12	384
333	IPI00411335	UDP glycosyltransferase 2 family, polypeptide B15	750	61510	106	30	8.98	1.83	14	2040
334	IPI00383879	Arylacetamide deacetylase	749	45833	97	44.4	8.75	2.75	14	613
335	IPI00005668	Aldo-keto reductase family 1 member C2	748	37111	84	51.7	7.13	4.54	14	23
336	IPI00008905	UDP-glucuronosyltransferase 2B15 precursor	747	61461	105	30	8.92	1.83	14	158
337	IPI00165360	3-mercaptopyruvate sulfurtransferase	745	33443	101	62.3	6.13	5.65	12	1016
338	IPI00292698	Alcohol dehydrogenase 6	738	39959	68	36.7	8.07	3.53	13	537
339	IPI00012268	26S proteasome non-ATPase regulatory subunit 2	738	100877	39	21.1	5.08	0.61	15	87
340	IPI00024919	Thioredoxin-dependent peroxide reductase, mitochondrial precursor	735	28017	182	44.1	7.67	28.26	12	2759
341	IPI00008530	60S acidic ribosomal protein P0	734	34423	71	46.4	5.71	2.31	11	462
342	IPI00003944	Lipoamide acyltransferase component of branched-chain alpha-keto acid dehydrogenase complex, mitochondrial precursor	731	53852	51	40.2	8.71	1.91	16	440
343	IPI00015602	Mitochondrial precursor proteins import receptor	730	68096	48	28.1	6.75	0.85	13	189
344	IPI00291005	Malate dehydrogenase, cytoplasmic	730	36631	60	44	6.91	2.08	13	632
345	IPI00031545	Isoform Long of Inositol 1,4,5-trisphosphate receptor type 2	727	311074	37	5.8	6.03	0.16	13	28
346	IPI00744627	Peroxisomal trans-2-enoyl-CoA reductase	727	34981	64	48.4	9.22	2.89	12	356
347	IPI00014439	Dihydropteridine reductase	726	26001	71	54.1	6.9	8.95	10	790
348	IPI00017551	Isoform 1 of Regucalcin	725	33802	53	49.8	5.89	4.38	13	273
349	IPI00292709	Phosphoenolpyruvate carboxykinase, cytosolic	724	69948	67	26.8	5.8	1.08	13	376
350	IPI00215948	Isoform 1 of Catenin alpha-1	720	100693	55	19.5	5.95	0.57	13	231
351	IPI00006865	Vesicle-trafficking protein SEC22b	719	24896	60	47.9	8.67	3.54	11	397
352	IPI00303174	Homogentisate 1,2-dioxygenase	717	50625	45	42	6.54	1.42	14	4881
353	IPI00152981	Acyl-CoA dehydrogenase family member 9, mitochondrial precursor	716	69344	33	24.2	8.16	0.74	12	470
354	IPI00419585	Peptidyl-prolyl cis-trans isomerase A	715	18229	76	66.7	7.68	41.13	11	1786
355	IPI00005682	Corticosteroid 11-beta-dehydrogenase isozyme 1	711	32608	110	32.9	8.71	9.23	12	1176
356	IPI00384676	Isoform 1 of Enoyl-CoA hydratase domain-containing protein 2, mitochondrial precursor	710	31449	70	51.4	9.03	5.76	12	1424
357	IPI00024911	Endoplasmic reticulum protein ERp29 precursor	709	29032	78	52.9	6.77	3.56	13	1478
358	IPI00216136	Isoform C of Ketohexokinase	709	33016	44	41.3	5.91	3.22	13	529
359	IPI00451965	UDP-glucuronosyltransferase 1-6 precursor	708	61338	79	25.2	8.66	1.56	12	151
360	IPI00008842	UPB1 protein (Fragment)	705	44273	44	53	6.09	2.4	14	802
361	IPI00216691	Profilin-1	704	15216	64	70	8.44	36.7	11	982
362	IPI00434346	UDP-glucuronosyltransferase 1-1 precursor	704	60180	83	30	8.19	1.75	13	264
363	IPI00013003	Isoform Long of Acetyl-CoA carboxylase 2	702	278375	28	7.9	6.05	0.16	14	45
364	IPI00549725	Phosphoglycerate mutase 1	698	28900	73	59.1	6.67	6.14	14	575
365	IPI00299778	Serum paraoxonase/lactonase 3	695	39810	79	44.1	5.24	2.88	11	496
366	IPI00024787	Very long-chain acyl-CoA synthetase	694	71066	76	24	8.69	0.8	13	289
367	IPI00291467	ADP/ATP translocase 3	691	33073	98	39.6	9.76	2.81	14	237
369	IPI00298497	Fibrinogen beta chain precursor	689	56577	40	33.2	8.54	0.66	12	260
370	IPI00001734	Isoform 1 of Phosphoserine aminotransferase	688	40796	41	38.4	7.56	2.21	13	512
371	IPI00011075	Alanine--glyoxylate aminotransferase 2, mitochondrial precursor	688	58088	56	34.8	8.08	1.42	13	300
372	IPI00021842	Apolipoprotein E precursor	681	36246	39	40.4	5.65	1.61	10	159
373	IPI00219729	Mitochondrial 2-oxoglutarate/malate carrier protein	679	34211	51	39.5	9.92	3.01	11	558
374	IPI00000875	Elongation factor 1-gamma	676	50429	42	31.4	6.25	1.14	13	504
375	IPI00027442	Alanyl-tRNA synthetase, cytoplasmic	675	107484	30	19.7	5.34	0.43	14	121
376	IPI00029665	Cob	675	27713	55	45.6	8.86	2.9	10	440
377	IPI00302927	T-complex protein 1 subunit delta	671	58401	33	31.4	7.96	0.93	11	281
378	IPI00024913	Isoform Long of ES1 protein homolog, mitochondrial precursor	666	28495	46	64.6	8.5	3.2	14	931
379	IPI00383680	Ribophorin II	664	67681	65	26.3	5.7	0.94	9	258
380	IPI00011229	Cathepsin D precursor	664	45037	79	32.5	6.1	4.46	10	1571
381	IPI00027350	Peroxiredoxin-2	663	22049	63	33.8	5.66	7.33	11	558
382	IPI00555812	Vitamin D-binding protein precursor	659	54526	32	39.2	5.4	1.14	13	138
383	IPI00021890	Estradiol 17-beta-dehydrogenase 8	657	27299	60	47.5	6.09	2.98	9	576
384	IPI00220739	Membrane-associated progesterone receptor component 1	655	21772	100	52.3	4.56	3.2	13	1235
385	IPI00218015	Isoform 2 of Probable D-lactate dehydrogenase, mitochondrial precursor	655	52910	35	27.1	6.03	1.06	10	331
386	IPI00021772	S-adenosylmethionine synthetase isoform type-1	654	44190	52	36.7	5.86	1.55	11	1523
387	IPI00157820	Thioredoxin reductase 2 isoform 1 variant	654	56948	31	21.8	7.24	0.57	9	126
388	IPI00168603	Choline dehydrogenase, mitochondrial precursor	651	66101	37	32	8.67	0.7	13	358
389	IPI00005038	Ribonuclease UK114	649	14542	56	88.3	8.74	18.01	10	6298
390	IPI00880164	Isoform 3 of Nicotinate phosphoribosyltransferase	646	56577	32	26.9	5.5	0.86	11	333
391	IPI00022891	ADP/ATP translocase 1	645	33271	79	40.3	9.78	2.44	13	93
392	IPI00295098	Signal recognition particle receptor subunit beta	643	29912	35	46.9	9.17	1.88	11	200
393	IPI00465085	Isoform 1 of Nicotinate phosphoribosyltransferase	643	60938	31	26.1	5.59	0.78	11	91
394	IPI00031557	Isoform 1 of Cystathionine gamma-lyase	642	45050	42	36.3	6.21	2.33	12	546
395	IPI00419880	40S ribosomal protein S3a	639	30154	53	49.6	9.75	3.8	13	441
396	IPI00759493	succinate-CoA ligase, GDP-forming, alpha subunit	636	36626	51	41.9	9.01	2.36	11	850
397	IPI00219525	6-phosphogluconate dehydrogenase, decarboxylating	633	53619	45	28.6	6.8	1.05	9	370
398	IPI00215901	Isoform 1 of Adenylate kinase isoenzyme 2, mitochondrial	630	26689	90	50.6	7.67	9.59	11	900
399	IPI00003836	UDP-glucuronosyltransferase 2B10 precursor	630	61190	66	26.1	9.12	1.08	12	391
400	IPI00294911	Succinate dehydrogenase [ubiquinone] iron-sulfur subunit, mitochondrial precursor	630	32407	78	46.8	9.03	2.92	12	1034
401	IPI00217030	40S ribosomal protein S4, X isoform	629	29807	45	39.9	10.16	3.39	12	358
402	IPI00218414	Carbonic anhydrase 2	629	29285	90	55.4	6.87	3.51	11	1484
403	IPI00026942	Isoform 1 of Erlin-2	628	38044	38	30.1	5.47	1.12	9	602
404	IPI00339384	Isoform 1 of Retinol dehydrogenase 11	627	35763	49	45.6	9.05	1.9	12	390
405	IPI00009704	Probable proline dehydrogenase 2	624	59689	30	30.4	8.94	0.71	11	88
406	IPI00297084	dolichyl-diphosphooligosaccharide-protein glycosyltransferase precursor	623	50940	36	35.1	6.09	0.99	11	704
407	IPI00024317	Isoform Long of Glutaryl-CoA dehydrogenase, mitochondrial precursor	622	48610	64	37.4	8.31	2.48	11	720
408	IPI00445114	cDNA FLJ44603 fis, clone BRACE1000475, highly similar to Delta3,5- delta2,4-dienoyl-CoA isomerase, mitochondrial	620	21534	77	41.6	5.43	5.57	9	616
409	IPI00003968	NADH dehydrogenase [ubiquinone] 1 alpha subcomplex subunit 9, mitochondrial precursor	617	42654	32	38.7	9.81	1.27	13	157
410	IPI00026958	Isoform Short of NADPH:adrenodoxin oxidoreductase, mitochondrial precursor	615	54259	30	38.9	8.72	0.8	13	145
411	IPI00299608	Isoform 1 of 26S proteasome non-ATPase regulatory subunit 1	613	106795	33	17.1	5.25	0.48	11	49
412	IPI00184848	Bile salt export pump	611	147440	28	9.1	6.17	0.25	10	70
413	IPI00025100	2-oxoisovalerate dehydrogenase subunit alpha, mitochondrial precursor	611	50724	43	31.2	8.42	1.27	10	304
414	IPI00329552	Isoform 1 of MOSC domain-containing protein 2, mitochondrial precursor	608	38569	77	30.4	9.32	2.17	11	763
415	IPI00017469	Sepiapterin reductase	607	28316	51	49.4	8.24	4.31	9	267
416	IPI00215768	Glutamate--cysteine ligase catalytic subunit	605	73518	28	20.4	5.74	0.62	11	96
417	IPI00025829	Cytochrome P450 2B6	605	56527	32	31.8	8.43	0.97	12	213
418	IPI00007676	Estradiol 17-beta-dehydrogenase 12	603	34416	40	32.1	9.34	2.31	10	349
419	IPI00021841	Apolipoprotein A-I precursor	601	30759	37	40.1	5.56	2.09	11	234
420	IPI00022143	Isoform 1 of Extended-synaptotagmin-1	600	123293	34	12.5	5.57	0.33	10	67
421	IPI00783982	Coatomer subunit gamma	600	98967	42	16	5.32	0.38	10	76
422	IPI00090807	Methyltransferase like 7B	600	31965	45	43.7	8.78	2.28	11	903
423	IPI00025512	Heat shock protein beta-1	598	22826	48	60	5.98	4.16	11	972
424	IPI00796526	15 kDa protein	598	15312	62	81.3	9.55	15.51	10	731
425	IPI00020955	3-oxo-5-beta-steroid 4-dehydrogenase	597	37695	43	43.9	7.14	2.25	12	586
426	IPI00022202	Isoform A of Phosphate carrier protein, mitochondrial precursor	597	40525	62	27.9	9.45	1.77	12	1255
427	IPI00220362	10 kDa heat shock protein, mitochondrial	595	10925	43	81.4	8.89	26.33	10	2913
428	IPI00220834	ATP-dependent DNA helicase 2 subunit 2	593	83222	28	16.1	5.55	0.36	12	360
429	IPI00296219	Glutaminase liver isoform, mitochondrial precursor	592	67192	30	24.4	6.9	0.69	10	134
430	IPI00002372	Isoform 1 of ATP-binding cassette sub-family D member 3	592	75941	38	20.2	9.41	0.53	11	286
431	IPI00025307	Cytochrome P450 27, mitochondrial precursor	591	60595	36	28.6	9.05	0.79	13	400
432	IPI00746388	Ezrin	589	69353	41	20.7	5.88	0.66	11	175
433	IPI00020075	Abhydrolase domain-containing protein 10, mitochondrial precursor	585	34253	71	39.2	8.8	1.76	9	186
434	IPI00031479	Protein disulfide-isomerase A5 precursor	585	60297	40	28.1	8.08	0.89	11	326
435	IPI00413108	33 kDa protein	583	33464	41	45.3	4.79	1.35	9	604
436	IPI00328170	Mannosyl-oligosaccharide glucosidase	580	92032	36	16.6	8.97	0.47	11	227
437	IPI00337741	Acylamino-acid-releasing enzyme	580	82142	43	19.1	5.29	0.6	11	128
438	IPI00301109	Isoform 1 of Inorganic pyrophosphatase 2, mitochondrial precursor	580	38409	38	42.5	7.07	1.48	11	146
439	IPI00396378	Isoform B1 of Heterogeneous nuclear ribonucleoproteins A2/B1	577	37464	48	36.5	8.97	1.54	11	673
440	IPI00419235	Similar to Glutathione S-transferase U2 subunit	575	27150	59	30.6	8.2	5.36	10	131
441	IPI00027270	60S ribosomal protein L26	574	17248	36	51.7	10.55	9.3	12	220
442	IPI00013296	40S ribosomal protein S18	574	17708	44	55.9	10.99	5.79	11	733
443	IPI00025491	Eukaryotic initiation factor 4A-I	573	46353	36	29.8	5.32	1.28	9	432
444	IPI00026665	Glutaminyl-tRNA synthetase	572	90569	29	14.6	6.96	0.43	10	409
445	IPI00219352	Isoform 1 of Cystathionine beta-synthase	572	61175	36	29	6.2	0.78	10	377
446	IPI00472824	UDP-glucuronosyltransferase 1-5 precursor	572	60602	69	23.2	8.24	1.33	10	69
447	IPI00009375	3-hydroxyanthranilate 3,4-dioxygenase	570	32693	27	41.6	5.62	2.19	11	480
448	IPI00420108	Dihydrolipoyllysine-residue succinyltransferase component of 2- oxoglutarate dehydrogenase complex, mitochondrial precursor	569	48952	58	20.3	9.01	1.05	8	568
449	IPI00009440	Cytochrome P450 8B1	569	58269	34	22.8	8.78	0.83	11	205
450	IPI00171438	Thioredoxin domain-containing protein 5 precursor	566	48283	43	31.3	5.63	1.21	12	508
451	IPI00029455	Multidrug resistance-associated protein 6	565	166396	31	7.9	8.78	0.24	10	61
452	IPI00022314	Superoxide dismutase [Mn], mitochondrial precursor	565	24878	61	46.4	8.35	6.52	10	1429
453	IPI00008524	Isoform 1 of Polyadenylate-binding protein 1	562	70854	37	21.1	9.52	0.65	11	833
454	IPI00420065	Isoform 1 of Acyl-CoA dehydrogenase family member 11	561	88026	40	15.6	8.35	0.55	11	275
455	IPI00302688	Isoform 1 of Enoyl-CoA hydratase domain-containing protein 1	560	33848	38	35.5	8.31	1.8	8	114
456	IPI00029623	Proteasome subunit alpha type-6	559	27838	33	47.6	6.34	1.76	10	400
457	IPI00298547	Protein DJ-1	559	20050	41	53.4	6.33	5.41	10	376
458	IPI00022300	Methyltransferase-like protein 7A precursor	558	28814	149	36.9	8.7	2.71	8	2950
459	IPI00304071	Acyl-CoA synthetase family member 2, mitochondrial precursor	556	68993	24	23.3	7.5	0.59	11	137
460	IPI00030179	60S ribosomal protein L7	556	29264	39	36.7	10.66	3.05	11	558
461	IPI00289171	Cytochrome P450 4F12	556	60955	75	19.5	7.03	0.88	9	124
462	IPI00026530	Protein ERGIC-53 precursor	554	57798	36	28.8	6.3	0.94	11	613
463	IPI00015920	Isoform 1 of Mitochondrial dicarboxylate carrier	553	31718	69	39.4	9.62	2.65	9	487
464	IPI00009950	Vesicular integral-membrane protein VIP36 precursor	552	40545	47	33.1	6.46	1.37	9	416
465	IPI00550644	UPF0530 protein	552	53267	29	27.5	5.61	0.82	10	544
466	IPI00304435	Protein NipSnap homolog 1	551	33460	63	37	9.35	5.05	10	2620
467	IPI00329598	Estradiol 17-beta-dehydrogenase 11 precursor	550	33285	38	33.7	9.27	1.84	10	296
468	IPI00043911	Probable imidazolonepropionase	550	47253	30	36.4	6.15	1.25	10	128
469	IPI00029772	Dihydropyrimidine dehydrogenase [NADP+] precursor	549	113382	25	15.4	6.8	0.37	11	31
470	IPI00002966	Heat shock 70 kDa protein 4	548	95096	23	12.1	5.18	0.31	7	65
471	IPI00022229	Apolipoprotein B-100 precursor	547	516666	18	3.2	6.61	0.06	10	135
472	IPI00218200	B-cell receptor-associated protein 31	547	34901	49	26.8	7.66	2.26	10	556
473	IPI00018873	Isoform 1 of Nicotinamide phosphoribosyltransferase	547	55772	37	27.1	6.69	1.23	10	147
474	IPI00465361	60S ribosomal protein L13	545	24304	50	38.9	11.65	2.63	10	574
475	IPI00328415	Isoform 1 of NADH-cytochrome b5 reductase 3	544	34441	59	35.5	7.18	2.98	9	826
476	IPI00018465	T-complex protein 1 subunit eta	544	59842	28	23.8	7.55	0.53	10	127
477	IPI00215780	40S ribosomal protein S19	542	16051	31	54.5	10.31	7.19	11	567
478	IPI00296190	Uncharacterized protein C10orf58 precursor	542	25861	60	35.8	8.92	1.98	9	224
479	IPI00396321	Leucine-rich repeat-containing protein 59	541	35308	30	46.3	9.61	1.45	11	323
480	IPI00290770	chaperonin containing TCP1, subunit 3 isoform b	540	60994	24	18	6.1	0.52	9	229
481	IPI00024915	Isoform Mitochondrial of Peroxiredoxin-5, mitochondrial precursor	539	22298	43	48.1	8.85	5.17	10	740
482	IPI00442121	delta-aminolevulinic acid dehydratase isoform a	539	39579	39	30.6	7.59	1.23	10	386
483	IPI00329742	Fumarylacetoacetate hydrolase domain-containing protein 2A	538	34916	42	35.4	8.48	2.89	9	399
484	IPI00106913	peroxisomal short-chain alcohol dehydrogenase	538	29803	39	39.2	8.81	2.21	10	792
485	IPI00329633	Threonyl-tRNA synthetase, cytoplasmic	536	84294	30	16.2	6.23	0.46	10	668
486	IPI00384297	Isoform 1 of Carbonyl reductase 4	533	25474	52	40.5	9.4	2.89	9	283
487	IPI00216587	40S ribosomal protein S8	531	24475	45	51	10.32	3.66	9	866
488	IPI00215719	60S ribosomal protein L18	529	21735	43	42.6	11.73	3.2	9	546
489	IPI00010190	Isoform 1 of Peroxisomal 2,4-dienoyl-CoA reductase	528	31100	29	38.4	9.38	1.5	9	148
490	IPI00000494	60S ribosomal protein L5	525	34569	45	36.7	9.73	1.74	9	187
491	IPI00107749	Isoform 5 of Dynamin-like 120 kDa protein, mitochondrial precursor	524	115474	21	13.9	7.38	0.32	11	55
492	IPI00220487	Isoform 1 of ATP synthase subunit d, mitochondrial	522	18537	38	66.5	5.21	6.43	10	379
493	IPI00289647	Cytochrome P450 2C18	522	56530	91	18.2	6.83	0.76	11	7
494	IPI00217465	Histone H1.2	521	21352	61	29.6	10.94	3.32	8	554
495	IPI00299573	60S ribosomal protein L7a	520	30148	53	33.1	10.61	1.56	10	466
496	IPI00009931	Haloacid dehalogenase-like hydrolase domain-containing protein 3	518	28210	33	42.2	6.21	2.06	10	313
497	IPI00453473	Histone H4	516	11360	46	54.4	11.36	40.24	10	3173
498	IPI00017819	Bile acid-CoA:amino acid N-acyltransferase	516	46441	63	20.1	6.49	1.13	9	630
499	IPI00015833	Coiled-coil-helix-coiled-coil-helix domain-containing protein 3, mitochondrial precursor	516	26421	24	33.5	8.48	1.92	9	518
500	IPI00027826	Mitochondrial glutamate carrier 2	515	34340	42	31.4	9.39	1.3	9	144
501	IPI00022418	Isoform 1 of Fibronectin precursor	514	266034	21	5.9	5.45	0.12	10	65
502	IPI00419424	IGKV1-5 protein	512	26503	52	41.7	6.3	3.66	7	368
503	IPI00006957	Isoform 1 of Dehydrogenase/reductase SDR family member 7 precursor	512	38673	29	36.6	8.59	1.28	8	236
504	IPI00642544	Isoform 1 of Dihydrodipicolinate synthase-like, mitochondrial precursor	511	35625	46	27.8	8.13	2.18	8	193
505	IPI00334190	Stomatin-like protein 2	509	38624	23	40.4	6.88	1.28	9	209
506	IPI00021263	14-3-3 protein zeta/delta	507	27899	44	41.6	4.73	2.46	8	324
507	IPI00028481	Ras-related protein Rab-8A	504	23824	39	42.5	9.15	3.23	9	278
508	IPI00019872	Estradiol 17-beta-dehydrogenase 2	502	43441	57	28.4	8.79	1.6	9	363
509	IPI00329600	Probable saccharopine dehydrogenase	501	47464	28	34.5	9.24	1.24	10	652
510	IPI00219129	Ribosyldihydronicotinamide dehydrogenase	498	26164	32	48.1	5.88	2.32	8	192
511	IPI00171421	Uncharacterized protein C8orf55 precursor	496	24135	33	45.2	9.71	2.67	11	132
512	IPI00028055	Transmembrane emp24 domain-containing protein 10 precursor	496	25131	47	34.2	6.97	4.08	9	297
513	IPI00021338	Dihydrolipoyllysine-residue acetyltransferase component of pyruvate dehydrogenase complex, mitochondrial precursor	496	66195	24	18.6	5.79	0.47	8	107
514	IPI00294159	Tricarboxylate transport protein, mitochondrial precursor	495	34333	40	28.3	9.91	2.03	10	1062
515	IPI00293867	D-dopachrome decarboxylase	495	12818	36	63.6	6.71	12.66	9	2362
516	IPI00335168	Isoform Non-muscle of Myosin light polypeptide 6	495	17090	45	58.3	4.56	9.45	8	883
517	IPI00025019	Proteasome subunit beta type-1 precursor	494	26700	38	50.2	8.27	1.88	10	124
518	IPI00014577	Ras-related protein Rab-18	492	23248	26	41.7	5.11	1.57	8	87
519	IPI00025091	40S ribosomal protein S11	491	18590	34	43.7	10.31	5.29	11	253
520	IPI00003833	Mitochondrial carrier homolog 2	491	33936	62	40.6	8.25	2.36	10	524
521	IPI00479722	Proteasome activator complex subunit 1	486	28876	27	41	5.78	1.67	8	259
522	IPI00419903	Putative L-aspartate dehydrogenase	486	30213	32	36.7	6.79	1.56	8	199
523	IPI00031169	Ras-related protein Rab-2A	486	23702	46	44.8	6.08	3.26	8	227
524	IPI00375704	Putative uncharacterized protein DKFZp686I0180 (Fragment)	486	28962	27	22.9	6.09	1.39	8	77
525	IPI00294834	Aspartyl/asparaginyl beta-hydroxylase	485	86266	16	14.8	4.92	0.35	8	30
526	IPI00023542	transmembrane emp24 protein transport domain containing 9	485	27374	61	28.1	7.82	2.53	8	279
527	IPI00072044	Isoform 1 of Ester hydrolase C11orf54	484	35608	57	47.9	6.23	1.91	10	722
528	IPI00302925	59 kDa protein	483	60011	23	17.4	5.54	0.53	8	424
529	IPI00003918	60S ribosomal protein L4	482	47953	40	29.3	11.07	1.37	10	248
530	IPI00018146	14-3-3 protein theta	480	28032	33	36.7	4.68	1.45	8	863
531	IPI00218235	dehydrogenase/reductase member 2 isoform 2	480	30307	37	35	9.21	2.49	9	175
532	IPI00017672	CDNA FLJ25678 fis, clone TST04067, highly similar to PURINE NUCLEOSIDE PHOSPHORYLASE	477	32758	33	35.2	6.71	1.63	8	151
533	IPI00300567	Isoform 1 of 3,2-trans-enoyl-CoA isomerase, mitochondrial precursor	477	33080	82	31.5	8.8	2.47	8	1413
534	IPI00016342	Ras-related protein Rab-7a	475	23760	46	48.8	6.4	2.27	8	217
535	IPI00329352	Nodal modulator 1 precursor	473	135237	23	11	5.54	0.3	10	68
536	IPI00005202	Membrane-associated progesterone receptor component 2	472	26211	49	36	5.2	1.61	9	1881
537	IPI00028091	Actin-related protein 3	469	47797	29	28	5.61	0.82	8	284
538	IPI00216694	plastin 3	469	71279	24	18.9	5.41	0.37	9	237
539	IPI00013485	40S ribosomal protein S2	469	31590	27	31.4	10.25	1.71	10	312
540	IPI00794006	28 kDa protein	467	28407	54	41.5	7.59	2.38	9	86
541	IPI00006451	Vesicle-fusing ATPase	466	83021	21	13.4	6.52	0.42	9	79
542	IPI00289499	Bifunctional purine biosynthesis protein PURH	466	65089	26	21.5	6.27	0.56	9	102
543	IPI00003905	Solute carrier family 2, facilitated glucose transporter member 2	465	57794	37	11.8	8.09	0.84	10	260
544	IPI00032220	Angiotensinogen precursor	463	53406	34	17.3	5.87	0.71	7	84
545	IPI00016339	Ras-related protein Rab-5C	463	23696	34	40.7	8.64	2.76	7	254
546	IPI00465315	Cytochrome c	462	11855	32	49.5	9.59	8.85	7	663
547	IPI00844000	UPF0555 protein KIAA0776	462	89996	22	10.2	6.35	0.33	7	38
548	IPI00293088	Lysosomal alpha-glucosidase precursor	461	106126	37	11.4	5.62	0.28	8	208
549	IPI00025084	Calpain small subunit 1	460	28469	22	60.4	5.05	1.71	8	77
550	IPI00020101	histone cluster 1, H2bg	459	13898	62	57.9	10.31	16.42	9	2591
551	IPI00604590	Nucleoside diphosphate kinase	458	32906	46	29.5	8.7	1.88	8	445
552	IPI00024933	60S ribosomal protein L12	456	17979	27	53.9	9.48	2.96	7	467
553	IPI00020005	Arylsulfatase E precursor	456	66595	27	20	6.48	0.47	9	186
554	IPI00018314	SEC14-like protein 2	455	46629	29	30.3	7.95	0.98	10	338
555	IPI00246058	PDCD6IP protein	452	97385	16	8.4	6.13	0.22	6	55
556	IPI00554521	Ferritin heavy chain	452	21383	65	45.9	5.3	3.96	8	571
557	IPI00003990	Isoform 2 of Valacyclovir hydrolase precursor	451	31258	39	37.6	8.61	2.03	9	403
558	IPI00006952	Beta-lactamase-like protein 2	450	33070	21	41.7	6.32	1.15	9	68
560	IPI00555956	Proteasome subunit beta type-4 precursor	448	29242	21	45.5	5.72	1.13	7	290
561	IPI00008529	60S acidic ribosomal protein P2	448	11658	25	81.7	4.42	6.92	7	98
562	IPI00027776	Ferrochelatase, mitochondrial precursor	447	48402	22	31.7	8.96	0.69	9	216
563	IPI00395929	Isoform 1 of Kynurenine/alpha-aminoadipate aminotransferase mitochondrial precursor	447	47492	24	29.4	6.47	0.83	9	174
564	IPI00220642	14-3-3 protein gamma	447	28456	35	31.2	4.8	2.03	8	202
565	IPI00479905	NADH dehydrogenase [ubiquinone] 1 beta subcomplex subunit 10	446	21048	33	54.7	8.72	4.08	10	111
566	IPI00005719	Isoform 1 of Ras-related protein Rab-1A	445	22891	50	43.9	5.93	4.91	8	108
567	IPI00043564	Sideroflexin-2	442	36493	23	32.3	9.47	0.84	7	132
568	IPI00019755	Glutathione transferase omega-1	441	27833	34	32.8	6.23	1.76	9	1911
569	IPI00100160	Isoform 1 of Cullin-associated NEDD8-dissociated protein 1	441	137999	28	7	5.52	0.23	7	42
570	IPI00029046	Uncharacterized protein KIAA0152 precursor	440	32385	33	29.8	5.27	1.18	7	339
571	IPI00217232	Isoform 2 of Succinyl-CoA ligase [ADP-forming] beta-chain, mitochondrial precursor	440	48351	28	21.1	6.63	0.69	8	184
572	IPI00385267	Signal recognition particle receptor subunit alpha	439	70223	20	16.9	9.07	0.44	9	139
573	IPI00643920	Transketolase	439	68519	45	17	7.58	0.39	7	340
574	IPI00550363	Transgelin-2	438	22548	22	42.2	8.41	1.3	7	48
575	IPI00411706	S-formylglutathione hydrolase	437	31956	32	46.1	6.54	1.21	9	123
576	IPI00009750	Galectin-4	437	36032	26	25.4	9.21	1.21	8	95
577	IPI00020436	Ras-related protein Rab-11B	437	24588	42	34.9	5.64	1.44	8	198
578	IPI00028006	Proteasome subunit beta type-2	436	22993	37	35.8	6.51	2.4	8	72
579	IPI00303568	Prostaglandin E synthase 2	435	42088	22	32.1	9.22	0.98	8	54
580	IPI00009253	Alpha-soluble NSF attachment protein	434	33667	28	31.9	5.23	1.12	7	149
581	IPI00181893	Isoform 4 of Phosphorylase b kinase regulatory subunit beta	433	124943	25	8.2	6.18	0.23	7	42
582	IPI00295772	cytochrome P450, family 51	433	57641	25	19.6	8.72	0.56	8	155
583	IPI00016287	Threonine synthase-like 1	433	84100	22	12.7	6.69	0.31	7	94
584	IPI00021805	Microsomal glutathione S-transferase 1	432	17644	66	34.2	9.41	10.61	7	3130
585	IPI00300026	Sulfotransferase 1A1	430	44236	49	28.2	8.61	1.37	10	422
586	IPI00008418	Diablo homolog, mitochondrial precursor	428	36279	27	23.5	9.38	1.2	7	151
587	IPI00384051	Uncharacterized protein PSME2	427	28755	35	25.7	6.05	1.4	8	182
588	IPI00007940	ER lipid raft associated 1	426	39318	28	21.3	7.67	0.91	7	117
589	IPI00020416	Tripeptidyl-peptidase 2	422	139745	10	8.2	5.9	0.2	8	56
590	IPI00007144	60S ribosomal protein L26-like 1	421	17246	27	42.8	10.55	3.2	9	45
591	IPI00300086	Nicotinate-nucleotide pyrophosphorylase	421	31138	36	28.6	5.81	1.49	8	323
592	IPI00013452	Bifunctional aminoacyl-tRNA synthetase	421	172137	17	7	7.03	0.16	8	39
593	IPI00027681	Nicotinamide N-methyltransferase	421	30011	33	39	5.56	1.58	8	569
594	IPI00165261	Sec1 family domain-containing protein 1	421	72676	21	14.5	5.89	0.3	6	126
595	IPI00008964	Ras-related protein Rab-1B	421	22328	38	41.8	5.55	3.05	7	129
596	IPI00166638	Similar to RIKEN cDNA C030006K11 gene	420	24273	37	42.6	9.37	1.8	8	121
597	IPI00300027	Sulfotransferase 1A2	420	34377	48	36.3	6.77	1.75	10	13
598	IPI00554541	Isoform 1 of Acetolactate synthase-like protein	420	68452	21	22.2	8.43	0.52	9	175
599	IPI00029997	6-phosphogluconolactonase	419	27815	38	43.8	5.7	1.21	7	162
600	IPI00295741	Cathepsin B precursor	419	38766	42	29.5	5.88	0.93	8	421
601	IPI00182933	Isoform 2 of Cytochrome b5	418	11261	38	71.4	5.02	13.6	7	7094
602	IPI00647161	Receptor expression-enhancing protein 6	418	20891	40	35.9	8.74	2.83	7	704
603	IPI00295851	Coatomer subunit beta	416	108214	19	13	5.72	0.27	8	134
604	IPI00017592	Leucine zipper-EF-hand-containing transmembrane protein 1, mitochondrial precursor	416	83986	21	13.3	6.3	0.31	7	41
605	IPI00031425	Histidine ammonia-lyase	416	73336	19	14	6.49	0.42	7	787
606	IPI00148063	Heme-binding protein 1	415	21198	28	58.2	5.71	2.24	8	117
607	IPI00215914	ADP-ribosylation factor 1	414	20741	27	40.3	6.32	2.32	7	214
608	IPI00219685	cell death-regulatory protein GRIM19	414	25861	27	35.7	9.82	1.98	8	154
609	IPI00027416	Gamma-butyrobetaine dioxygenase	414	45200	23	23.8	6.28	0.76	8	123
610	IPI00016568	Adenylate kinase isoenzyme 4, mitochondrial	413	25366	54	58.7	8.47	4.63	9	1037
611	IPI00019407	Sterol-4-alpha-carboxylate 3-dehydrogenase, decarboxylating	413	42159	27	21.2	8.16	0.97	7	156
612	IPI00216951	Aspartyl-tRNA synthetase, cytoplasmic	413	57499	17	22.8	6.11	0.4	9	116
613	IPI00470674	NADH-cytochrome b5 reductase 1	413	34244	26	26.2	9.41	1.52	8	193
614	IPI00221092	40S ribosomal protein S16	410	16549	24	45.2	10.21	4.35	9	480
615	IPI00215926	Asialoglycoprotein receptor 1	410	33735	24	35.7	5.28	0.93	9	381
616	IPI00550069	Ribonuclease inhibitor	410	51766	22	17.4	4.71	0.45	6	115
617	IPI00215925	Glycine N-methyltransferase	409	33178	30	32.9	6.55	1.36	7	169
618	IPI00216592	Isoform C1 of Heterogeneous nuclear ribonucleoproteins C1/C2	409	32375	30	27.6	4.94	0.98	7	3634
619	IPI00746777	Alcohol dehydrogenase class-3	409	40554	19	19.8	7.45	0.6	7	183
620	IPI00644712	ATP-dependent DNA helicase 2 subunit 1	408	70084	19	14.6	6.23	0.38	7	175
621	IPI00180313	Debrisoquine 4-hydroxylase mutant allele	407	56140	18	20.4	8.6	0.49	7	75
622	IPI00003935	Histone H2B type 2-E	407	13912	59	56.3	10.31	12.98	8	76
623	IPI00001639	Importin subunit beta-1	406	98420	19	10	4.68	0.3	7	128
624	IPI00745906	Sulfite oxidase, mitochondrial precursor	406	60759	20	29.2	5.72	0.45	8	502
625	IPI00003925	Isoform 1 of Pyruvate dehydrogenase E1 component subunit beta, mitochondrial precursor	406	39550	32	25.1	6.2	1.06	7	1527
626	IPI00305978	Aflatoxin B1 aldehyde reductase member 2	406	40020	34	25.3	6.7	0.89	7	375
627	IPI00556579	glutathione transferase zeta 1 isoform 1	399	24384	51	36.6	7.6	3.1	6	650
628	IPI00029264	Cytochrome c1, heme protein, mitochondrial precursor	398	35709	41	32.9	9.15	2.17	7	558
629	IPI00063827	Isoform 1 of Abhydrolase domain-containing protein 14B	397	22446	36	44.3	5.94	3.63	7	482
630	IPI00003389	Mitochondrial ornithine transporter 1	397	33228	41	31.6	9.28	1.59	8	269
631	IPI00247583	60S ribosomal protein L21	397	18610	40	48.1	10.49	7.67	9	251
632	IPI00017292	Isoform 1 of Catenin beta-1	396	86069	21	10.4	5.53	0.35	7	72
633	IPI00218493	Hypoxanthine-guanine phosphoribosyltransferase	395	24792	19	31.7	6.21	1.14	6	83
634	IPI00018671	Dual specificity protein phosphatase 3	395	20693	25	37.3	7.66	1.47	6	66
635	IPI00003933	hydroxyacyl glutathione hydrolase isoform 1	395	34240	39	30.2	8.35	0.91	7	319
636	IPI00304612	60S ribosomal protein L13a	394	23619	21	36	10.94	1.53	9	230
637	IPI00024175	Isoform 1 of Proteasome subunit alpha type-7	394	28041	18	38.3	8.6	0.75	6	264
638	IPI00021109	Hydroxyacid oxidase 2	392	39384	17	24.2	7.57	0.62	7	128
639	IPI00004845	Protein NipSnap homolog 3A	391	28563	31	39.3	9.21	2.02	8	232
640	IPI00305286	15-hydroxyprostaglandin dehydrogenase	390	29187	20	23.3	5.56	0.72	5	428
641	IPI00010418	Myosin-Ic	390	118763	20	9.8	9.51	0.18	7	20
642	IPI00007102	Uncharacterized protein C17orf25	389	55832	20	18.7	8.99	0.58	8	124
643	IPI00555902	Isoform 1 of OCIA domain-containing protein 2	388	17285	25	55.2	9.24	3.16	8	203
644	IPI00006579	Cytochrome c oxidase subunit 4 isoform 1, mitochondrial precursor	387	19621	26	45	9.52	3.86	8	1525
645	IPI00216318	Isoform Long of 14-3-3 protein beta/alpha	387	28179	34	35.4	4.76	1.44	7	114
646	IPI00218732	Serum paraoxonase/arylesterase 1	386	39895	27	28.5	5.08	1.05	7	1031
647	IPI00478231	Transforming protein RhoA precursor	384	22096	35	40.4	5.83	2.1	7	81
648	IPI00017601	Ceruloplasmin precursor	384	122983	28	10.6	5.44	0.27	8	86
649	IPI00305360	Agmatinase, mitochondrial precursor	383	38206	59	35.2	7.55	1.3	8	642
650	IPI00294501	7-dehydrocholesterol reductase	383	55195	29	16.6	8.95	0.42	7	6644
651	IPI00219622	Proteasome subunit alpha type-2	383	25996	32	45.3	6.92	1.33	7	127
652	IPI00011285	Calpain-1 catalytic subunit	383	82465	24	11.5	5.49	0.31	7	57
653	IPI00024145	Voltage-dependent anion-selective channel protein 2	383	38639	19	24.8	6.32	0.64	7	369
654	IPI00021812	Neuroblast differentiation-associated protein AHNAK	382	629213	19	2.2	5.8	0.04	9	89
655	IPI00221089	40S ribosomal protein S13	382	17212	25	39.7	10.53	3.2	7	415
656	IPI00291922	Proteasome subunit alpha type-5	381	26565	19	25.3	4.74	1.04	5	450
657	IPI00030877	15 kDa selenoprotein isoform 1 precursor	380	18546	18	32.1	4.96	1.73	5	38
658	IPI00000783	Isoform 1 of Proteasome subunit beta type-8 precursor	379	30677	22	21.7	7.63	1.28	7	73
659	IPI00376798	Isoform 1 of 60S ribosomal protein L11	379	20468	31	34.3	9.64	1.49	8	385
660	IPI00377027	Isoform 3 of Beta,beta-carotene 9~,10~-dioxygenase	379	62867	18	15.8	8.31	0.29	5	79
661	IPI00217117	Isoform 1 of Glycerate kinase	378	55503	27	22.2	6.25	0.59	7	189
662	IPI00021266	60S ribosomal protein L23a	378	17684	30	41.7	10.44	4.76	8	313
663	IPI00004373	Mannose-binding protein C precursor	376	26526	29	31	5.39	1.58	6	76
664	IPI00022391	Serum amyloid P-component precursor	375	25485	19	28.3	6.1	1.09	6	141
665	IPI00010105	Eukaryotic translation initiation factor 6	374	27095	25	41.2	4.56	1.53	6	140
666	IPI00026964	Cytochrome b-c1 complex subunit Rieske, mitochondrial precursor	373	29934	40	35.4	8.55	0.88	7	402
667	IPI00291328	NADH dehydrogenase [ubiquinone] flavoprotein 2, mitochondrial precursor	373	27659	28	31.3	8.22	1.22	7	184
668	IPI00027626	T-complex protein 1 subunit zeta	372	58444	25	16.8	6.23	0.47	7	555
669	IPI00470528	60S ribosomal protein L15	372	24245	17	34.3	11.62	1.82	9	188
670	IPI00291643	SPRY domain-containing protein 4	370	23198	34	37.7	6.44	1.94	8	240
671	IPI00016832	Isoform Short of Proteasome subunit alpha type-1	370	29822	25	31.2	6.15	1.33	8	240
672	IPI00401264	Thioredoxin domain-containing protein 4 precursor	369	47341	27	18.2	5.09	0.5	7	363
673	IPI00299300	Aminomethyltransferase, mitochondrial precursor	369	44488	19	21.3	8.87	0.77	7	242
674	IPI00019591	Isoform 1 of Complement factor B precursor (Fragment)	367	86847	15	10.7	6.67	0.3	7	52
675	IPI00554723	60S ribosomal protein L10	367	25044	23	28.5	10.11	2.08	7	254
676	IPI00847579	ribosomal protein S12	367	14905	23	57.6	6.81	4.19	7	224
677	IPI00217563	Isoform Beta-1A of Integrin beta-1 precursor	365	91714	25	11.4	5.3	0.28	7	74
678	IPI00023001	E2-induced gene 5 protein	362	17559	28	31.2	9.81	3.88	7	266
679	IPI00219207	Isoform 3 of Reticulon-4	362	22438	37	26.1	9.32	2.05	6	213
680	IPI00216049	Isoform 1 of Heterogeneous nuclear ribonucleoprotein K	360	51230	46	17.3	5.39	0.37	5	294
681	IPI00234368	Isoform Short of Adenosine kinase	359	39078	19	22.9	6.23	0.92	7	112
682	IPI00306301	Mitochondrial PDHA1	359	48290	21	19.6	8.82	0.49	7	108
683	IPI00217223	Multifunctional protein ADE2	359	50389	18	16.4	7.44	0.37	6	172
684	IPI00021840	40S ribosomal protein S6	358	28834	23	22.1	10.85	0.93	6	546
685	IPI00177968	Isoform 1 of Scavenger receptor class B member 1	358	57563	24	14.3	8.18	0.32	6	123
686	IPI00014230	Complement component 1 Q subcomponent-binding protein, mitochondrial precursor	357	31742	25	31.6	4.74	1.01	5	90
687	IPI00217920	Isoform 1 of Aldehyde dehydrogenase family 16 member A1	357	86086	12	8.2	6.35	0.21	6	62
688	IPI00515018	Isoform 3 of Kynurenine 3-monooxygenase	357	52219	24	19.2	9.07	0.54	6	239
689	IPI00553131	UDP-glucose 4-epimerase	356	38656	11	27.9	6.26	0.64	5	57
690	IPI00027434	Rho-related GTP-binding protein RhoC precursor	356	22334	30	34.2	6.2	1.66	6	22
691	IPI00412579	60S ribosomal protein L10a	356	24987	18	26.3	9.94	1.41	6	616
692	IPI00018931	Vacuolar protein sorting-associated protein 35	356	92447	17	10.6	5.32	0.23	6	290
693	IPI00844578	ATP-dependent RNA helicase A	355	142181	15	6.5	6.41	0.17	7	132
694	IPI00219953	cytidine monophosphate (UMP-CMP) kinase 1, cytosolic	354	26180	23	33.3	8.14	1.61	6	128
695	IPI00295640	Isoform 1 of ATP-binding cassette sub-family A member 6	354	185706	19	6.5	7.05	0.13	7	54
696	IPI00029744	Single-stranded DNA-binding protein, mitochondrial precursor	354	17249	21	43.2	9.59	1.93	5	199
697	IPI00219153	60S ribosomal protein L22	353	14835	16	42.2	9.21	2.44	6	401
698	IPI00022432	Transthyretin precursor	352	15991	16	44.2	5.52	2.17	5	88
699	IPI00465121	Galphai2 protein	351	42035	22	22.7	5.66	0.7	6	262
700	IPI00179330	ubiquitin and ribosomal protein S27a precursor	351	18296	71	51.9	9.68	2.87	7	2151
701	IPI00297492	Dolichyl-diphosphooligosaccharide--protein glycosyltransferase subunit STT3A	351	81104	20	11.2	8.28	0.37	8	237
702	IPI00216134	tropomyosin 1 alpha chain isoform 7	350	28730	21	22.2	4.78	1.15	6	63
703	IPI00743104	Integrin alpha-1 precursor	350	132304	18	7.5	5.91	0.16	8	72
704	IPI00031804	Isoform 1 of Voltage-dependent anion-selective channel protein 3	350	30981	34	26.1	8.85	1.26	6	355
705	IPI00019580	Plasminogen precursor	348	93247	17	9.8	7.04	0.23	7	31
706	IPI00219910	22 kDa protein	348	22291	32	44.4	7.13	3.05	6	345
707	IPI00027448	ATP synthase subunit g, mitochondrial	347	11421	29	47.6	9.65	7.22	5	2004
708	IPI00017344	Ras-related protein Rab-5B	345	23920	19	35.3	8.29	1.86	6	69
709	IPI00025366	Citrate synthase, mitochondrial precursor	345	51908	21	18.7	8.45	0.54	7	938
710	IPI00000861	Isoform 1 of LIM and SH3 domain protein 1	344	30097	18	33.3	6.61	1.57	8	6821
711	IPI00306332	60S ribosomal protein L24	344	17882	38	34.4	11.26	2.99	6	206
712	IPI00029739	Isoform 1 of Complement factor H precursor	343	143680	8	5.9	6.21	0.14	6	37
713	IPI00220740	Isoform 2 of Nucleophosmin	343	29617	38	27.9	4.47	1.34	6	265
714	IPI00008998	Protein tyrosine phosphatase-like protein PTPLAD1	343	44466	15	12.1	9.12	0.43	7	117
715	IPI00019385	Translocon-associated protein subunit delta precursor	343	20371	38	35.3	5.53	1.91	6	294
716	IPI00003031	Isoform 2 of Isochorismatase domain-containing protein 2, mitochondrial precursor	341	24367	35	34.4	7.66	2.61	6	352
717	IPI00217943	Isoform 2 of Ras-related protein Rab-6A	341	23648	26	38	5.42	1.21	6	47
718	IPI00166749	Mitochondrial-processing peptidase subunit alpha, mitochondrial precursor	340	58729	18	16.2	6.45	0.31	7	191
719	IPI00020672	Isoform 1 of Dipeptidyl-peptidase 3	340	82880	14	12.9	5.02	0.31	7	66
720	IPI00010130	Glutamine synthetase	340	42665	20	25.7	6.43	0.57	7	264
721	IPI00384938	Putative uncharacterized protein DKFZp686N02209	340	53503	24	19.7	8.74	0.43	7	297
722	IPI00011569	Isoform 1 of Acetyl-CoA carboxylase 1	339	267095	13	3.6	5.95	0.08	6	10
723	IPI00022895	Alpha-1B-glycoprotein precursor	337	54809	23	12.5	5.58	0.5	5	80
724	IPI00444262	cDNA FLJ45706 fis, clone FEBRA2028457, highly similar to Nucleolin	337	65979	33	16.4	4.45	0.48	7	291
725	IPI00299155	Proteasome subunit alpha type-4	336	29750	23	30.7	7.57	0.89	6	218
726	IPI00024282	Ras-related protein Rab-8B	336	23740	19	29.5	9.15	1.2	6	6
727	IPI00171199	Isoform 2 of Proteasome subunit alpha type-3	336	27858	19	23	5.19	0.76	6	148
728	IPI00008438	40S ribosomal protein S10	336	18886	26	38.8	10.15	1.27	6	176
729	IPI00026185	Isoform 1 of F-actin-capping protein subunit beta	336	31616	16	31.4	5.36	0.82	6	136
730	IPI00016513	Ras-related protein Rab-10	334	22755	27	30.5	8.59	1.62	7	48
731	IPI00021107	xylulokinase homolog	334	59086	15	15.9	5.55	0.46	6	130
732	IPI00470631	Isoform 1 of Ubiquinone biosynthesis protein COQ9, mitochondrial precursor	334	35658	19	22.6	5.61	0.86	6	39
733	IPI00027745	Isoform Long of Beta-glucuronidase precursor	333	75027	27	14.1	6.54	0.29	8	142
734	IPI00008433	40S ribosomal protein S5	333	23033	32	27.5	9.73	2.38	6	195
735	IPI00386755	ERO1-like protein alpha precursor	331	55213	15	18.4	5.48	0.34	5	235
736	IPI00218693	Adenine phosphoribosyltransferase	331	19766	29	41.1	5.78	2.01	7	225
737	IPI00022420	Plasma retinol-binding protein precursor	331	23337	48	31.3	5.76	4	7	174
738	IPI00061525	Glucosamine 6-phosphate N-acetyltransferase	330	21078	34	36.4	8.17	1.43	5	109
739	IPI00644079	heterogeneous nuclear ribonucleoprotein U isoform a	330	91269	20	11.4	5.76	0.24	7	225
740	IPI00296913	ADP-sugar pyrophosphatase	329	24597	17	26	4.87	1.15	6	155
741	IPI00012772	60S ribosomal protein L8	329	28235	31	19.1	11.03	0.75	6	324
742	IPI00006211	Isoform 1 of Vesicle-associated membrane protein-associated protein B/C	328	27439	16	27.2	6.85	0.77	6	113
743	IPI00017376	Protein transport protein Sec23B	328	87393	20	8.6	6.43	0.2	6	8
744	IPI00554681	NADH dehydrogenase [ubiquinone] 1 alpha subcomplex subunit 5	328	13507	21	44	5.75	2.85	5	185
745	IPI00477090	IGHM protein	327	68052	25	10.8	5.89	0.27	6	111
746	IPI00002460	Isoform 1 of Annexin A7	326	53078	11	13.1	5.52	0.35	6	463
747	IPI00001091	AFG3-like protein 2	325	88984	20	8.9	8.81	0.24	6	113
748	IPI00186008	PCTP-like protein	325	33427	17	22.3	6.67	0.61	5	123
749	IPI00013415	40S ribosomal protein S7	323	22113	19	26.8	10.09	1.69	7	148
750	IPI00296259	Transmembrane emp24 domain-containing protein 4 precursor	323	26097	31	24.7	8.41	1.06	6	235
751	IPI00003766	ETHE1 protein, mitochondrial precursor	323	28368	20	27.6	6.35	0.94	5	349
752	IPI00293464	DNA damage-binding protein 1	323	128142	14	7.5	5.14	0.13	6	44
753	IPI00744692	Transaldolase	322	37688	19	17.5	6.36	0.8	6	1174
754	IPI00060200	Aldose 1-epimerase	320	37970	21	23.4	6.18	0.65	5	251
755	IPI00607799	Isoform 1 of 3-hydroxybutyrate dehydrogenase type 2	319	27049	19	28.2	7.56	1.01	6	202
756	IPI00256376	enoyl Coenzyme A hydratase domain containing 3	319	32955	29	25.7	8.9	1.15	5	304
757	IPI00784156	Isoform 1 of AP-2 complex subunit beta-1	319	105398	19	6.7	5.22	0.17	5	47
758	IPI00032826	Hsc70-interacting protein	319	41477	17	17.6	5.18	0.47	6	304
759	IPI00219156	60S ribosomal protein L30	316	12947	25	59.1	9.65	4.14	5	384
760	IPI00332371	Isoform 1 of 6-phosphofructokinase, liver type	316	85762	17	10.8	7.26	0.21	5	82
761	IPI00642211	Aminopeptidase B	316	74192	13	12.8	5.76	0.24	6	68
762	IPI00015148	Ras-related protein Rap-1b precursor	315	21040	24	36.4	5.65	1.43	6	124
763	IPI00441344	Isoform 1 of Beta-galactosidase precursor	314	76499	19	11.7	6.1	0.23	6	161
764	IPI00017510	Cytochrome c oxidase subunit 2	314	25719	35	27.8	4.67	2	6	825
765	IPI00290566	T-complex protein 1 subunit alpha	314	60819	13	11.3	5.8	0.3	5	916
766	IPI00220416	Cytochrome b-c1 complex subunit 7	313	13522	18	61.3	8.73	1.46	6	169
767	IPI00305258	Isoform 1 of MOSC domain-containing protein 1, mitochondrial precursor	312	37989	24	16.9	9.12	0.52	4	36
768	IPI00647400	Uncharacterized protein RNPEP	312	68752	14	15.2	5.67	0.32	6	36
769	IPI00030781	Isoform Alpha of Signal transducer and activator of transcription 1-alpha/beta	311	87850	14	8.7	5.74	0.2	5	38
770	IPI00019345	Ras-related protein Rap-1A precursor	311	21316	25	36.4	6.38	1.41	6	13
771	IPI00184821	Bifunctional coenzyme A synthase	311	62632	19	14.4	6.51	0.29	6	114
772	IPI00158296	hypothetical protein LOC23078 isoform a	311	215716	13	3.3	7.01	0.09	5	31
773	IPI00023048	Elongation factor 1-delta	308	31217	29	26.3	4.9	0.66	5	201
774	IPI00058192	Isoform 1 of GDP-fucose protein O-fucosyltransferase 1 precursor	307	44383	18	23.2	8.77	0.54	6	98
775	IPI00024670	Receptor expression-enhancing protein 5	307	21707	32	22.8	8.25	2.15	6	598
776	IPI00440828	Isoform 2 of Fumarylacetoacetate hydrolase domain-containing protein 1	307	25179	24	33.2	7.64	1.39	4	377
777	IPI00216298	Thioredoxin	307	12015	17	31.4	4.82	2.52	5	393
778	IPI00010346	Neurolysin, mitochondrial precursor	306	81341	9	14.1	6.21	0.22	8	51
779	IPI00005737	Isoform 1 of Surfeit locus protein 4	306	30602	25	24.5	7.64	0.86	6	196
780	IPI00011284	Isoform Membrane-bound of Catechol O-methyltransferase	305	30474	31	21.4	5.26	0.86	5	145
781	IPI00298237	Isoform 1 of Tripeptidyl-peptidase 1 precursor	304	61723	28	10.7	6.01	0.37	4	438
782	IPI00022371	Histidine-rich glycoprotein precursor	303	60510	21	13.7	7.09	0.3	6	43
783	IPI00031397	Long-chain-fatty-acid--CoA ligase 3	303	81338	12	9.2	8.65	0.22	5	616
784	IPI00003348	Guanine nucleotide-binding protein G(I)/G(S)/G(T) subunit beta-2	303	38048	17	15.6	5.6	0.52	5	203
785	IPI00010845	NADH dehydrogenase [ubiquinone] iron-sulfur protein 8, mitochondrial precursor	301	24203	21	29	6	1.17	5	76
786	IPI00443909	Isoform 1 of Protein canopy homolog 2 precursor	301	20981	26	34.6	4.81	1.44	5	163
787	IPI00218568	Pterin-4-alpha-carbinolamine dehydratase	301	12049	21	57.7	6.28	4.75	6	509
788	IPI00299084	Transmembrane protein 33	301	28302	10	22.3	9.75	0.74	5	77
789	IPI00550021	60S ribosomal protein L3	301	46365	37	15.9	10.19	0.32	6	629
790	IPI00000335	Histidine triad nucleotide-binding protein 2	301	17208	25	47.2	9.2	3.2	5	590
791	IPI00554811	Actin-related protein 2/3 complex subunit 4	301	19768	15	24.4	8.53	1.57	5	164
792	IPI00005159	Actin-related protein 2	300	45017	26	14.5	6.3	0.42	5	187
793	IPI00219616	Ribose-phosphate pyrophosphokinase 1	299	35325	15	26.7	6.51	0.57	7	771
794	IPI00025329	60S ribosomal protein L19	299	23565	19	25.5	11.48	0.3	6	297
795	IPI00025239	NADH dehydrogenase [ubiquinone] iron-sulfur protein 2, mitochondrial precursor	299	52911	19	15.3	7.21	0.44	6	154
796	IPI00215612	Isoform Alpha of Transferrin receptor protein 2	298	88985	21	7.4	5.72	0.2	5	53
797	IPI00783847	Solute carrier family 25 member 42	298	35444	19	16.7	10.08	0.56	5	41
798	IPI00022832	Brain protein 44	297	14327	30	60.6	10.44	5.83	6	349
799	IPI00003635	Isoform 2 of Endoplasmic reticulum-Golgi intermediate compartment protein 1	294	22317	22	30.3	9.24	1.66	6	272
800	IPI00152377	Dolichyl-diphosphooligosaccharide--protein glycosyltransferase subunit STT3B	294	94241	17	8	9.04	0.23	6	90
801	IPI00304082	Isochorismatase domain-containing protein 1	294	32501	18	17.4	6.96	0.63	4	324
802	IPI00166865	CDGSH iron sulfur domain-containing protein 2	293	15497	14	41.5	9.66	1.2	6	183
803	IPI00307749	NADH dehydrogenase [ubiquinone] iron-sulfur protein 7, mitochondrial precursor	293	33268	21	13.4	10.61	1.14	5	109
804	IPI00018398	26S protease regulatory subunit 6A	293	49458	13	18	5.13	0.47	5	61
805	IPI00003004	Mitochondrial glutamate carrier 1	293	34904	26	16.1	9.42	0.44	5	67
806	IPI00030023	Histamine N-methyltransferase	293	33616	15	22.9	5.18	0.93	6	168
807	IPI00741097	Glutathione S-transferase theta-1	292	27489	20	28.8	7.01	0.99	6	44
808	IPI00550991	Alpha-1-antichymotrypsin precursor	292	50737	19	15	5.42	0.29	5	142
809	IPI00025086	Cytochrome c oxidase subunit 5A, mitochondrial precursor	291	16935	24	31.3	6.3	3.28	6	679
810	IPI00413344	Cofilin-2	291	18839	21	30.7	7.66	1.27	5	480
811	IPI00298520	Putative uncharacterized protein DKFZp686M09245	291	62129	19	10.7	5.63	0.29	5	95
812	IPI00217253	GTP cyclohydrolase 1 feedback regulatory protein	289	9749	18	81	6.08	5.21	5	117
813	IPI00216319	14-3-3 protein eta	289	28372	25	28.9	4.76	0.94	6	82
814	IPI00033494	Myosin regulatory light chain	288	19824	19	29.7	4.71	1.56	5	80
815	IPI00026216	Puromycin-sensitive aminopeptidase	288	103895	13	6.7	5.49	0.17	5	35
816	IPI00848328	Similar to Delta(3,5)-Delta(2,4)-dienoyl-CoA isomerase, mitochondrial precursor	287	36281	20	19.7	7.04	0.55	5	45
817	IPI00002821	60S ribosomal protein L14	287	23389	35	26.3	10.94	1.23	5	266
818	IPI00215920	ADP-ribosylation factor 6	286	20183	32	33.7	9.04	1.52	5	64
819	IPI00328748	Protein ARMET precursor	285	27399	26	25.2	10.13	0.99	6	83
820	IPI00005918	Alpha-methyl-acyl-CoA racemase	285	44148	16	20.8	7.01	0.43	5	122
821	IPI00028004	Proteasome subunit beta type-3	285	23219	15	32.7	6.14	1.25	5	199
822	IPI00016610	Poly(rC)-binding protein 1	285	37987	31	18.3	6.66	0.52	5	313
823	IPI00026202	60S ribosomal protein L18a	285	21034	27	30.1	10.73	1.44	6	191
824	IPI00216085	Cytochrome c oxidase subunit VIb isoform 1	285	10414	21	67.4	6.54	4.58	5	419
825	IPI00030182	Guanidinoacetate N-methyltransferase	284	26529	26	30.1	5.75	1.04	5	248
826	IPI00023919	26S protease regulatory subunit 8	284	45768	11	15.5	7.11	0.42	5	77
827	IPI00304814	Isoform Mitochondrial of Phospholipid hydroperoxide glutathione peroxidase, mitochondrial precursor	283	22683	12	36	8.64	0.99	6	60
828	IPI00452731	NADH dehydrogenase [ubiquinone] 1 alpha subcomplex subunit 7	283	12601	20	46	10.19	3.21	5	161
829	IPI00062419	Serine dehydratase-like	281	35222	11	26.1	6.41	0.57	6	446
830	IPI00003870	Putative ATP-dependent Clp protease proteolytic subunit, mitochondrial precursor	280	30446	7	28.2	8.26	0.37	4	62
831	IPI00023748	Nascent polypeptide-associated complex subunit alpha	280	23370	11	26.5	4.52	0.71	4	163
832	IPI00257882	Xaa-Pro dipeptidase	279	55311	16	9.3	5.64	0.34	5	131
833	IPI00002745	Cathepsin Z precursor	278	34530	24	15.8	6.7	0.44	4	148
834	IPI00002535	FK506-binding protein 2 precursor	278	15810	19	39.4	9.24	2.91	5	689
835	IPI00293975	glutathione peroxidase 1 isoform 1	277	22369	17	35	6.15	1.65	6	90
836	IPI00010153	60S ribosomal protein L23	277	14970	22	44.3	10.51	2.41	5	343
837	IPI00171412	Isoform 1 of Sulfatase-modifying factor 2 precursor	276	33950	20	20.9	7.79	0.59	5	46
838	IPI00472939	Signal peptidase complex subunit 2	276	25359	21	28.6	8.69	0.64	6	62
839	IPI00016346	Proline synthetase co-transcribed bacterial homolog protein	275	30610	14	18.2	7.09	0.67	4	108
840	IPI00643041	GTP-binding nuclear protein Ran	274	24579	18	26.9	7.01	0.89	5	292
841	IPI00299000	Proliferation-associated protein 2G4	274	44101	9	12.2	6.13	0.34	4	964
842	IPI00220578	Guanine nucleotide-binding protein G	273	41076	13	16.4	5.5	0.47	5	57
843	IPI00220219	Coatomer subunit beta~	273	103278	21	6.6	5.15	0.17	5	61
844	IPI00023319	11-cis retinol dehydrogenase	273	35299	18	16.7	9.47	0.57	5	72
845	IPI00215918	ADP-ribosylation factor 4	272	20612	23	24.4	6.59	1.47	5	126
846	IPI00004860	Isoform Complexed of Arginyl-tRNA synthetase, cytoplasmic	272	76129	16	9.2	6.26	0.23	5	2456
847	IPI00413324	60S ribosomal protein L17	272	21611	21	28.8	10.18	1.74	6	144
848	IPI00217766	Lysosome membrane protein 2	270	54712	17	13.2	5	0.42	5	142
849	IPI00012011	Cofilin-1	269	18719	21	30.1	8.22	0.94	4	75
850	IPI00029561	NADH dehydrogenase [ubiquinone] 1 alpha subcomplex subunit 10, mitochondrial precursor	269	41067	23	14.9	8.67	0.59	5	297
851	IPI00219219	Galectin-1	269	15048	16	36.3	5.34	2.38	4	223
852	IPI00010720	T-complex protein 1 subunit epsilon	269	60089	14	10.4	5.45	0.24	5	191
853	IPI00008475	Hydroxymethylglutaryl-CoA synthase, cytoplasmic	267	57828	32	8.5	5.22	0.25	4	193
854	IPI00024661	Protein transport protein Sec24C	266	119779	17	5.6	6.71	0.14	5	72
855	IPI00001589	Mitochondrial import inner membrane translocase subunit Tim13	266	10721	15	53.7	8.42	4.31	5	134
856	IPI00026271	40S ribosomal protein S14	266	16434	20	33.8	10.07	1.55	5	585
857	IPI00056369	Isoform 1 of Glycine N-acyltransferase-like protein 1	266	35420	22	20.9	6.41	0.56	4	158
858	IPI00465184	Guanine deaminase	266	51484	10	10.6	5.44	0.28	4	197
859	IPI00394809	Apolipoprotein O-like precursor	265	29311	15	28.7	9.55	0.91	5	46
860	IPI00018342	Adenylate kinase isoenzyme 1	264	21735	13	29.9	8.73	1.05	5	58
861	IPI00000811	Proteasome subunit beta type-6 precursor	264	25570	15	17.6	4.8	0.64	4	189
862	IPI00024664	Isoform Long of Ubiquitin carboxyl-terminal hydrolase 5	264	96638	12	6.4	4.91	0.11	5	47
863	IPI00101405	Farnesyl diphosphate synthase	264	48758	19	15	5.83	0.39	5	291
864	IPI00291866	Plasma protease C1 inhibitor precursor	263	55347	18	14.8	6.09	0.33	6	126
865	IPI00015018	Inorganic pyrophosphatase	263	33095	10	21.5	5.54	0.47	4	172
866	IPI00028888	Isoform 1 of Heterogeneous nuclear ribonucleoprotein D0	263	38581	32	15.8	7.62	0.51	5	545
867	IPI00289535	Mitochondrial-processing peptidase subunit beta, mitochondrial precursor	262	54842	11	13.3	6.38	0.34	5	275
868	IPI00294186	Isoform 1 of Serine beta-lactamase-like protein LACTB, mitochondrial precursor	261	61111	19	12.4	8.71	0.3	5	239
869	IPI00215965	Isoform A1-B of Heterogeneous nuclear ribonucleoprotein A1	261	38936	13	16.9	9.26	0.28	4	102
870	IPI00002134	26S proteasome non-ATPase regulatory subunit 5	258	56560	8	13.7	5.35	0.25	5	753
871	IPI00004503	lysosomal-associated membrane protein 1	257	45367	14	11.8	9	0.32	5	117
872	IPI00221093	40S ribosomal protein S17	257	15597	18	51.1	9.85	2.25	5	572
873	IPI00736858	similar to 3-ketoacyl-CoA thiolase, mitochondrial	256	22742	48	26.9	8.35	2.95	5	<1
874	IPI00399007	Putative uncharacterized protein DKFZp686I04196 (Fragment)	254	46716	15	14.4	7.63	0.31	5	293
875	IPI00414410	Isoform 1 of 39S ribosomal protein L22, mitochondrial precursor	254	23797	10	22.3	9.95	0.69	4	25
876	IPI00294630	acyl-CoA synthetase short-chain family member 2 isoform 2	254	74229	9	7.8	5.83	0.19	4	47
877	IPI00179964	Isoform 1 of Polypyrimidine tract-binding protein 1	253	57357	19	12.8	9.22	0.32	5	117
878	IPI00015972	Cytochrome c oxidase polypeptide VIc precursor	253	8776	17	38.7	10.38	6.5	5	758
879	IPI00155601	MACRO domain-containing protein 1	253	35996	14	18.8	9.58	0.55	5	138
880	IPI00219077	Isoform 1 of Leukotriene A-4 hydrolase	252	69868	14	9.2	5.8	0.2	4	111
881	IPI00007755	Ras-related protein Rab-21	252	24731	15	20.4	8.11	0.88	4	53
882	IPI00024920	ATP synthase subunit delta, mitochondrial precursor	252	17479	20	17.3	5.38	1.03	4	406
883	IPI00026302	60S ribosomal protein L31	251	14454	12	40.8	10.54	1.33	5	475
884	IPI00030730	Phenol sulfotransferase 1A5*1A possible alternative splicing form	251	34871	24	18.6	5.57	0.89	6	9
885	IPI00182533	60S ribosomal protein L28	249	15795	25	28.5	12.02	1.18	5	365
886	IPI00221091	40S ribosomal protein S15a	248	14944	22	38.5	10.14	2.41	5	258
887	IPI00239077	Histidine triad nucleotide-binding protein 1	247	13907	15	73.8	6.43	2	5	269
888	IPI00005162	Actin-related protein 2/3 complex subunit 3	247	20761	15	32	8.78	1.46	6	196
889	IPI00165506	Polymerase delta-interacting protein 2	247	42235	12	12.5	8.8	0.35	4	105
890	IPI00290475	Probable N-acetyltransferase 8	247	25831	28	24.2	9.08	0.83	5	55
891	IPI00007052	Mitochondrial fission 1 protein	246	16984	19	24.3	8.84	1.48	4	262
892	IPI00217952	Isoform 1 of Glucosamine--fructose-6-phosphate aminotransferase [isomerizing] 1	246	79555	10	6	6.66	0.13	3	66
893	IPI00026268	Guanine nucleotide-binding protein G(I)/G(S)/G(T) subunit beta-1	246	38151	16	15.6	5.6	0.39	4	99
894	IPI00220637	Seryl-tRNA synthetase, cytoplasmic	245	59253	13	11.5	6.05	0.24	5	58
895	IPI00215919	ADP-ribosylation factor 5	245	20631	19	20.6	6.3	1.13	4	48
896	IPI00298971	Vitronectin precursor	245	55069	14	10.9	5.55	0.26	4	71
897	IPI00005198	Interleukin enhancer-binding factor 2	244	43263	11	18.5	5.19	0.44	4	179
898	IPI00216456	Histone H2A type 1-C	243	14097	28	35.4	11.05	3.55	4	1907
899	IPI00016862	Isoform Mitochondrial of Glutathione reductase, mitochondrial precursor	243	56791	11	13.2	8.74	0.25	5	169
900	IPI00010349	Alkyldihydroxyacetonephosphate synthase, peroxisomal precursor	243	73664	11	10.6	6.99	0.19	4	37
901	IPI00010896	Chloride intracellular channel protein 1	242	27248	13	19.5	5.09	0.59	4	152
902	IPI00470649	Isoform 1 of Nicalin precursor	241	63106	7	8.9	6.4	0.23	4	100
903	IPI00000948	Transducin beta-like 2 protein	240	50393	13	15.4	9.52	0.37	5	88
904	IPI00028618	Methylated-DNA--protein-cysteine methyltransferase	240	21917	7	31.9	8.29	0.77	4	22
905	IPI00874156	Isoform 1 of Ubiquitin thioesterase OTUB1	239	31492	8	20.7	4.85	0.35	4	25
906	IPI00010271	Isoform A of Ras-related C3 botulinum toxin substrate 1 precursor	239	21835	23	22.9	8.77	0.77	5	185
907	IPI00019350	Isoform 1 of Metalloreductase STEAP3	238	55079	9	15	8.86	0.34	5	40
908	IPI00305698	Vitamin K-dependent gamma-carboxylase	238	88075	16	7	8.17	0.16	4	71
909	IPI00020226	Isoform 1 of Acyl-coenzyme A oxidase 3, peroxisomal	236	78321	14	8	6.84	0.23	4	29
910	IPI00026519	Peptidyl-prolyl cis-trans isomerase, mitochondrial precursor	236	22368	18	15.5	9.48	1.01	5	269
911	IPI00081836	Histone H2A type 1-H	236	13898	27	35.9	10.88	2.74	4	85
912	IPI00004267	Isoform 3 of Sigma 1-type opioid receptor	235	21526	14	20.3	5.63	0.78	4	238
913	IPI00644697	HEBP2 protein (Fragment)	235	24014	23	17.8	5.3	0.69	3	70
914	IPI00337415	Guanine nucleotide-binding protein G(i), alpha-1 subunit	234	40905	12	13.6	5.69	0.36	4	53
915	IPI00219655	Phytanoyl-CoA dioxygenase, peroxisomal precursor	234	40317	16	13	8.93	0.48	4	103
916	IPI00010706	Glutathione synthetase	234	52523	10	9.9	5.67	0.2	4	132
917	IPI00021926	26S protease regulatory subunit S10B	233	44430	10	13.4	7.1	0.24	4	215
918	IPI00101782	Isoform 1 of Mannose-1-phosphate guanyltransferase alpha	233	46604	12	13.1	6.73	0.31	4	69
919	IPI00002324	Isoform 1 of Methionine adenosyltransferase 2 subunit beta	233	37870	9	15	6.9	0.29	3	112
920	IPI00009235	Translocon-associated protein subunit gamma	232	21067	18	18.9	9.61	1.09	4	62
921	IPI00012503	Isoform Sap-mu-0 of Proactivator polypeptide precursor	232	59899	13	7.3	5.06	0.24	5	267
922	IPI00009032	Lupus La protein	231	46979	8	9.8	6.68	0.23	4	41
923	IPI00293590	monoglyceride lipase isoform 1	231	34499	14	11.8	6.1	0.44	3	47
924	IPI00062958	Isoform 1 of Peroxisomal membrane protein 11C	231	26961	10	15.8	9.35	0.42	3	37
925	IPI00008994	Isoform 1 of Protein NDRG2	231	41114	16	13.7	5.08	0.36	4	184
926	IPI00027438	Flotillin-1	231	47554	5	8.2	7.08	0.22	3	64
927	IPI00217236	Tubulin-specific chaperone A	230	12904	19	56.5	5.25	3.11	5	148
928	IPI00020530	Thioesterase superfamily member 2	229	15065	13	28.6	9.23	0.84	3	1378
929	IPI00022488	Hemopexin precursor	229	52385	13	16.2	6.55	0.36	5	97
930	IPI00219772	NADH dehydrogenase [ubiquinone] 1 beta subcomplex subunit 7	227	16619	16	27	9.1	1.52	4	31
931	IPI00045921	TOB3	227	65303	11	6.6	9.38	0.22	4	69
932	IPI00012750	40S ribosomal protein S25	227	13791	18	30.4	10.12	1.43	4	1400
933	IPI00007321	Isoform 1 of Acyl-protein thioesterase 1	226	24996	15	29.1	6.29	0.87	5	133
934	IPI00093057	Coproporphyrinogen III oxidase, mitochondrial precursor	226	50918	12	10.6	8.59	0.28	4	5022
935	IPI00019903	Coiled-coil domain-containing protein 44	226	32913	13	24.2	8.37	0.62	5	74
936	IPI00550239	Histone H1.0	226	20850	20	21.1	10.84	1.11	4	228
937	IPI00719622	40S ribosomal protein S28	225	7893	13	52.2	10.7	3.39	4	165
938	IPI00305010	Isoform 1 of Uncharacterized metallophosphoesterase CSTP1	225	35896	11	18.2	5.78	0.42	4	46
939	IPI00152426	Sideroflexin-5	225	37272	9	16.8	9.4	0.41	4	94
940	IPI00221372	Isoform 2 of 1-acyl-sn-glycerol-3-phosphate acyltransferase beta	224	27660	7	17.9	9.17	0.41	3	49
941	IPI00154473	Elongation factor G 1, mitochondrial precursor	223	84103	6	6.3	6.58	0.21	5	43
942	IPI00216237	60S ribosomal protein L36	223	12303	15	39	11.59	2.41	5	343
943	IPI00018272	Pyridoxine-5~-phosphate oxidase	223	30311	22	28	6.62	0.87	5	292
944	IPI00003802	Alpha-mannosidase 2	222	131742	8	3.9	7.24	0.1	4	13
945	IPI00219217	L-lactate dehydrogenase B chain	220	36900	18	12	5.71	0.41	4	3
946	IPI00031691	60S ribosomal protein L9	220	21964	13	15.6	9.96	0.76	4	179
947	IPI00006980	Protein C14orf166	219	28165	13	18.9	6.19	0.56	3	31
948	IPI00298860	Growth-inhibiting protein 12	219	80273	8	6.9	8.54	0.13	4	20
949	IPI00220835	Protein transport protein Sec61 subunit beta	218	10025	13	44.8	11.57	2.3	4	725
950	IPI00021828	Cystatin-B	218	11190	12	52	6.96	1.92	4	125
951	IPI00306436	Isoform Del-701 of Signal transducer and activator of transcription 3	218	88723	11	6.5	5.94	0.11	3	45
952	IPI00329591	Isoform 1 of Required for meiotic nuclear division protein 1 homolog	218	51970	6	8.2	8.88	0.2	3	30
953	IPI00025344	NADH dehydrogenase [ubiquinone] iron-sulfur protein 6, mitochondrial precursor	218	14045	9	41.9	8.59	1.38	4	65
954	IPI00000240	Group XIIB secretory phospholipase A2-like protein precursor	217	22443	10	29.2	5.75	0.75	4	75
955	IPI00328715	Protein LYRIC	217	63856	16	8.1	9.33	0.29	3	87
957	IPI00002790	Isoform 1 of Protein sel-1 homolog 1 precursor	216	89212	6	7.4	5.23	0.11	4	41
958	IPI00107357	Isoform 2 of Cleft lip and palate transmembrane protein 1	216	78194	10	4.8	5.86	0.18	4	38
959	IPI00009923	Isoform 1 of Prolyl 4-hydroxylase subunit alpha-1 precursor	216	61296	10	9	5.7	0.23	4	81
960	IPI00000873	Valyl-tRNA synthetase	216	141642	6	4.4	7.53	0.1	4	41
961	IPI00029012	Eukaryotic translation initiation factor 3 subunit A	215	166867	18	4	6.38	0.08	5	562
962	IPI00410693	Isoform 1 of Plasminogen activator inhibitor 1 RNA-binding protein	215	44995	10	10.5	8.66	0.33	3	168
963	IPI00009607	Ras-related protein Rap-2c precursor	215	20959	13	18.6	4.87	0.81	4	24
964	IPI00028957	Isoform 2 of Ubiquitin conjugation factor E4 A	214	124526	9	4.4	5.11	0.11	4	21
965	IPI00027692	Alpha-tocopherol transfer protein	214	31844	10	18.7	7.16	0.49	4	29
966	IPI00011603	26S proteasome non-ATPase regulatory subunit 3	214	61054	12	7.7	8.47	0.17	3	86
967	IPI00011126	26S protease regulatory subunit 4	213	49325	9	14.5	5.87	0.21	4	512
968	IPI00029750	Isoform 1 of 40S ribosomal protein S24	213	15413	14	29.3	10.79	1.7	4	129
969	IPI00255052	NADH dehydrogenase [ubiquinone] 1 beta subcomplex subunit 9	213	22045	13	36.3	8.58	0.76	5	92
970	IPI00103994	Leucyl-tRNA synthetase, cytoplasmic	213	135577	8	3.9	6.95	0.1	4	24
971	IPI00220648	Phosphomevalonate kinase	212	22152	12	19.3	5.56	0.76	4	30
972	IPI00015029	Prostaglandin E synthase 3	211	18971	11	20	4.35	0.63	4	64
973	IPI00374065	similar to melanoma inhibitory activity 3 isoform 1	211	214256	8	1.8	4.75	0.05	3	44
974	IPI00016458	Isoform 1 of L-2-hydroxyglutarate dehydrogenase, mitochondrial precursor	210	51068	13	10.4	8.57	0.28	4	48
975	IPI00006713	Isoform 1 of DnaJ homolog subfamily C member 3 precursor	209	58000	8	13.7	5.83	0.25	4	49
976	IPI00012493	40S ribosomal protein S20	208	13478	18	28.6	9.95	2.11	4	455
977	IPI00013678	metaxin 1 isoform 1	208	51673	10	11.2	9.8	0.2	4	80
978	IPI00010717	Mevalonate kinase	208	42994	8	16.7	6.02	0.25	4	66
979	IPI00024157	FK506-binding protein 3	207	25218	8	15.2	9.29	0.65	4	63
980	IPI00002149	GTP-binding protein SAR1b	207	22510	15	21.2	5.76	0.52	4	321
981	IPI00007682	Vacuolar ATP synthase catalytic subunit A	206	68660	6	10.5	5.35	0.21	4	70
982	IPI00168184	cDNA FLJ34068 fis, clone FCBBF3001918, highly similar to SERINE/THREONINE PROTEIN PHOSPHATASE 2A, 65 kDa REGULATORY SUBUNIT A, ALPHA ISOFORM	205	57781	12	12.4	5.5	0.32	4	89
983	IPI00013881	Heterogeneous nuclear ribonucleoprotein H	205	49484	25	11.1	5.89	0.29	3	138
984	IPI00011276	2-oxoisovalerate dehydrogenase subunit beta, mitochondrial precursor	204	43779	12	14.8	5.89	0.34	4	242
985	IPI00396370	Isoform 1 of Eukaryotic translation initiation factor 3 subunit B	204	92833	7	5.9	4.89	0.11	4	21
986	IPI00220766	Lactoylglutathione lyase	204	20992	14	18.5	5.12	1.1	4	146
987	IPI00024642	Isoform 1 of Coiled-coil domain-containing protein 47 precursor	204	56123	8	11.6	4.76	0.26	4	63
988	IPI00550192	Isoform 1 of Putative Xaa-Pro aminopeptidase 3	203	57624	12	6.9	6.37	0.25	3	7
989	IPI00747849	Isoform 1 of Sodium/potassium-transporting ATPase subunit beta-1	203	35438	16	11.9	8.74	0.31	3	266
990	IPI00844156	SERPINC1 protein	203	29473	15	15.4	9.03	0.38	4	170
991	IPI00016637	3-oxoacyl-[acyl-carrier-protein] synthase, mitochondrial precursor	202	49439	8	13.1	7.59	0.21	3	32
992	IPI00218848	ATP synthase, H+ transporting, mitochondrial F0 complex, subunit E	202	8302	13	58.3	9.3	3.09	4	574
993	IPI00016703	24-dehydrocholesterol reductase precursor	202	60803	15	7.2	8.42	0.23	4	256
994	IPI00169288	Isoform 2 of Retinal dehydrogenase 2	202	53482	14	6.5	5.84	0.27	5	112
995	IPI00219861	Isoform 1 of Low molecular weight phosphotyrosine protein phosphatase	202	18487	15	26.6	6.3	0.95	4	117
996	IPI00005966	13kDa differentiation-associated protein variant (Fragment)	201	17204	11	38.4	9.63	1.05	4	91
997	IPI00219913	Ubiquitin carboxyl-terminal hydrolase 14	201	56489	9	7.1	5.2	0.19	3	50
998	IPI00221002	Peroxisomal membrane protein 2	201	22238	14	15.9	10.58	0.76	4	154
999	IPI00395998	60S ribosomal protein L32	201	15964	12	34.8	11.32	0.78	4	233
1000	IPI00019927	26S proteasome non-ATPase regulatory subunit 7	201	37060	8	20.1	6.29	0.41	4	60
1001	IPI00000133	Bcl-2-related ovarian killer protein	201	23550	10	22.6	9.32	0.49	4	26
1002	IPI00012066	poly(rC)-binding protein 2 isoform b	201	38597	20	13.5	6.33	0.39	4	312
1003	IPI00306516	Import inner membrane translocase subunit TIM44, mitochondrial precursor	200	51666	8	12.2	8.51	0.28	4	638
1004	IPI00654755	Hemoglobin subunit beta	200	16102	10	28.6	6.75	0.77	3	57
1005	IPI00411680	Isoform 1 of Protein-L-isoaspartate(D-aspartate) O-methyltransferase	200	24806	5	33.9	6.7	0.46	4	64
1006	IPI00011250	Ubiquitin carboxyl-terminal hydrolase isozyme L3	200	26337	11	16.5	4.84	0.43	3	81
1007	IPI00014236	Isoform 1 of Zinc transporter ZIP14	200	54902	14	9.1	5.16	0.26	3	32
1008	IPI00218236	Serine/threonine-protein phosphatase PP1-beta catalytic subunit	199	37961	17	17.7	5.84	0.52	4	40
1009	IPI00418382	5-oxoprolinase	199	138739	5	3.6	6.12	0.07	3	25
1010	IPI00003815	Rho GDP-dissociation inhibitor 1	199	23250	15	22.5	5.02	0.71	4	324
1011	IPI00172636	Isoform Delta 6 of Calcium/calmodulin-dependent protein kinase type II delta chain	199	54664	8	7.1	6.82	0.19	3	124
1012	IPI00013195	Mitochondrial 39S ribosomal protein L49	198	19243	6	23.5	9.47	0.62	3	29
1013	IPI00006935	Eukaryotic translation initiation factor 5A-2	198	17124	17	24.8	5.38	1.47	4	108
1014	IPI00031812	Nuclease-sensitive element-binding protein 1	196	35903	4	22.5	9.87	0.3	3	43
1015	IPI00412607	60S ribosomal protein L35	196	14543	10	22	11.04	1.32	3	406
1016	IPI00102936	Isoform 2 of Signal recognition particle 68 kDa protein	195	67775	7	6.5	8.76	0.15	3	14
1017	IPI00026111	Isoform 1 of Transmembrane and coiled-coil domain-containing protein 1	195	21389	12	24.5	9.77	0.79	4	71
1018	IPI00018871	ADP-ribosylation factor-like protein 8B	195	21753	13	19.9	8.67	0.77	4	56
1019	IPI00060031	ADP-ribosylation factor-like protein 8A	195	21630	12	22.6	7.63	0.78	4	21
1020	IPI00063130	Transmembrane protein 205	195	21469	18	16.9	8.91	1.07	3	266
1021	IPI00022018	Dolichol-phosphate mannosyltransferase	194	29673	18	14.6	9.57	0.38	3	70
1022	IPI00029557	GrpE protein homolog 1, mitochondrial precursor	194	24492	20	25.3	8.24	0.89	4	102
1023	IPI00219381	NADH dehydrogenase [ubiquinone] 1 alpha subcomplex subunit 2	193	11029	13	42.4	9.62	1.98	3	122
1024	IPI00479296	Isoform 1 of ATP-binding cassette sub-family A member 8	192	180840	10	2.7	6.81	0.06	3	12
1025	IPI00031697	Transmembrane protein 109 precursor	192	26194	11	9.5	10.48	0.27	4	127
1026	IPI00030116	Isoform 1 of Phosphoacetylglucosamine mutase	192	60270	7	10.1	5.84	0.3	5	102
1027	IPI00010182	Isoform a 1 of Acyl-CoA-binding protein	192	10038	10	69	6.12	1.45	5	453
1028	IPI00003881	Heterogeneous nuclear ribonucleoprotein F	191	45985	23	12	5.38	0.32	3	124
1029	IPI00419258	High mobility group protein B1	191	25049	12	22.3	5.62	0.46	4	63
1030	IPI00008223	UV excision repair protein RAD23 homolog B	190	43202	13	16.4	4.79	0.45	4	462
1031	IPI00022201	L-serine dehydratase	190	35079	8	14.6	8.11	0.31	3	37
1032	IPI00219677	Putative deoxyribose-phosphate aldolase	190	35494	8	8.8	9.08	0.2	2	31
1033	IPI00023779	Isoform 2 of Nitrilase homolog 1	189	36728	20	11.3	7.91	0.3	4	122
1034	IPI00025277	Programmed cell death protein 6	189	21912	10	15.7	5.16	0.77	3	31
1035	IPI00219005	FK506-binding protein 4	189	52057	6	9.2	5.35	0.2	3	596
1036	IPI00020956	Hepatoma-derived growth factor	189	26886	8	17.9	4.7	0.6	4	127
1037	IPI00296157	Isoform 1 of All-trans-retinol 13,14-reductase precursor	189	67461	12	6.2	8.54	0.15	3	99
1038	IPI00787629	similar to Apolipoprotein	188	61019	15	7.3	5.04	0.23	3	155
1039	IPI00026570	Cytochrome c oxidase polypeptide VIIa-liver/heart, mitochondrial precursor	187	12950	11	21.7	9.23	0.6	3	605
1040	IPI00220014	isopentenyl-diphosphate delta isomerase	187	32978	16	15.5	8.05	0.47	3	105
1041	IPI00215790	60S ribosomal protein L38	186	8270	15	35.7	10.1	7.26	3	127
1042	IPI00329441	Ras-related protein Rab-43	186	23553	15	17	5.44	0.49	3	37
1043	IPI00021290	ATP-citrate synthase	186	121674	6	5	6.95	0.08	4	93
1044	IPI00385575	Isoform 2 of Phytanoyl-CoA dioxygenase domain-containing protein 1	185	30256	8	15.6	5.64	0.37	3	49
1045	IPI00301204	Retinol dehydrogenase 13	185	36195	6	15.1	8.23	0.3	3	10
1046	IPI00304692	Heterogeneous nuclear ribonucleoprotein G	184	42306	7	9	10.06	0.25	3	168
1047	IPI00007926	c-Myc-responsive protein Rcl	184	19211	17	24.1	4.97	0.91	3	18
1048	IPI00026182	F-actin-capping protein subunit alpha-2	184	33157	10	17.8	5.57	0.46	4	152
1049	IPI00293276	Macrophage migration inhibitory factor	184	12639	16	23.5	7.74	1.61	3	1003
1050	IPI00170935	Leucine-rich repeat-containing protein 47	183	64004	7	7.7	8.55	0.16	3	44
1051	IPI00170692	Vesicle-associated membrane protein-associated protein A	182	28103	11	16.1	8.8	0.4	4	142
1052	IPI00062344	BCKDK protein	182	43297	12	15.2	9.36	0.34	4	117
1053	IPI00292858	Thymidine phosphorylase precursor	182	50323	9	10.2	5.36	0.29	4	72
1054	IPI00001960	Chloride intracellular channel protein 4	181	28982	9	17.4	5.45	0.55	4	76
1055	IPI00220007	Apolipoprotein L2 variant	181	50020	9	7.3	8.51	0.21	3	102
1056	IPI00299193	Synaptojanin-2-binding protein	181	15918	7	34.5	5.87	0.79	4	102
1057	IPI00006250	Isoform 1 of Short-chain dehydrogenase/reductase 3	181	33926	5	10.6	9.07	0.32	3	29
1058	IPI00329301	NADH dehydrogenase [ubiquinone] 1 alpha subcomplex subunit 11	180	15071	10	37.6	8.94	1.25	3	86
1059	IPI00022538	Starch-binding domain-containing protein 1	180	39211	17	10.9	5.46	0.28	3	180
1060	IPI00154742	IGL@ protein	180	25119	10	12.8	5.93	0.28	2	56
1061	IPI00604527	Threonyl-tRNA synthetase, mitochondrial precursor	179	81841	7	4.2	6.9	0.13	3	23
1062	IPI00015856	aspartyl aminopeptidase	179	54032	8	8.7	7.31	0.19	3	428
1063	IPI00554711	Junction plakoglobin	179	82376	6	4.8	5.95	0.12	3	25
1064	IPI00788907	Isoform 1 of Phosphoglycerate mutase family member 5 precursor	179	32213	8	13.8	8.88	0.34	4	105
1065	IPI00022442	Acyl carrier protein, mitochondrial precursor	179	17577	11	21.8	4.82	1.41	4	166
1066	IPI00419250	Glutathione S-transferase theta-2	178	27661	8	16.8	5.99	0.26	3	26
1067	IPI00011604	Glycine cleavage system H protein, mitochondrial precursor	177	19127	31	17.3	4.91	2.12	2	206
1068	IPI00015954	GTP-binding protein SAR1a	177	22467	14	15.7	6.21	0.52	3	41
1069	IPI00016786	Isoform 2 of Cell division control protein 42 homolog precursor	176	21587	15	19.9	6.15	0.54	3	80
1070	IPI00000041	Rho-related GTP-binding protein RhoB precursor	175	22565	10	19.4	5.1	0.52	3	28
1071	IPI00010331	Isoform 2 of NAD-dependent deacetylase sirtuin-5	175	33223	7	11	9.2	0.21	2	84
1072	IPI00025273	Isoform Long of Trifunctional purine biosynthetic protein adenosine-3	175	108953	7	4.8	6.26	0.09	3	25
1073	IPI00012074	Heterogeneous nuclear ribonucleoprotein R	174	71184	14	5.4	8.23	0.14	3	478
1074	IPI00305692	Thioredoxin-like protein 1	173	32630	9	15.2	4.84	0.34	3	48
1075	IPI00216256	Isoform 2 of WD repeat-containing protein 1	173	58593	8	5.8	6.41	0.12	3	96
1076	IPI00100656	Isoform 1 of Synaptic glycoprotein SC2	173	36410	11	11.7	9.5	0.3	4	130
1077	IPI00015285	Ethanolamine-phosphate cytidylyltransferase	173	44264	8	9.5	6.44	0.15	3	185
1078	IPI00215884	Isoform ASF-1 of Splicing factor, arginine/serine-rich 1	173	27842	7	22.2	10.37	0.57	4	27
1079	IPI00412785	Brain protein 44-like protein	173	12510	9	27.5	9.67	1.06	4	213
1080	IPI00442073	Cysteine and glycine-rich protein 1	172	21409	10	21.8	8.9	0.55	3	33
1081	IPI00071059	Isoform Epsilon of Apoptosis regulator BAX	172	18345	12	22	8.39	0.66	3	14
1082	IPI00008164	Prolyl endopeptidase	171	81624	9	5.9	5.48	0.13	3	22
1083	IPI00014361	GDP-L-fucose synthetase	171	36098	6	11.5	6.13	0.3	3	59
1084	IPI00023868	Canalicular multispecific organic anion transporter 1	171	175221	6	2.7	8.57	0.06	3	29
1085	IPI00294073	Ubiquinone biosynthesis protein COQ7 homolog	171	24463	11	14.3	8.77	0.47	3	21
1086	IPI00301021	Isoform 1 of Translocon-associated protein subunit alpha precursor	171	32215	17	11.9	4.39	0.48	3	190
1087	IPI00072918	alpha 3 type VI collagen isoform 4 precursor	171	323698	10	1.4	6.48	0.03	3	14
1088	IPI00167065	Isoform 2 of Adenylosuccinate synthetase isozyme 1	171	54927	7	5	9.16	0.12	2	15
1089	IPI00020928	Transcription factor A, mitochondrial precursor	171	29306	12	11.8	9.74	0.54	3	31
1090	IPI00333763	Glutaredoxin-related protein 5	170	16732	12	21	6.28	0.74	2	87
1091	IPI00010157	S-adenosylmethionine synthetase isoform type-2	170	43975	10	9.1	6.02	0.24	3	354
1092	IPI00019326	Adrenodoxin, mitochondrial precursor	170	19666	10	17.4	5.51	0.61	3	353
1093	IPI00022275	Phosphatidylinositide phosphatase SAC1	169	67437	5	6.1	6.66	0.15	3	198
1094	IPI00017802	Isoform 1 of Methylglutaconyl-CoA hydratase, mitochondrial precursor	168	35871	11	11.8	9.53	0.3	4	55
1095	IPI00024742	Cytochrome b-c1 complex subunit 8	168	9900	13	29.3	10.07	2.34	3	171
1096	IPI00008454	DnaJ homolog subfamily B member 11 precursor	168	40774	4	7	5.81	0.17	3	57
1097	IPI00009328	Eukaryotic initiation factor 4A-III	167	47126	5	10.9	6.3	0.31	3	148
1098	IPI00017963	Small nuclear ribonucleoprotein Sm D2	167	13632	9	24.6	9.92	0.95	3	52
1099	IPI00009407	Dolichyl-diphosphooligosaccharide--protein glycosyltransferase subunit DAD1	167	12660	14	28.3	6.52	1.05	3	549
1100	IPI00171611	Histone H3.2	167	15436	11	21.3	11.27	1.22	4	1029
1101	IPI00414554	Actin-related protein 2/3 complex subunit 5-like protein	166	16931	6	16.3	6.15	0.44	2	18
1102	IPI00414612	Isoform 1 of Putative hexokinase HKDC1	165	103760	10	3.9	6.95	0.1	3	4
1103	IPI00291262	Clusterin precursor	165	53031	10	8.9	5.89	0.2	3	63
1104	IPI00030009	Isoform A of Bifunctional 3~-phosphoadenosine 5~-phosphosulfate synthetase 2	164	70027	9	7	8.18	0.15	3	70
1105	IPI00014479	Isoform 1 of Glucose-6-phosphate translocase	164	46729	10	5.4	8.85	0.23	2	100
1106	IPI00022429	Alpha-1-acid glycoprotein 1 precursor	163	23725	20	18.9	4.93	0.48	3	124
1107	IPI00220342	N(G),N(G)-dimethylarginine dimethylaminohydrolase 1	163	31444	13	16.1	5.53	0.35	3	118
1108	IPI00166395	Isoform 1 of Acyl-CoA synthetase family member 3, mitochondrial precursor	163	64700	7	8.2	8.64	0.16	3	60
1109	IPI00024266	Microsomal glutathione S-transferase 3	163	16734	12	17.8	9.46	0.44	2	76
1110	IPI00018140	Isoform 1 of Heterogeneous nuclear ribonucleoprotein Q	162	69788	9	6.7	8.68	0.15	3	129
1111	IPI00011970	Isoform 1 of 3-keto-steroid reductase	162	38638	12	9.1	8.35	0.28	3	40
1112	IPI00291417	Isoform 1 of Dephospho-CoA kinase domain-containing protein	162	26647	7	16	9.61	0.42	3	22
1113	IPI00021785	Cytochrome c oxidase subunit 5B, mitochondrial precursor	162	13915	13	18.6	9.07	0.93	3	580
1114	IPI00007001	39S ribosomal protein L11, mitochondrial precursor	162	20727	9	16.7	9.91	0.57	3	20
1115	IPI00470533	Isoform 1 of Transmembrane protein 120A	162	41040	9	9.9	9.14	0.26	3	34
1116	IPI00168479	Isoform 1 of Apolipoprotein A-I-binding protein precursor	161	31996	11	17	7.56	0.35	3	109
1117	IPI00001466	Echinoderm microtubule-associated protein-like 4	158	109919	7	4.2	5.88	0.09	3	37
1118	IPI00020510	CDGSH iron sulfur domain-containing protein 1	158	12362	10	32.4	9.19	2.41	3	290
1119	IPI00030876	diaphanous 1 isoform 2	158	141107	6	2.8	5.35	0.07	3	71
1120	IPI00009556	UDP-glucuronosyltransferase 2A1 precursor	158	60346	22	6.8	9.07	0.3	3	23
1121	IPI00071360	Isoform 1 of APOBEC1 complementation factor	158	65446	9	6.2	8.6	0.16	3	93
1122	IPI00009922	SRA stem-loop-interacting RNA-binding protein, mitochondrial precursor	158	12398	11	33	10.25	1.08	3	121
1123	IPI00291578	Phosphoribosyl pyrophosphate synthetase-associated protein 1	157	39654	11	12.4	6.73	0.27	3	63
1124	IPI00418262	Fructose-bisphosphate aldolase C	157	39830	28	8.2	6.41	0.27	3	71
1125	IPI00178440	Elongation factor 1-beta	155	24919	8	12.4	4.5	0.29	2	134
1126	IPI00011511	Isoform 2 of Cat eye syndrome critical region protein 5 precursor	155	46748	7	11.3	8.38	0.23	3	76
1127	IPI00395887	Thioredoxin domain-containing protein 1 precursor	155	32170	10	12.9	4.92	0.34	3	51
1128	IPI00328753	Isoform 1 of Kinectin	155	156464	8	2.5	5.52	0.06	3	35
1129	IPI00017448	40S ribosomal protein S21	155	9220	10	24.1	8.68	1.62	3	96
1130	IPI00007866	Ras-related protein Rab-17	154	23704	7	19.3	7.7	0.48	3	6
1131	IPI00220373	Insulin-degrading enzyme	154	118745	6	3	6.3	0.08	3	18
1132	IPI00300299	Signal peptidase complex subunit 3	154	20358	22	15.6	8.67	0.58	3	127
1133	IPI00410214	Isoform 1 of 3~(2~),5~-bisphosphate nucleotidase 1	153	33713	7	11.4	5.46	0.32	3	89
1134	IPI00021016	Isoform 1 of Elongation factor Ts, mitochondrial precursor	153	35710	3	17.5	8.62	0.3	3	132
1135	IPI00306159	Trans-2-enoyl-CoA reductase, mitochondrial precursor	153	40744	6	7.8	8.99	0.26	3	32
1136	IPI00021389	Copper chaperone for superoxide dismutase	152	29536	4	18.2	5.32	0.38	3	57
1137	IPI00099463	Sphingosine-1-phosphate lyase 1	151	64053	9	11.8	9.24	0.11	3	21
1138	IPI00009943	Tumor protein, translationally-controlled 1	151	21626	7	19.1	5.34	0.33	3	41
1139	IPI00550165	Dehydrogenase/reductase SDR family member 7B	151	35382	8	4.9	9.59	0.2	2	31
1140	IPI00056494	60S ribosomal protein L36a-like	151	12746	11	17.9	10.67	1.04	3	122
1141	IPI00032871	Methionine-R-sulfoxide reductase B2	150	21911	8	16.9	9.2	0.53	3	70
1142	IPI00296022	Cytochrome b-c1 complex subunit 6, mitochondrial precursor	150	11017	13	29.7	4.39	1.98	3	89
1143	IPI00465439	Fructose-bisphosphate aldolase A	150	39851	16	9.9	8.3	0.17	3	925
1144	IPI00641829	Isoform 2 of Spliceosome RNA helicase BAT1	150	51103	4	9.7	5.59	0.13	3	213
1145	IPI00005537	39S ribosomal protein L12, mitochondrial precursor	149	21563	6	17.7	9.04	0.54	3	19
1146	IPI00303158	Isoform 1 of N-acylneuraminate cytidylyltransferase	149	49033	5	12.4	8.16	0.22	3	56
1147	IPI00061651	Diamine acetyltransferase 2	149	19428	8	21.8	5.78	0.38	3	72
1148	IPI00014151	26S proteasome non-ATPase regulatory subunit 6	148	45787	7	9.3	5.45	0.23	3	269
1149	IPI00028376	Mitochondrial import inner membrane translocase subunit Tim8 A	148	11219	9	34	5.09	1.24	3	86
1150	IPI00027233	SCO1 protein homolog, mitochondrial precursor	148	34021	11	12	9.01	0.32	3	273
1151	IPI00215911	DNA-(apurinic or apyrimidinic site) lyase	148	35931	9	13.8	8.33	0.19	3	636
1152	IPI00383164	SNC66 protein	148	54601	9	6.2	6.22	0.19	3	60
1153	IPI00549189	Thimet oligopeptidase	147	79702	10	4.9	5.72	0.13	2	175
1154	IPI00028387	Isoform 1 of Uncharacterized protein C20orf116 precursor	147	35589	10	14.6	5.12	0.31	3	84
1155	IPI00065438	Isoform 2 of Protein FAM82A	147	65870	9	7	6.64	0.16	3	30
1156	IPI00012345	Isoform SRP55-1 of Splicing factor, arginine/serine-rich 6	147	39677	5	9.3	11.42	0.27	3	161
1157	IPI00005794	60 kDa protein	147	60176	7	3.7	8.01	0.11	2	34
1158	IPI00062266	Secernin-2	146	46991	4	16	5.44	0.15	3	15
1159	IPI00007060	Peptide deformylase, mitochondrial precursor	146	27452	9	12.8	9.48	0.26	3	20
1160	IPI00396630	Isoform 1 of cAMP-dependent protein kinase catalytic subunit alpha	146	40678	12	10	8.84	0.37	3	114
1161	IPI00018953	Dipeptidyl peptidase 4	145	88907	6	4.2	5.67	0.11	3	13
1162	IPI00106642	Dihydropyrimidinase-like 2	145	67545	9	6.6	5.62	0.15	3	62
1163	IPI00295066	Isoform 1 of 39S ribosomal protein L48, mitochondrial precursor	145	24034	5	11.3	9.04	0.3	2	12
1164	IPI00032179	Antithrombin III variant	145	53114	15	6	6.11	0.2	2	70
1165	IPI00216793	acyl-Coenzyme A dehydrogenase, long chain precursor	144	48024	9	10.2	7.68	0.3	3	69
1166	IPI00033143	Eukaryotic translation initiation factor 3 subunit K	144	25329	10	13.3	4.81	0.45	3	26
1167	IPI00219613	Isoform 1 of Presequence protease, mitochondrial precursor	144	118407	5	3	6.5	0.09	3	13
1168	IPI00104128	Signal peptidase complex catalytic subunit SEC11A	143	20612	11	15.1	9.48	0.57	3	86
1169	IPI00056357	UPF0556 protein C19orf10 precursor	143	18897	15	15.6	6.2	0.93	2	552
1170	IPI00456969	Cytoplasmic dynein 1 heavy chain 1	143	534809	6	0.7	6.01	0.01	3	88
1171	IPI00007426	PRA1 family protein 3	143	21600	10	16	9.77	0.54	2	55
1172	IPI00006662	Apolipoprotein D precursor	143	21547	12	15.3	5.06	0.34	3	135
1173	IPI00042295	hypothetical protein LOC87769	143	39419	5	7.2	5.81	0.17	2	<1
1174	IPI00427330	Ribosome maturation protein SBDS	142	29030	6	14.8	8.91	0.38	3	104
1175	IPI00031570	Probable UPF0334 kinase-like protein C1orf57	142	20928	5	20.5	9.61	0.35	3	113
1176	IPI00020944	Squalene synthetase	142	48597	5	10.6	6.1	0.3	3	44
1177	IPI00384707	EARS2 protein	142	60464	3	6.2	8.29	0.17	3	51
1178	IPI00165949	Isoform 2 of Endoplasmic reticulum aminopeptidase 1	141	108343	7	3	5.86	0.06	2	11
1179	IPI00219291	Isoform 2 of ATP synthase subunit f, mitochondrial	141	10414	29	27.3	9.87	2.15	2	529
1180	IPI00419373	Isoform 1 of Heterogeneous nuclear ribonucleoprotein A3	140	39799	4	10.1	9.1	0.17	2	634
1181	IPI00296999	ATP synthase mitochondrial F1 complex assembly factor 2, mitochondrial precursor	140	32980	7	8	6.62	0.21	2	16
1182	IPI00032881	Mitochondrial ribosomal protein S23	140	21814	9	18.4	8.94	0.53	3	18
1183	IPI00011261	Complement component C8 gamma chain precursor	140	22435	6	12.9	8.49	0.32	2	10
1184	IPI00021435	26S protease regulatory subunit 7	139	49002	7	5.1	5.71	0.14	2	96
1185	IPI00852925	Isoform 1 of Hydroxyacid-oxoacid transhydrogenase, mitochondrial precursor	139	50732	4	10.7	7.65	0.13	3	49
1186	IPI00246975	Glutathione S-transferase Mu 3	138	26998	7	9.3	5.37	0.26	2	55
1187	IPI00844508	Cingulin	138	137202	4	2.5	5.44	0.05	3	15
1188	IPI00107722	Methylmalonyl-CoA epimerase, mitochondrial precursor	138	18851	7	17.6	9.17	0.64	3	75
1189	IPI00030702	Isoform 1 of Isocitrate dehydrogenase [NAD] subunit alpha, mitochondrial precursor	138	40022	5	4.9	6.47	0.17	2	51
1190	IPI00783359	similar to hCG31406	138	14549	11	26.8	10.56	1.32	3	105
1191	IPI00004962	Golgi integral membrane protein 4	138	81888	4	3.9	4.73	0.08	2	11
1192	IPI00219034	NADH dehydrogenase [ubiquinone] 1 alpha subcomplex subunit 8	138	20548	10	14.5	7.57	0.58	3	37
1193	IPI00470470	Probable arylformamidase	137	34762	5	9.7	5.57	0.31	3	33
1194	IPI00394782	Isoform 2 of HD domain-containing protein 3	137	15780	7	29.3	6.06	0.79	3	17
1195	IPI00218288	SEC24 related gene family, member D	136	114547	7	3.7	6.91	0.09	3	27
1196	IPI00016910	Eukaryotic translation initiation factor 3 subunit C	136	105962	4	3.4	5.48	0.1	3	29
1197	IPI00031064	Transmembrane protein 126A	136	21742	8	15.9	9.36	0.33	3	26
1198	IPI00465059	Isoform 1 of Mitochondrial Rho GTPase 2	135	69101	10	4.9	5.55	0.15	3	22
1199	IPI00019899	C-4 methylsterol oxidase	135	35592	8	7.2	6.75	0.19	2	75
1200	IPI00002496	Isoform 2 of Mannose-1-phosphate guanyltransferase beta	134	43278	4	11.9	5.9	0.25	3	62
1201	IPI00022648	Eukaryotic translation initiation factor 5	134	49648	6	5.6	5.41	0.14	2	34
1202	IPI00219678	Eukaryotic translation initiation factor 2 subunit 1	133	36374	5	8.6	5.02	0.19	2	77
1203	IPI00187143	Isoform 2 of Ras-related protein Rab-4B	133	27774	10	10.1	5.98	0.25	2	20
1204	IPI00651738	Isoform 1 of 1,2-dihydroxy-3-keto-5-methylthiopentene dioxygenase	133	21542	9	19	5.43	0.54	3	58
1205	IPI00007812	Vacuolar ATP synthase subunit B, brain isoform	133	56807	3	8.2	5.57	0.12	3	139
1206	IPI00220063	NADH dehydrogenase [ubiquinone] iron-sulfur protein 5	133	12737	6	18.9	9.27	0.27	2	49
1207	IPI00063903	Up-regulated during skeletal muscle growth protein 5	132	6510	11	44.8	9.78	2.69	2	180
1208	IPI00816419	C1orf151 protein (Fragment)	132	4468	7	48.7	9.78	2.37	2	61
1209	IPI00022421	Cytochrome c oxidase subunit VIIa-related protein, mitochondrial precursor	132	12664	6	40.4	9.43	0.61	2	139
1210	IPI00166684	similar to NADH dehydrogenase (ubiquinone) 1 beta subcomplex, 4, 15kDa isoform 1	132	14131	9	23.3	9.82	0.91	2	205
1211	IPI00024462	Dihydroorotate dehydrogenase, mitochondrial precursor	132	42841	2	8.1	9.66	0.16	2	43
1212	IPI00166738	Zinc-binding alcohol dehydrogenase domain-containing protein 2	131	40457	7	6.4	8.38	0.17	2	88
1213	IPI00397358	Similar to ribosomal protein S27	131	17266	11	14.2	9.63	0.71	2	304
1214	IPI00013004	Isoform 1 of Pyridoxal kinase	131	35308	7	8.7	5.75	0.2	2	16
1215	IPI00014232	ADP-ribosylation factor-like protein 6-interacting protein 1	130	23518	9	11.8	9.38	0.3	3	131
1216	IPI00011217	NADH dehydrogenase [ubiquinone] iron-sulfur protein 4, mitochondrial precursor	130	20095	8	19.4	10.3	0.59	3	42
1217	IPI00413587	Isoform 1 of BH3-interacting domain death agonist	130	22152	3	12.3	5.27	0.32	2	7
1218	IPI00025864	Cholinesterase precursor	129	73692	5	4.5	7.49	0.14	3	10
1219	IPI00419919	60S ribosomal protein L29	129	17798	10	10.1	11.66	0.42	2	186
1220	IPI00000190	CD81 antigen	129	26476	13	15.3	5.09	0.27	2	59
1221	IPI00414860	60S ribosomal protein L37a	129	10497	8	26.1	10.44	0.76	2	76
1222	IPI00478961	Isoform 1 of Uncharacterized sugar kinase FLJ10986	129	60639	7	4.9	5.9	0.11	2	18
1223	IPI00010414	PDZ and LIM domain protein 1	129	36505	3	11.2	6.56	0.3	3	56
1224	IPI00016373	Ras-related protein Rab-13	129	22988	6	14.8	9.27	0.5	3	12
1225	IPI00032825	Transmembrane emp24 domain-containing protein 7 precursor	127	25498	13	15.6	6.43	0.28	3	170
1226	IPI00025292	Mannose-P-dolichol utilization defect 1 protein	127	26975	11	9.7	9.24	0.26	2	72
1227	IPI00456965	Isoform 1 of Ubiquinone biosynthesis methyltransferase COQ5, mitochondrial precursor	126	37402	4	7	6.47	0.18	2	85
1228	IPI00646689	Thioredoxin domain-containing protein 17	126	14217	7	19.5	5.4	0.54	2	131
1229	IPI00216153	40S ribosomal protein S15	125	17029	5	22.1	10.39	0.44	2	48
1230	IPI00256684	Isoform B of AP-2 complex subunit alpha-1	125	106387	8	3.1	7.75	0.1	3	63
1231	IPI00000949	Mu-crystallin homolog	125	33925	5	8	5.06	0.2	2	40
1232	IPI00005914	Sedoheptulokinase	125	51928	8	7.5	6.35	0.13	2	42
1233	IPI00221232	Guanine nucleotide-binding protein G(I)/G(S)/G(O) subunit gamma-12 precursor	124	8115	12	37.5	9.14	1.95	2	70
1234	IPI00021727	C4b-binding protein alpha chain precursor	124	69042	6	4.4	7.15	0.1	2	41
1235	IPI00018780	Isoform 2 of CDK5 regulatory subunit-associated protein 3	123	46664	6	5	4.56	0.15	2	15
1236	IPI00735641	hypothetical protein LOC374569	123	62106	5	5.2	5.38	0.11	2	13
1237	IPI00029266	Small nuclear ribonucleoprotein E	123	10854	11	29.3	9.46	1.29	2	55
1238	IPI00815895	Isoform 1 of Protein fucU homolog	123	16925	10	20.1	5.49	0.73	2	19
1239	IPI00001430	ATP-binding cassette, subfamily B, member 4 isoform C	123	135687	4	2.1	8.54	0.05	2	23
1240	IPI00183920	Novel protein similar to small nuclear ribonucleoprotein polypeptide A~ SNRPA1	123	28499	4	9	9.06	0.25	2	29
1241	IPI00008527	60S acidic ribosomal protein P1	123	11621	11	51.8	4.26	1.81	2	223
1242	IPI00419217	Isoform 2 of Cytochrome P450 4V2	122	58585	5	4.8	6.46	0.12	2	53
1243	IPI00219155	60S ribosomal protein L27	122	15788	11	20.6	10.56	0.79	3	524
1244	IPI00018415	Transmembrane 9 superfamily member 2 precursor	122	76809	8	4.4	7.23	0.09	2	51
1245	IPI00016621	Adaptor-related protein complex 2, alpha 2 subunit variant (Fragment)	122	104936	7	3.4	6.42	0.06	3	10
1246	IPI00023567	Growth hormone-inducible transmembrane protein	122	37352	6	6.4	9.95	0.29	2	69
1247	IPI00182469	Isoform 1AB of Catenin delta-1	121	107923	22	2.8	5.85	0.06	2	332
1248	IPI00186712	Novel protein similar to ribosomal protein 26 RPS26	120	13278	8	20.9	10.99	0.58	2	506
1249	IPI00329672	Myosin-Ie	120	127531	3	2.5	9.01	0.05	2	8
1250	IPI00016405	Isoform 1 of OCIA domain-containing protein 1	119	27780	24	12.7	7.02	0.57	2	105
1251	IPI00218922	Translocation protein SEC63 homolog	119	88341	4	2.9	5.21	0.08	2	32
1252	IPI00218993	Isoform Beta of Heat shock protein 105 kDa	119	92970	6	3.3	5.42	0.07	2	35
1254	IPI00414320	Annexin A11	119	54697	4	4.6	7.53	0.12	2	77
1255	IPI00028623	Estrogen sulfotransferase	119	35332	6	8.5	6.18	0.31	3	17
1256	IPI00003964	ubiquitin specific protease 9, X-linked isoform 4	119	293699	5	0.9	5.52	0.02	2	60
1257	IPI00022873	Solute carrier organic anion transporter family member 1B3	118	78436	6	5.1	9.01	0.09	2	28
1258	IPI00217745	Isoform 2 of Frataxin, mitochondrial precursor	118	19197	6	17	8.98	0.38	2	110
1259	IPI00021347	Ubiquitin-conjugating enzyme E2 L3	118	18021	8	24	8.68	0.41	2	54
1260	IPI00398135	hypothetical protein LOC389435	118	16726	10	8.8	11.12	0.44	2	358
1261	IPI00030357	Dihydrofolate reductase	117	21496	6	12.3	6.85	0.34	2	11
1262	IPI00010204	Splicing factor, arginine/serine-rich 3	117	19546	6	28.7	11.64	0.61	3	91
1263	IPI00015102	Isoform 1 of CD166 antigen precursor	117	65745	5	4.6	5.92	0.1	2	28
1264	IPI00000787	Isoform LMP2.L of Proteasome subunit beta type-9 precursor	117	23364	3	10	4.93	0.31	2	60
1265	IPI00302673	ATP synthase mitochondrial F1 complex assembly factor 1, mitochondrial precursor	116	36756	3	9.5	8.12	0.19	2	8
1266	IPI00013234	IARS protein	116	121576	3	3.8	5.82	0.08	3	25
1267	IPI00022462	Transferrin receptor protein 1	116	85274	8	2.9	6.18	0.08	2	39
1268	IPI00021265	Isoform 1 of Nucleoside diphosphate-linked moiety X motif 6	116	35998	8	10.8	8.15	0.09	3	31
1269	IPI00329685	Putative uncharacterized protein DKFZp686G12235	115	54627	7	8.1	5.65	0.19	2	23
1270	IPI00298828	Beta-2-glycoprotein 1 precursor	115	39584	11	6.7	8.34	0.17	2	79
1271	IPI00218144	Cytochrome c oxidase copper chaperone	115	7253	5	34.9	6.81	0.49	2	45
1272	IPI00022744	Isoform 1 of Exportin-2	115	111145	4	4.7	5.51	0.06	3	1996
1273	IPI00014149	Tetratricopeptide repeat protein 35	114	34982	9	10.4	6.15	0.31	2	27
1274	IPI00031091	EF-hand domain-containing protein D1	114	27025	7	9.6	5.34	0.42	2	16
1275	IPI00062037	Dynein light chain 2, cytoplasmic	114	10457	6	14.6	6.81	0.77	3	84
1276	IPI00291510	Inosine-5~-monophosphate dehydrogenase 2	114	56226	7	3.9	6.44	0.12	2	83
1277	IPI00031023	Protein flightless-1 homolog	114	146142	7	2	5.75	0.05	2	29
1278	IPI00022277	Coiled-coil domain-containing protein 56	114	11724	7	17.9	9.59	0.67	2	210
1279	IPI00465260	85 kDa protein	113	85208	5	3.2	7.55	0.08	2	35
1280	IPI00001159	GCN1-like protein 1	113	294953	3	1.1	7.19	0.02	2	128
1281	IPI00016553	Isoform 1 of Solute carrier organic anion transporter family member 2B1	113	78017	6	3.7	8.7	0.09	2	46
1282	IPI00017964	Small nuclear ribonucleoprotein Sm D3	112	14021	6	15.1	10.33	0.92	2	96
1283	IPI00016608	Transmembrane emp24 domain-containing protein 2 precursor	112	22860	18	10.4	5.08	0.51	2	114
1284	IPI00550364	Phosphoglucomutase-2	112	68754	3	4.1	6.28	0.05	3	24
1285	IPI00016372	Ras-related protein Rab-9A	112	23108	6	12.4	5.26	0.31	2	8
1286	IPI00007047	Protein S100-A8	112	10885	3	19.4	6.51	0.32	2	87
1287	IPI00010740	Isoform Long of Splicing factor, proline- and glutamine-rich	112	76216	3	6.1	9.45	0.04	3	35
1288	IPI00607814	Isoform 2 of Xaa-Pro aminopeptidase 1	111	67868	5	5	5.52	0.1	2	8
1289	IPI00219103	Neuron-specific calcium-binding protein hippocalcin	111	22527	5	13	4.87	0.32	2	6
1290	IPI00029175	Strumpellin	111	135113	5	2.2	6.54	0.05	2	11
1291	IPI00021978	Peroxisomal membrane protein 11B	111	28869	4	8.5	9.91	0.24	2	6
1292	IPI00007061	Vesicle transport protein GOT1B	111	15415	3	19.6	10.36	0.49	2	18
1293	IPI00019906	Isoform 2 of Basigin precursor	111	29431	4	13.8	5.41	0.38	3	192
1294	IPI00013122	Hsp90 co-chaperone Cdc37	110	44953	6	7.9	5.17	0.15	2	78
1295	IPI00011770	NADH dehydrogenase [ubiquinone] 1 alpha subcomplex subunit 4	110	9421	6	24.7	9.42	0.87	2	740
1296	IPI00014958	Isoform 1 of Serum paraoxonase/arylesterase 2	110	39658	8	7.1	5.26	0.17	2	87
1297	IPI00413293	Isoform 1 of Torsin-1A precursor	110	38127	2	7.2	6.51	0.18	2	25
1298	IPI00107039	Abhydrolase domain-containing protein 6	110	38762	7	8.3	8.67	0.18	2	22
1299	IPI00219025	Glutaredoxin-1	109	12053	7	11.3	8.33	0.65	2	71
1300	IPI00003217	Proteasome subunit beta type-7 precursor	109	30288	8	11.9	7.57	0.23	2	121
1301	IPI00645172	hypothetical protein LOC55739	109	41620	5	9.2	9.24	0.17	2	18
1302	IPI00410249	Isoform 2 of Zinc transporter ZIP11	109	34689	7	10.4	5.26	0.2	2	28
1303	IPI00413318	5~-AMP-activated protein kinase subunit gamma-1	109	37727	6	6.3	6.42	0.18	2	86
1304	IPI00008787	Alpha-N-acetylglucosaminidase precursor	109	82571	8	3.6	6.1	0.08	2	7
1305	IPI00013623	Isoform 1 of Long-chain fatty acid transport protein 3	109	88124	4	2.5	8.71	0.08	2	12
1306	IPI00029114	Immature colon carcinoma transcript 1 protein precursor	108	23843	5	10.7	10.09	0.14	2	15
1307	IPI00016006	Isoform 1 of Gephyrin	108	80382	3	4.2	5.25	0.08	2	28
1308	IPI00011876	S-methyl-5~-thioadenosine phosphorylase	108	31729	5	12.4	6.75	0.22	2	60
1309	IPI00410287	protein kinase, AMP-activated, alpha 1 catalytic subunit isoform 2	108	66109	3	4.7	8.45	0.1	3	92
1310	IPI00033025	Isoform 1 of Septin-7	108	51062	5	7.3	8.65	0.13	2	29
1311	IPI00024403	Copine-3	107	60947	8	3.9	5.6	0.11	2	47
1312	IPI00218606	40S ribosomal protein S23	107	15969	5	16.1	10.5	0.47	2	274
1313	IPI00471951	HLA class I histocompatibility antigen, Cw-15 alpha chain precursor	107	41293	7	9	5.92	0.17	2	46
1314	IPI00171298	solute carrier family 22 member 1 isoform b	107	56913	8	4.2	6.75	0.12	2	77
1315	IPI00640417	Heterochromatin protein 1, binding protein 3	107	31566	5	9.4	9.52	0.22	2	13
1316	IPI00295376	Solute carrier organic anion transporter family member 1B1	106	77539	4	4.3	8.85	0.09	2	58
1317	IPI00013679	Isoform DUT-M of Deoxyuridine 5~-triphosphate nucleotidohydrolase, mitochondrial precursor	106	26975	5	7.1	9.65	0.26	2	11
1318	IPI00024083	Isoform 1 of N-acylethanolamine-hydrolyzing acid amidase precursor	106	40212	7	7.8	8.88	0.27	2	16
1320	IPI00221338	Similar to Protein transport protein Sec24A	106	119629	7	3	8.37	0.06	2	92
1321	IPI00027481	Multidrug resistance protein 1	105	141772	4	1.5	9.06	0.05	2	45
1322	IPI00298202	Acyl-coenzyme A thioesterase 8	105	36347	5	12.2	7.23	0.19	2	240
1323	IPI00301579	Epididymal secretory protein E1 precursor	105	16902	4	16.6	7.56	0.2	2	38
1324	IPI00004454	Isoform 1 of Dolichol-phosphate mannosyltransferase subunit 3	105	10258	5	23.9	5.66	0.79	2	100
1326	IPI00177808	Isoform 2 of Bcl10-interacting CARD protein	104	20898	4	10.4	8.31	0.35	2	15
1327	IPI00003949	Ubiquitin-conjugating enzyme E2 N	104	17184	5	19.7	6.13	0.2	2	143
1328	IPI00300371	Isoform 1 of Splicing factor 3B subunit 3	104	136575	4	2.5	5.13	0.05	2	116
1329	IPI00186681	Isoform 1 of Acyl-CoA-binding domain-containing protein 5	104	60510	5	4.5	5.19	0.11	2	60
1330	IPI00018452	Copine I	104	60307	5	3.3	5.66	0.11	2	57
1331	IPI00024976	Mitochondrial import receptor subunit TOM22 homolog	103	15512	11	16.2	4.27	0.81	2	22
1332	IPI00218775	FK506-binding protein 5	103	51693	2	4.6	5.7	0.13	2	43
1333	IPI00549381	mitochondrial ribosomal protein L1 precursor	103	37113	3	6.8	8.89	0.19	2	26
1334	IPI00105598	Proteasome 26S non-ATPase subunit 11 variant (Fragment)	103	47790	11	5.9	6.08	0.14	2	606
1335	IPI00297487	Cathepsin H precursor	103	37980	5	7.2	8.38	0.18	2	65
1336	IPI00014375	Glutamyl aminopeptidase	102	109717	5	2.3	5.34	0.03	2	10
1337	IPI00027909	Novel protein containing a DnaJ domain	102	42719	4	6.1	9.2	0.16	2	25
1338	IPI00009320	Isoform 1 of Transmembrane protein 85	102	20244	6	15.3	8.84	0.36	2	17
1339	IPI00013894	Stress-induced-phosphoprotein 1	102	63227	3	5.9	6.4	0.05	2	109
1340	IPI00013698	Acid ceramidase precursor	102	45077	5	5.8	7.52	0.15	2	171
1341	IPI00059762	Isoform 1 of Lysophospholipase-like protein 1	102	26585	10	11.4	7.71	0.27	2	73
1342	IPI00219518	ADP-ribosylation factor-like protein 1	102	20518	6	11	5.63	0.35	2	9
1343	IPI00177940	Retinol dehydrogenase 14	102	37184	3	4.8	9.02	0.09	2	7
1344	IPI00010746	Phosphatidylserine synthase 1	102	56175	4	5.7	8.71	0.12	2	19
1345	IPI00023162	UDP-N-acetylglucosamine 2-epimerase/N-acetylmannosamine kinase	102	84039	5	3.7	6.46	0.08	2	24
1347	IPI00071703	Elongation factor G 2, mitochondrial precursor	101	91304	4	3.1	6.15	0.07	2	6
1348	IPI00005969	F-actin-capping protein subunit alpha-1	101	33073	7	8.7	5.45	0.21	2	117
1349	IPI00022748	Bax inhibitor 1	101	26805	8	3.8	8.79	0.26	2	36
1350	IPI00220567	5-formyltetrahydrofolate cyclo-ligase	100	23412	5	11.3	7.71	0.14	2	272
1351	IPI00008752	Isoform 1 of Metallothionein-1G	100	7277	18	21	8.38	1.2	2	297
1352	IPI00025717	Metaxin-2	100	30086	8	11	5.9	0.23	2	54
1353	IPI00007983	Isoform 3 of PDZ and LIM domain protein 2	100	39556	2	8.7	9.15	0.17	2	5
1354	IPI00376119	Isoform 2 of cAMP-dependent protein kinase catalytic subunit beta	100	46378	9	5.3	8.77	0.23	2	13
1355	IPI00328443	Isoform 3 of UPF0317 protein C14orf159, mitochondrial precursor	100	63654	6	6.2	6.56	0.16	2	3
1356	IPI00219160	60S ribosomal protein L34	100	13513	8	14.5	11.48	0.57	2	180
1357	IPI00219385	NADH dehydrogenase [ubiquinone] 1 beta subcomplex subunit 6	100	15479	7	15.6	9.63	0.82	2	30
1358	IPI00147874	Sialic acid synthase	100	40738	6	6.7	6.29	0.17	2	175
1359	IPI00296535	2-hydroxyacyl-CoA lyase 1	100	64429	7	3.6	7.08	0.1	2	91
1360	IPI00031564	Uncharacterized protein C7orf24	99	21222	7	12.2	5.07	0.34	2	22
1361	IPI00022694	Isoform Rpn10A of 26S proteasome non-ATPase regulatory subunit 4	99	40939	7	6.1	4.68	0.17	2	2351
1364	IPI00009148	Diphosphoinositol polyphosphate phosphohydrolase 1	99	19630	3	14	5.99	0.37	2	7
1365	IPI00185374	26S proteasome non-ATPase regulatory subunit 12	99	53270	6	5	7.53	0.13	2	93
1366	IPI00014516	Isoform 1 of Caldesmon	99	93251	3	3.5	5.63	0.07	2	36
1367	IPI00385751	51 kDa protein	98	51522	5	4.9	6.36	0.13	2	52
1368	IPI00412272	SH3 domain-binding glutamic acid-rich-like protein 2	98	12375	7	24.3	6.29	1.09	2	25
1369	IPI00163879	Uncharacterized protein ENSP00000307640	98	20998	5	14.8	5.02	0.35	2	7
1370	IPI00034277	Isoform A of Probable cation-transporting ATPase 13A1	98	134523	4	2	8.46	0.05	2	72
1371	IPI00399318	epsilon subunit of coatomer protein complex isoform b	98	28950	3	8.2	5.14	0.11	2	33
1372	IPI00301202	Magnesium transporter protein 1 precursor	98	38411	9	5.7	9.68	0.28	2	33
1374	IPI00375370	Protein SEC13 homolog	97	36347	6	6.8	5.31	0.19	2	60
1376	IPI00006592	Peptide methionine sulfoxide reductase	97	26401	5	15.3	8.22	0.27	2	96
1377	IPI00160421	39S ribosomal protein L18, mitochondrial precursor	96	20792	7	10.6	9.63	0.35	2	16
1378	IPI00023728	Gamma-glutamyl hydrolase precursor	96	36340	4	6.6	6.67	0.09	2	48
1379	IPI00026546	Platelet-activating factor acetylhydrolase IB subunit beta	96	25724	6	12.2	5.57	0.28	2	26
1380	IPI00012795	Eukaryotic translation initiation factor 3 subunit I	96	36878	4	7.1	5.38	0.19	2	43
1381	IPI00014238	Lysyl-tRNA synthetase	96	68461	4	3.2	5.94	0.1	2	714
1382	IPI00003818	Kynureninase	96	52831	2	5.8	6.56	0.13	2	27
1383	IPI00006606	28S ribosomal protein S26, mitochondrial precursor	96	24254	5	12.7	10.39	0.47	2	26
1384	IPI00412713	Sorting and assembly machinery component 50 homolog	95	52342	7	5.5	6.44	0.13	2	104
1387	IPI00032406	DnaJ homolog subfamily A member 2	95	46344	2	4.9	6.06	0.07	2	29
1388	IPI00220993	Isoform CNPI of 2~,3~-cyclic-nucleotide 3~-phosphodiesterase	94	45469	2	10.2	8.73	0.15	2	23
1389	IPI00022403	39S ribosomal protein L13, mitochondrial	94	20736	4	11.2	9.18	0.35	2	15
1391	IPI00456492	Isoform 1 of Rootletin	94	228787	5	0.7	5.45	0.01	2	302
1392	IPI00307259	DnaJ homolog subfamily C member 13	94	256538	3	1.2	6.28	0.03	2	6
1393	IPI00306419	Lysophosphatidylcholine acyltransferase	93	56511	7	3.9	8.88	0.12	2	78
1394	IPI00017816	ATP synthase subunit s, mitochondrial precursor	93	25493	10	9.3	7.51	0.28	2	23
1395	IPI00023185	Etoposide-induced protein 2.4	93	41295	5	4.5	9.55	0.17	2	24
1397	IPI00793443	RAN binding protein 5	93	126946	4	2.2	4.8	0.05	2	22
1398	IPI00009885	FK506-binding protein 11 precursor	93	22337	6	17.9	9.44	0.32	2	27
1400	IPI00640749	Glycerol 3-phosphate acyltransferase, mitochondrial	92	81002	4	5.5	6.73	0.08	2	21
1401	IPI00017767	Microsomal glutathione S-transferase 2	92	16781	9	10.9	9.6	0.44	2	633
1403	IPI00000691	Claudin-1	92	23185	4	11.4	8.41	0.31	2	11
1404	IPI00003519	116 kDa U5 small nuclear ribonucleoprotein component	92	110336	4	2.3	4.84	0.06	2	30
1405	IPI00295438	D-amino-acid oxidase	92	39734	8	5.5	6.36	0.17	2	153
1407	IPI00005087	Tropomodulin-3	92	39741	3	9.4	5.08	0.08	2	78
1408	IPI00305304	LAG1 longevity assurance homolog 2	91	44961	8	7.1	9.03	0.24	2	252
1409	IPI00022276	Mitochondrial 28S ribosomal protein S28	91	21001	3	11.2	9.21	0.35	2	10
1410	IPI00009844	GMP reductase 2	91	38363	2	5.5	6.79	0.18	2	77
1411	IPI00152380	Myosin-XV	91	397435	9	0.4	9.29	0.01	2	10205
1412	IPI00419266	NADH dehydrogenase (ubiquinone) 1 alpha subcomplex, 6, 14kDa	91	17973	5	12.3	10.15	0.41	2	160
1414	IPI00019599	Isoform 1 of Ubiquitin-conjugating enzyme E2 variant 1	90	26065	5	9	8.56	0.27	2	80
1415	IPI00176527	Novel protein similar to ATP synthase	90	5860	4	31.4	10.15	1.6	2	397
1416	IPI00554701	Cytochrome b-c1 complex subunit 9	90	7304	6	38.1	9.45	1.2	2	181
1417	IPI00020004	Transmembrane protein 97	89	21005	7	13.1	9.42	0.35	2	202
1418	IPI00384463	eukaryotic translation initiation factor 4 gamma, 1 isoform 2	89	167227	7	1.9	5.15	0.04	2	24
1421	IPI00005721	Neutrophil defensin 1 precursor	89	10536	5	19.1	6.54	0.76	2	432
1422	IPI00328082	threonyl-tRNA synthetase-like 2	89	93613	6	1.7	5.74	0.04	2	<1
1423	IPI00007730	Probable ergosterol biosynthetic protein 28	89	15968	6	17.1	9.86	0.47	2	194
1424	IPI00293396	adaptor-related protein complex 1, gamma 1 subunit isoform a	89	92520	3	2.8	6.36	0.07	2	20
1427	IPI00102897	Rab-like protein 3	89	26578	4	9.7	6.6	0.13	2	144
1428	IPI00100154	Toll-interacting protein	89	30490	5	8.4	5.68	0.11	2	28
1430	IPI00644472	Isoform 2 of Haloacid dehalogenase-like hydrolase domain-containing protein 2	88	18693	7	12.4	5.29	0.39	2	29
1432	IPI00017696	Complement C1s subcomponent precursor	88	78174	6	3.3	4.86	0.04	2	60
1433	IPI00063234	PRKAR2A protein	88	43382	10	6.5	4.97	0.16	2	54
1434	IPI00446874	cDNA FLJ90159 fis, clone HEMBB1002465, weakly similar to ACYL-COA DEHYDROGENASE	88	31574	2	8.3	9.3	0.22	2	46
1435	IPI00100460	Aspartyl-tRNA synthetase, mitochondrial precursor	88	74086	4	4.5	8.19	0.04	2	33
1436	IPI00024821	26S proteasome non-ATPase regulatory subunit 14	87	34726	7	6.5	6.06	0.2	2	63
1437	IPI00300074	Phenylalanyl-tRNA synthetase beta chain	87	66715	2	3.6	6.4	0.1	2	59
1439	IPI00465267	Isoform 1 of Iodotyrosine dehalogenase 1 precursor	87	33510	7	7.6	7.16	0.33	2	66
1440	IPI00032903	Peptidyl-tRNA hydrolase 2, mitochondrial precursor	87	19466	7	19	8.95	0.38	2	17
1442	IPI00012535	DnaJ homolog subfamily A member 1	86	45581	4	12.1	6.65	0.15	2	1233
1443	IPI00021831	cAMP-dependent protein kinase type I-alpha regulatory subunit	86	43183	3	7.6	5.27	0.16	2	47
1444	IPI00014177	Septin-2	86	41689	3	7.8	6.15	0.08	2	47
1448	IPI00014213	Probable leucyl-tRNA synthetase, mitochondrial precursor	85	102823	4	2.5	8.46	0.06	2	608
1449	IPI00021448	Isoform 1 of Phosphatidylinositol 3-kinase regulatory subunit alpha	85	83889	2	2.9	5.83	0.04	2	477
1450	IPI00018600	Isoform 1 of Optic atrophy 3 protein	85	20155	5	8.4	9.07	0.36	2	31
1453	IPI00027444	Leukocyte elastase inhibitor	84	42829	5	8.7	5.9	0.16	2	185
1454	IPI00033349	Prolactin regulatory element-binding protein	84	46010	3	12.2	8.02	0.15	2	16
1457	IPI00375380	proteasome 26S non-ATPase subunit 13 isoform 2	83	43257	2	8.2	6.1	0.08	2	<1
1458	IPI00021856	Apolipoprotein C-II precursor	83	11277	2	19.8	4.72	0.7	2	78
1460	IPI00005487	Ribokinase	83	34577	3	5.3	4.94	0.2	2	21
1462	IPI00797006	8 kDa protein	83	7573	5	40.8	7.98	1.16	2	37
1464	IPI00008455	Isoform 2 of Myosin-VI	83	147324	7	2.1	8.75	0.04	2	78
1465	IPI00002506	Dolichyl-phosphate beta-glucosyltransferase	82	37150	3	8.3	9.34	0.19	2	120
1466	IPI00291751	Uncharacterized protein C2orf47, mitochondrial precursor	82	32923	6	7.6	9.31	0.1	2	47
1467	IPI00219782	Retinol-binding protein III, cellular	82	16092	7	13.3	6.09	0.47	2	200
1469	IPI00027190	Gap junction beta-1 protein	82	32574	3	9.5	9.19	0.1	2	6
1472	IPI00217067	Solute carrier family 22 member 9	81	62812	4	4.3	8.4	0.11	2	41
1474	IPI00749237	6.8 kDa mitochondrial proteolipid	81	6658	5	27.6	10.08	1.36	2	42
1475	IPI00645501	Isoform 3 of Putative thiosulfate sulfurtransferase KAT	81	11800	5	19.3	5.81	0.67	2	72
1476	IPI00029558	NADH dehydrogenase [ubiquinone] 1 subunit C2	81	14235	2	16	9.04	0.24	2	29
1477	IPI00292530	Inter-alpha-trypsin inhibitor heavy chain H1 precursor	81	101782	2	3.3	6.31	0.07	2	20
1478	IPI00399089	Mesoderm development candidate 2	81	26231	6	9.8	7.6	0.27	2	82
1481	IPI00008599	3-beta-hydroxysteroid-Delta	80	26564	9	9.6	7.77	0.43	2	339
1482	IPI00334410	Isoform 2 of Myosin-XVIIIa	80	197456	3	1.9	5.65	0.03	2	5
1483	IPI00026492	2-amino-3-ketobutyrate coenzyme A ligase, mitochondrial precursor	79	45826	5	8.4	8.3	0.07	2	14
1484	IPI00023987	Phosphopantothenate--cysteine ligase	79	33984	4	5.5	6.25	0.1	2	36
1486	IPI00102581	Sulfotransferase family cytosolic 1B member 1	79	35048	3	9.1	6.57	0.2	2	30
1487	IPI00217600	Isoform 2 of Neuropathy target esterase	79	147549	6	2.5	8.04	0.04	2	6
1489	IPI00216283	Isoform Short of Receptor-type tyrosine-protein phosphatase zeta precursor	79	164482	2	1.1	5.08	0.02	2	65
1491	IPI00007423	Isoform 1 of Acidic leucine-rich nuclear phosphoprotein 32 family member B	79	28941	4	7.6	3.94	0.11	2	122
1494	IPI00004324	Trafficking protein particle complex subunit 3	78	20432	4	10.6	4.88	0.16	2	14
1495	IPI00165092	Tyrosyl-tRNA synthetase, mitochondrial precursor	78	53394	3	5.9	9.07	0.06	2	45
1496	IPI00184311	Ectonucleotide pyrophosphatase/phosphodiesterase family member 1	77	107024	2	3.9	6.76	0.06	2	39
1498	IPI00022597	NEDD8-conjugating enzyme Ubc12	77	21172	5	10.9	7.57	0.34	2	103
1499	IPI00166079	Vitamin K epoxide reductase complex subunit 1-like protein 1	77	20108	4	11.9	9.28	0.17	2	7
1500	IPI00016613	CSNK2A1 protein	77	46050	4	6	7.76	0.15	2	688
1502	IPI00003425	[Pyruvate dehydrogenase [lipoamide]] kinase isozyme 4, mitochondrial precursor	77	46782	5	4.1	6.19	0.15	2	<1
1503	IPI00024650	Monocarboxylate transporter 1	77	54607	2	8.2	8.91	0.12	2	32
1504	IPI00182289	40S ribosomal protein S29	77	6900	5	26.8	10.17	1.3	2	147
1505	IPI00219383	NADH dehydrogenase [ubiquinone] 1 beta subcomplex subunit 3	76	11395	3	21.4	9.19	0.3	2	77
1507	IPI00006034	Cysteine-rich protein 2	76	23276	3	16.8	9.01	0.31	2	13
1508	IPI00217553	39S ribosomal protein L41, mitochondrial precursor	76	15430	2	16.1	9.58	0.49	2	12
1512	IPI00030739	Apolipoprotein M	76	21582	2	9	5.66	0.34	2	15
1513	IPI00010651	3-oxo-5-alpha-steroid 4-dehydrogenase 2	76	28660	5	7.5	9.47	0.25	2	20
1514	IPI00329760	Isoform OS-9-1 of Protein OS-9 precursor	75	76703	3	4.4	4.8	0.04	2	19
1517	IPI00329696	Protein FAM82B	75	36013	4	7.6	8.64	0.09	2	47
1521	IPI00218466	Isoform 1 of Protein transport protein Sec61 subunit alpha isoform 1	75	52687	3	4.2	8.3	0.13	2	104
1523	IPI00015880	Peripheral benzodiazepine receptor	74	18585	4	18.3	9	0.18	2	31
1525	IPI00016968	Succinate dehydrogenase cytochrome b560 subunit, mitochondrial precursor	73	18826	6	12.4	9.74	0.64	2	114
1527	IPI00000477	PNAS-139	73	22952	3	8	5.83	0.31	2	87
1529	IPI00154567	Isoform 2 of Spermatogenesis-associated protein 20 precursor	73	90569	2	3.1	7.88	0.07	2	35
1532	IPI00179757	Kinesin-like protein KIF1C	73	123725	3	1.4	6.47	0.03	2	18
1534	IPI00025849	Acidic leucine-rich nuclear phosphoprotein 32 family member A	72	28682	2	7.6	3.99	0.12	2	75
1535	IPI00016381	Isoform Long of Ras-related protein Rab-27A	72	25137	2	8.6	5.09	0.13	2	40
1536	IPI00218925	Peroxisomal membrane protein 4	72	24249	2	7.5	10.07	0.3	2	7
1539	IPI00026848	Alpha-2-macroglobulin receptor-associated protein precursor	71	41441	2	9	8.73	0.08	2	88
1540	IPI00013862	Thymidylate kinase	71	23976	2	8	8.39	0.14	2	23
1542	IPI00008728	ATP-dependent Clp protease ATP-binding subunit clpX-like, mitochondrial precursor	71	69922	2	2.5	7.51	0.1	2	50
1543	IPI00030985	UPF0195 protein FAM96A	71	18629	4	14.4	4.88	0.39	2	29
1545	IPI00075248	Calmodulin	70	16827	3	22.1	4.09		2	58
1552	IPI00029731	60S ribosomal protein L35a	69	12587	4	15.5	11.07	0.62	2	230
