# Supplementary material for: Label-free quantitative proteomics of CD133-positive liver cancer stem cells
Source: Proteome Sci. 2012 Nov 21;10:69. doi: 10.1186/1477-5956-10-69 (PMC3576254; doi:10.1186/1477-5956-10-69)
Supplement: Additional file 2: Table S2 — The information of identified proteins in CD133 + Huh7 cells. [file 1477-5956-10-69-S2.xls]

## Sheet: 工作表1
Identified protein in CD133+ Huh7 cells
No.	Accession	Protein	Score	Mass	Match	Coverage	pI	emPAI	Unique peptide	ppm
1	IPI00744706	282 kDa protein	6634	282828	699	51.5	5.21	4.58	116	708
2	IPI00005614	Isoform Long of Spectrin beta chain, brain 1	6029	275237	661	47.8	5.39	3.84	101	1467
3	IPI00456969	Cytoplasmic dynein 1 heavy chain 1	5800	534809	381	26.1	6.01	0.97	106	394
4	IPI00333015	Isoform 2 of Spectrin beta chain, brain 1	5605	251925	626	49.5	5.36	4.18	96	53
5	IPI00296337	Isoform 1 of DNA-dependent protein kinase catalytic subunit	5517	473749	496	26.4	6.75	1.15	94	672
6	IPI00019502	Myosin-9	5494	227646	541	46.9	5.5	4.28	92	1297
7	IPI00026781	Fatty acid synthase	4709	275850	798	37.4	5.99	2.09	78	1074
8	IPI00847250	273 kDa protein	4698	275721	797	36.7	5.99	2.09	78	3084
9	IPI00289334	Isoform 1 of Filamin-B	4539	280188	400	41.1	5.49	1.67	79	581
10	IPI00302592	filamin A, alpha isoform 1	4476	282581	379	40.9	5.69	1.62	78	692
11	IPI00298994	Talin-1	3826	271766	436	32.2	5.77	1.56	58	512
12	IPI00215743	Isoform 3 of Ribosome-binding protein 1	3821	152780	519	50.2	8.69	4.79	66	659
13	IPI00397526	Isoform 1 of Myosin-10	3573	229824	259	38.1	5.44	1.64	63	324
14	IPI00024067	Isoform 1 of Clathrin heavy chain 1	3555	193260	408	42.8	5.48	2.57	63	976
15	IPI00021812	Neuroblast differentiation-associated protein AHNAK	3511	629213	189	16	5.8	0.4	68	675
16	IPI00013808	Alpha-actinin-4	3236	105245	305	63.1	5.27	7.53	51	1760
17	IPI00414676	Heat shock protein HSP 90-beta	3214	83554	547	62.4	4.97	22.45	55	6044
19	IPI00186290	Elongation factor 2	2878	96246	583	49.8	6.41	9.06	47	6121
20	IPI00784154	60 kDa heat shock protein, mitochondrial precursor	2832	61187	391	63.2	5.7	52.52	41	6627
21	IPI00003362	HSPA5 protein	2808	72492	378	54.4	5.07	35.15	45	4863
22	IPI00382470	heat shock protein 90kDa alpha (cytosolic), class A member 1 isoform 1	2775	98670	469	45.2	5.07	9.15	49	12578
23	IPI00014898	Isoform 1 of Plectin-1	2637	533404	143	11.7	5.73	0.33	48	412
24	IPI00003865	Isoform 1 of Heat shock cognate 71 kDa protein	2595	71082	463	63.3	5.37	23.72	40	7953
25	IPI00479186	Isoform M2 of Pyruvate kinase isozymes M1/M2	2481	58470	417	74.4	7.96	24.24	42	6224
26	IPI00022774	Transitional endoplasmic reticulum ATPase	2401	89950	332	46.9	5.14	6.97	37	2494
27	IPI00141318	Isoform 1 of Cytoskeleton-associated protein 4	2299	66097	173	67.8	5.63	8.79	36	2781
28	IPI00027230	Endoplasmin precursor	2286	92696	318	46.2	4.76	4.3	41	4214
29	IPI00218914	Retinal dehydrogenase 1	2267	55454	388	75.8	6.3	38.96	39	7578
30	IPI00465248	Isoform alpha-enolase of Alpha-enolase	2170	47481	457	69.8	7.01	59.05	36	8790
31	IPI00010800	Nestin	2168	177788	127	27.6	4.35	0.89	37	708
32	IPI00297779	T-complex protein 1 subunit beta	2126	57794	178	60.9	6.01	12.48	32	1535
34	IPI00440493	ATP synthase subunit alpha, mitochondrial precursor	2090	59828	207	63.1	9.16	11.37	35	2803
35	IPI00007765	Stress-70 protein, mitochondrial precursor	2086	73920	225	48.7	5.87	8.57	33	2077
36	IPI00299402	Pyruvate carboxylase, mitochondrial precursor	2054	130293	148	38.5	6.37	1.83	34	597
37	IPI00007752	Tubulin beta-2C chain	2021	50255	703	74.2	4.79	159.72	28	6950
38	IPI00783271	Leucine-rich PPR motif-containing protein, mitochondrial precursor	2007	159003	162	28	5.81	1.17	33	350
39	IPI00011654	Tubulin beta chain	2007	50095	648	74.3	4.78	126.32	28	8750
40	IPI00021405	Isoform A of Lamin-A/C	1984	74380	202	49.2	6.57	3.94	32	971
41	IPI00021439	Actin, cytoplasmic 1	1970	42052	758	75.5	5.29	337.16	31	52272
43	IPI00218852	Villin-1	1915	93093	180	43.9	5.99	3.42	31	1003
44	IPI00171903	Isoform 1 of Heterogeneous nuclear ribonucleoprotein M	1907	77749	168	47.7	8.84	5.98	33	1013
45	IPI00013475	Tubulin beta-2A chain	1904	50274	563	75.1	4.78	95.71	28	2167
46	IPI00013508	Alpha-actinin-1	1899	103563	187	40.9	5.25	2.07	32	216
47	IPI00645078	Ubiquitin-like modifier-activating enzyme 1	1873	118858	262	34.7	5.49	2.21	29	920
48	IPI00009904	Protein disulfide-isomerase A4 precursor	1830	73229	170	48.5	4.96	4.06	33	1242
49	IPI00031370	Tubulin beta-2B chain	1828	50377	563	74.2	4.78	88.88	27	242
50	IPI00295857	Coatomer subunit alpha	1813	139783	127	33	7.7	1.35	33	409
51	IPI00418169	annexin A2 isoform 1	1812	40671	239	64.4	8.53	21.88	31	3962
53	IPI00006482	Isoform Long of Sodium/potassium-transporting ATPase subunit alpha-1 precursor	1809	114135	161	32.4	5.33	1.33	28	890
54	IPI00140420	Staphylococcal nuclease domain-containing protein 1	1807	102618	132	41	6.74	2.3	31	494
55	IPI00291175	Isoform 1 of Vinculin	1779	117220	106	37.4	5.83	1.77	32	443
56	IPI00465439	Fructose-bisphosphate aldolase A	1759	39851	263	82.1	8.3	29.85	27	5526
57	IPI00221226	Annexin A6	1749	76168	143	53.3	5.42	3.97	31	610
58	IPI00383581	Isoform 1 of Neutral alpha-glucosidase AB precursor	1741	107263	203	37.5	5.74	2.99	32	1172
59	IPI00179298	482 kDa protein	1740	485780	96	9.9	5.1	0.22	31	131
60	IPI00418471	Vimentin	1726	53676	211	63.1	5.06	8.59	32	1199
61	IPI00002459	annexin VI isoform 2	1725	75571	141	52.9	5.46	4.03	31	53
62	IPI00783982	Coatomer subunit gamma	1705	98967	118	42.7	5.32	1.74	28	335
63	IPI00302925	59 kDa protein	1701	60011	118	54.8	5.54	5.82	30	1314
64	IPI00387144	Tubulin alpha-1B chain	1698	50804	494	65.9	4.94	25.22	26	16560
65	IPI00215637	ATP-dependent RNA helicase DDX3X	1680	73597	146	48	6.73	3.41	29	734
66	IPI00019912	Peroxisomal multifunctional enzyme type 2	1680	80092	141	47.3	8.96	3.78	26	1024
67	IPI00001159	GCN1-like protein 1	1668	294953	110	12.5	7.19	0.38	27	227
68	IPI00008524	Isoform 1 of Polyadenylate-binding protein 1	1666	70854	128	47.6	9.52	4.11	28	1073
69	IPI00296645	Microsomal triglyceride transfer protein large subunit precursor	1664	99916	114	36.2	8.61	2.19	29	905
70	IPI00011454	Isoform 2 of Neutral alpha-glucosidase AB precursor	1649	109825	194	35.3	5.82	2.64	31	50
71	IPI00027442	Alanyl-tRNA synthetase, cytoplasmic	1647	107484	130	39	5.34	1.69	29	448
72	IPI00023598	Tubulin beta-4 chain	1641	50010	505	66.2	4.78	47.92	24	232
73	IPI00644079	heterogeneous nuclear ribonucleoprotein U isoform a	1609	91269	189	33.6	5.76	3.72	32	1997
74	IPI00219018	Glyceraldehyde-3-phosphate dehydrogenase	1602	36201	397	66.3	8.57	122.87	25	27583
75	IPI00449049	Poly [ADP-ribose] polymerase 1	1594	113811	105	33.4	8.99	1.62	29	656
76	IPI00844578	ATP-dependent RNA helicase A	1594	142181	156	26.9	6.41	1.12	31	467
77	IPI00010796	Protein disulfide-isomerase precursor	1592	57480	263	56.9	4.76	9.35	29	2610
78	IPI00018465	T-complex protein 1 subunit eta	1580	59842	115	58.7	7.55	4.25	27	661
79	IPI00180675	Tubulin alpha-1A chain	1549	50788	458	62.5	4.94	18.15	24	1972
80	IPI00027223	Isocitrate dehydrogenase [NADP] cytoplasmic	1544	46915	147	58.5	6.53	15.19	26	2461
81	IPI00022744	Isoform 1 of Exportin-2	1526	111145	128	32.9	5.51	1.46	28	23881
82	IPI00015953	Isoform 1 of Nucleolar RNA helicase 2	1524	87804	80	43.9	9.32	1.5	28	340
83	IPI00217952	Isoform 1 of Glucosamine--fructose-6-phosphate aminotransferase [isomerizing] 1	1520	79555	124	46.8	6.66	1.98	25	727
84	IPI00384463	eukaryotic translation initiation factor 4 gamma, 1 isoform 2	1514	167227	117	21.7	5.15	0.97	27	251
85	IPI00021290	ATP-citrate synthase	1508	121674	89	29.7	6.95	1.16	27	357
86	IPI00871576	Dopamine receptor interacting protein 4	1503	97339	92	36.2	6.13	1.7	27	208
87	IPI00303476	ATP synthase subunit beta, mitochondrial precursor	1491	56525	378	66.2	5.26	12.53	23	2853
88	IPI00216951	Aspartyl-tRNA synthetase, cytoplasmic	1489	57499	100	63.7	6.11	4.02	28	577
89	IPI00002966	Heat shock 70 kDa protein 4	1484	95096	112	39.2	5.18	1.58	25	534
90	IPI00218343	Tubulin alpha-1C chain	1482	50548	436	61.2	4.96	15.15	23	331
91	IPI00025252	Protein disulfide-isomerase A3 precursor	1469	57146	241	49.5	5.98	5.71	24	3490
92	IPI00793199	annexin IV	1452	36290	188	65.7	5.84	11.6	23	1871
93	IPI00007928	Pre-mRNA-processing-splicing factor 8	1436	274738	93	13.4	8.95	0.34	28	2610
94	IPI00604620	Isoform 1 of Nucleolin	1435	76625	248	31.8	4.6	2.24	23	2686
95	IPI00012268	26S proteasome non-ATPase regulatory subunit 2	1434	100877	99	38.5	5.08	1.69	26	312
96	IPI00013683	Tubulin beta-3 chain	1428	50856	428	48.9	4.83	25.22	21	640
97	IPI00220834	ATP-dependent DNA helicase 2 subunit 2	1425	83222	109	34.3	5.55	2.44	27	730
98	IPI00218319	Isoform 2 of Tropomyosin alpha-3 chain	1423	29243	117	63.7	4.75	27.42	25	942
99	IPI00302927	T-complex protein 1 subunit delta	1422	58401	170	58.8	7.96	4.18	23	1258
100	IPI00396485	Elongation factor 1-alpha 1	1418	50451	400	48.7	9.1	12.36	26	20400
101	IPI00419237	Isoform 1 of Cytosol aminopeptidase	1417	56530	101	59.5	8.03	4.78	24	112
102	IPI00029012	Eukaryotic translation initiation factor 3 subunit A	1407	166867	116	21.3	6.38	0.72	29	437
103	IPI00011107	Isocitrate dehydrogenase [NADP], mitochondrial precursor	1392	51333	114	52.9	8.88	5.48	23	1409
104	IPI00020898	Ribosomal protein S6 kinase alpha-3	1391	84025	113	40.7	6.41	2.15	26	521
105	IPI00289499	Bifunctional purine biosynthesis protein PURH	1385	65089	89	53.4	6.27	3.84	25	570
106	IPI00420014	Isoform 1 of U5 small nuclear ribonucleoprotein 200 kDa helicase	1381	246006	107	13	5.73	0.35	23	374
107	IPI00031522	Trifunctional enzyme subunit alpha, mitochondrial precursor	1363	83688	97	36.8	9.16	1.93	21	1026
108	IPI00025491	Eukaryotic initiation factor 4A-I	1362	46353	216	52.7	5.32	15.73	23	3955
109	IPI00008982	Isoform Long of Delta-1-pyrroline-5-carboxylate synthetase	1359	87989	147	34.8	6.66	2.11	24	637
110	IPI00644712	ATP-dependent DNA helicase 2 subunit 1	1358	70084	105	44.2	6.23	3.33	24	1170
111	IPI00793443	RAN binding protein 5	1348	126946	81	26.3	4.8	0.89	21	200
112	IPI00013452	Bifunctional aminoacyl-tRNA synthetase	1336	172137	98	19.8	7.03	0.66	24	252
113	IPI00006663	Aldehyde dehydrogenase, mitochondrial precursor	1332	56859	116	46.2	6.63	3.32	22	8722
114	IPI00100160	Isoform 1 of Cullin-associated NEDD8-dissociated protein 1	1331	137999	103	22.8	5.52	0.97	24	348
115	IPI00000877	Hypoxia up-regulated protein 1 precursor	1331	111494	85	28.3	5.16	1.31	23	342
116	IPI00022228	Vigilin	1324	141979	80	23.7	6.43	0.77	24	185
117	IPI00007750	Tubulin alpha-4A chain	1321	50634	309	56.7	4.95	14.07	22	68
118	IPI00029737	Isoform Long of Long-chain-fatty-acid--CoA ligase 4	1319	80220	101	43.3	8.66	2.19	23	475
119	IPI00299048	Isoform 1 of Ras GTPase-activating-like protein IQGAP2	1314	181071	70	18.4	5.43	0.54	25	1094
120	IPI00219757	Glutathione S-transferase P	1313	23569	269	72.9	5.43	232.26	18	8661
121	IPI00178352	Isoform 1 of Filamin-C	1313	293344	102	11.7	5.68	0.28	24	209
122	IPI00011200	D-3-phosphoglycerate dehydrogenase	1311	57356	165	45.4	6.29	3.51	19	1612
123	IPI00002520	Serine hydroxymethyltransferase, mitochondrial precursor	1309	56414	130	48.4	8.76	4.48	23	1292
124	IPI00215965	Isoform A1-B of Heterogeneous nuclear ribonucleoprotein A1	1300	38936	184	54.6	9.26	12.58	22	3248
125	IPI00329801	Annexin A5	1292	35971	174	67.2	4.94	15.79	22	2853
126	IPI00009342	Ras GTPase-activating-like protein IQGAP1	1291	189761	71	17.5	6.08	0.48	23	222
127	IPI00169383	Phosphoglycerate kinase 1	1288	44985	114	60	8.3	8.66	22	780
128	IPI00293464	DNA damage-binding protein 1	1288	128142	69	29.9	5.14	0.97	26	261
129	IPI00646779	TUBB6 protein	1283	50514	330	51.9	4.8	21.15	20	384
130	IPI00031517	DNA replication licensing factor MCM6	1283	93801	62	32.9	5.29	1.2	22	258
131	IPI00643920	Transketolase	1279	68519	130	42.1	7.58	2.54	25	1565
132	IPI00003918	60S ribosomal protein L4	1273	47953	107	49.2	11.07	6.36	24	2017
133	IPI00031461	Rab GDP dissociation inhibitor beta	1272	51087	97	64.3	6.11	5.13	25	1004
134	IPI00017367	Radixin isoform b	1272	71176	85	36.9	6.3	2.09	23	503
135	IPI00165261	Sec1 family domain-containing protein 1	1268	72676	91	39.6	5.89	2.02	19	839
136	IPI00009104	RuvB-like 2	1265	51296	88	48.6	5.49	3.46	20	523
137	IPI00003843	Isoform A1 of Tight junction protein ZO-2	1257	134118	78	24.8	6.96	0.78	24	278
138	IPI00396378	Isoform B1 of Heterogeneous nuclear ribonucleoproteins A2/B1	1250	37464	165	59.8	8.97	11.65	20	4614
139	IPI00329389	60S ribosomal protein L6	1241	32765	94	58.7	10.59	12.57	23	2593
140	IPI00465028	Isoform 1 of Triosephosphate isomerase	1238	31057	207	73.1	5.65	46.52	17	5041
141	IPI00031397	Long-chain-fatty-acid--CoA ligase 3	1232	81338	95	39.6	8.65	1.69	21	598
142	IPI00011253	40S ribosomal protein S3	1227	26842	146	76.5	9.68	22.57	24	2152
143	IPI00299000	Proliferation-associated protein 2G4	1223	44101	98	54.3	6.13	7.13	22	1029
144	IPI00013214	DNA replication licensing factor MCM3	1222	91551	77	31.1	5.53	1.32	20	183
145	IPI00301263	CAD protein	1222	245167	71	10.3	6.02	0.3	21	161
146	IPI00023785	DEAD box polypeptide 17 isoform 1	1220	80906	99	34.6	8.53	1.7	21	587
147	IPI00290566	T-complex protein 1 subunit alpha	1218	60819	78	43.7	5.8	2.36	21	771
148	IPI00012007	Adenosylhomocysteinase	1216	48255	166	46.1	5.92	5.36	21	2875
149	IPI00008557	Insulin-like growth factor 2 mRNA-binding protein 1	1214	63759	89	43.5	9.26	2.52	22	1186
150	IPI00020672	Isoform 1 of Dipeptidyl-peptidase 3	1213	82880	83	36.8	5.02	1.96	21	1009
151	IPI00004860	Isoform Complexed of Arginyl-tRNA synthetase, cytoplasmic	1211	76129	85	38	6.26	1.99	21	910
152	IPI00000816	14-3-3 protein epsilon	1208	29326	131	72.9	4.63	30.27	21	4367
153	IPI00022443	Alpha-fetoprotein precursor	1199	70458	143	38.4	5.48	1.85	18	1058
154	IPI00010779	Isoform 1 of Tropomyosin alpha-4 chain	1198	28619	92	47.2	4.67	20.76	21	506
155	IPI00647682	similar to tubulin, beta 6	1194	45413	298	54.3	4.75	30.17	19	93
156	IPI00022463	Serotransferrin precursor	1193	79280	57	39.8	6.81	1.44	22	552
157	IPI00012837	Kinesin-1 heavy chain	1187	110358	49	22.5	6.12	0.74	19	422
158	IPI00291006	Malate dehydrogenase, mitochondrial precursor	1186	35965	165	61.2	8.92	8.06	17	2740
159	IPI00022977	Creatine kinase B-type	1181	42902	215	65.1	5.34	10.53	18	3012
160	IPI00290770	chaperonin containing TCP1, subunit 3 isoform b	1181	60994	85	47.4	6.1	2.02	22	821
161	IPI00219005	FK506-binding protein 4	1174	52057	75	61.2	5.35	3.93	22	686
162	IPI00031583	Putative uncharacterized protein DKFZp451D234	1174	110031	59	25.8	4.83	0.75	20	222
163	IPI00218993	Isoform Beta of Heat shock protein 105 kDa	1167	92970	72	32.9	5.42	1.07	21	203
164	IPI00010720	T-complex protein 1 subunit epsilon	1160	60089	97	45.5	5.45	3	22	536
165	IPI00219526	Isoform 1 of Phosphoglucomutase-1	1159	61696	69	42.3	6.3	1.82	19	487
166	IPI00644127	Isoleucyl-tRNA synthetase, cytoplasmic	1158	146178	77	19	5.86	0.66	20	190
167	IPI00438229	Isoform 1 of Transcription intermediary factor 1-beta	1151	90261	89	36.2	5.52	1.81	20	605
168	IPI00022143	Isoform 1 of Extended-synaptotagmin-1	1151	123293	81	23.3	5.57	0.78	19	188
169	IPI00216049	Isoform 1 of Heterogeneous nuclear ribonucleoprotein K	1138	51230	159	41.3	5.39	4.37	18	2298
170	IPI00217223	Multifunctional protein ADE2	1133	50389	86	50.3	7.44	3.58	20	746
171	IPI00217975	Lamin-B1	1132	66653	105	36.7	5.11	1.62	20	862
172	IPI00009960	Isoform 1 of Mitochondrial inner membrane protein	1131	84026	55	33.4	6.08	0.92	19	399
173	IPI00333771	Isoform 5 of Caldesmon	1130	61233	57	43.6	6.4	2.33	21	304
174	IPI00184330	DNA replication licensing factor MCM2	1127	102516	79	28.1	5.34	0.87	19	286
175	IPI00217465	Histone H1.2	1123	21352	137	48.4	10.94	43.83	19	3897
176	IPI00295851	Coatomer subunit beta	1122	108214	92	26.4	5.72	0.98	20	420
177	IPI00017617	Probable ATP-dependent RNA helicase DDX5	1117	69618	96	37.6	9.06	2.02	20	1474
178	IPI00024466	UDP-glucose ceramide glucosyltransferase-like 1 isoform 1	1112	177819	52	14.3	5.42	0.34	18	170
179	IPI00783313	Glycogen phosphorylase, liver form	1108	97486	64	28.7	6.71	1.14	22	536
180	IPI00298961	Exportin-1	1105	124447	59	23.3	5.71	0.72	21	125
181	IPI00010349	Alkyldihydroxyacetonephosphate synthase, peroxisomal precursor	1102	73664	85	37.2	6.99	1.97	19	259
182	IPI00008475	Hydroxymethylglutaryl-CoA synthase, cytoplasmic	1097	57828	88	39.8	5.22	1.86	18	726
183	IPI00016801	Glutamate dehydrogenase 1, mitochondrial precursor	1093	61701	136	43.5	7.66	3.28	20	2383
184	IPI00217030	40S ribosomal protein S4, X isoform	1093	29807	96	59.3	10.16	11.62	21	1662
185	IPI00027497	Glucose-6-phosphate isomerase	1088	63335	112	39.1	8.43	2.54	19	936
187	IPI00177817	Isoform SERCA2A of Sarcoplasmic/endoplasmic reticulum calcium ATPase 2	1085	111103	107	23.5	5.26	0.74	18	669
188	IPI00746388	Ezrin	1081	69353	60	32.5	5.88	1.52	19	331
189	IPI00220219	Coatomer subunit beta~	1077	103278	101	27.7	5.15	1.05	20	316
190	IPI00001734	Isoform 1 of Phosphoserine aminotransferase	1074	40796	124	60.3	7.56	6	20	1153
191	IPI00027107	Tu translation elongation factor, mitochondrial precursor	1066	50185	93	52.3	7.26	3.05	18	1211
192	IPI00299904	Isoform 1 of DNA replication licensing factor MCM7	1066	81884	107	35.6	6.08	1.47	20	378
193	IPI00017375	Protein transport protein Sec23A	1063	87018	90	28.8	6.64	1.17	17	550
194	IPI00479786	Isoform 1 of Far upstream element-binding protein 2	1063	73443	74	29.6	6.84	1.4	18	746
195	IPI00746165	Isoform 1 of WD repeat-containing protein 1	1062	66836	73	51.7	6.17	2.16	19	1072
196	IPI00000875	Elongation factor 1-gamma	1057	50429	138	40.5	6.25	4.53	20	3650
197	IPI00304925	Heat shock 70 kDa protein 1	1054	70294	161	32.1	5.48	1.73	16	438
198	IPI00022462	Transferrin receptor protein 1	1050	85274	101	29.2	6.18	0.97	18	389
199	IPI00217467	Histone H1.4	1049	21852	138	43.8	11.03	25.63	17	138
200	IPI00646304	peptidylprolyl isomerase B precursor	1042	23785	105	71.8	9.42	39.04	19	1527
201	IPI00018349	DNA replication licensing factor MCM4	1042	97068	76	27.6	6.28	0.82	19	328
202	IPI00299573	60S ribosomal protein L7a	1039	30148	73	50.8	10.61	7.09	18	2754
203	IPI00291510	Inosine-5~-monophosphate dehydrogenase 2	1035	56226	89	43	6.44	1.94	18	648
204	IPI00021842	Apolipoprotein E precursor	1034	36246	76	52.7	5.65	4.26	16	405
205	IPI00021428	Actin, alpha skeletal muscle	1032	42366	351	34	5.23	11.83	18	682
206	IPI00157790	KIAA0368 protein	1032	225491	54	12.5	8.95	0.33	19	83
207	IPI00005158	Lon protease homolog, mitochondrial precursor	1028	106936	50	21.3	6.01	0.88	19	157
208	IPI00009032	Lupus La protein	1025	46979	83	47.1	6.68	4.85	20	756
209	IPI00871726	128 kDa protein	1025	128795	63	22.9	5.45	0.57	19	1535
210	IPI00026089	Splicing factor 3B subunit 1	1022	146464	61	18.1	6.58	0.59	19	152
211	IPI00219525	6-phosphogluconate dehydrogenase, decarboxylating	1016	53619	79	37.7	6.8	2.5	19	1415
212	IPI00217468	Histone H1.5	1016	22566	153	38.1	10.91	31.01	17	3716
213	IPI00217966	Isoform 1 of L-lactate dehydrogenase A chain	1014	36950	126	46.4	8.44	9.15	18	7424
214	IPI00026665	Glutaminyl-tRNA synthetase	1013	90569	55	27.5	6.96	0.83	19	199
215	IPI00008240	Methionyl-tRNA synthetase, cytoplasmic	1008	102249	72	24.6	5.82	0.94	16	232
216	IPI00402183	Isoform 3 of Heterogeneous nuclear ribonucleoprotein Q	1004	62845	127	38.8	7.18	1.64	18	663
217	IPI00000494	60S ribosomal protein L5	999	34569	81	47.5	9.73	9.86	18	1406
218	IPI00001091	AFG3-like protein 2	998	88984	44	27.1	8.81	0.66	19	159
219	IPI00021187	Isoform 1 of RuvB-like 1	998	50538	61	46.7	6.02	2.54	18	502
220	IPI00001639	Importin subunit beta-1	993	98420	108	24.5	4.68	1.12	17	472
221	IPI00031420	UDP-glucose 6-dehydrogenase	989	55674	92	39.9	6.73	1.81	16	1020
222	IPI00549725	Phosphoglycerate mutase 1	988	28900	113	59.8	6.67	20.27	17	1069
223	IPI00014238	Lysyl-tRNA synthetase	987	68461	57	34.7	5.94	1.8	20	679
224	IPI00221234	Similar to Antiquitin	987	59020	58	46	8.21	1.96	19	541
225	IPI00299608	Isoform 1 of 26S proteasome non-ATPase regulatory subunit 1	985	106795	63	26.8	5.25	1	18	200
226	IPI00641950	Lung cancer oncogene 7	984	38378	125	55.9	8.53	5.16	15	1668
227	IPI00024971	Oxysterol-binding protein 1	981	90220	54	30.2	6.9	1.11	18	494
228	IPI00396435	Putative pre-mRNA-splicing factor ATP-dependent RNA helicase DHX15	971	91673	94	26.2	7.12	1.24	17	671
229	IPI00021263	14-3-3 protein zeta/delta	963	27899	131	60.8	4.73	14.05	16	3162
230	IPI00470467	NADPH--cytochrome P450 reductase	963	77097	57	31.6	5.38	1.03	17	305
231	IPI00554737	Serine/threonine-protein phosphatase 2A 65 kDa regulatory subunit A alpha isoform	962	66065	72	40.7	5	1.77	19	1347
232	IPI00016610	Poly(rC)-binding protein 1	959	37987	141	76.4	6.66	7.09	16	2869
233	IPI00007702	Heat shock-related 70 kDa protein 2	955	70263	207	22.4	5.56	2.13	15	48
234	IPI00027626	T-complex protein 1 subunit zeta	954	58444	65	42	6.23	1.83	19	840
235	IPI00218342	C-1-tetrahydrofolate synthase, cytoplasmic	951	102180	62	22.1	6.89	0.66	17	773
236	IPI00018398	26S protease regulatory subunit 6A	950	49458	78	51.3	5.13	3.41	17	195
237	IPI00328328	Isoform 1 of Eukaryotic initiation factor 4A-II	948	46601	132	40	5.33	3.82	15	267
238	IPI00221325	E3 SUMO-protein ligase RanBP2	946	362365	44	6.5	5.85	0.14	15	116
239	IPI00000874	Peroxiredoxin-1	945	22324	145	64.3	8.27	32.09	18	6757
240	IPI00000690	Isoform 1 of Apoptosis-inducing factor 1, mitochondrial precursor	942	67144	51	32.8	9.04	1.15	15	376
241	IPI00218753	Isoform 3 of DNA topoisomerase 2-alpha	939	179398	58	13.1	8.92	0.36	16	137
242	IPI00334190	Stomatin-like protein 2	938	38624	61	50	6.88	3.77	14	547
243	IPI00221088	40S ribosomal protein S9	927	22635	88	60.3	10.66	14.8	19	1504
244	IPI00016862	Isoform Mitochondrial of Glutathione reductase, mitochondrial precursor	925	56791	66	51.3	8.74	1.6	17	1040
245	IPI00220301	Peroxiredoxin-6	922	25133	110	64.7	6	12.81	16	1651
246	IPI00465233	Eukaryotic translation initiation factor 3, subunit E interacting protein	922	71085	44	28.7	6.21	0.97	15	295
247	IPI00021435	26S protease regulatory subunit 7	921	49002	58	38.6	5.71	2.03	17	315
248	IPI00216592	Isoform C1 of Heterogeneous nuclear ribonucleoproteins C1/C2	920	32375	148	46.4	4.94	9.39	17	3574
249	IPI00024095	Annexin A3	919	36524	72	43.7	5.63	3.77	15	396
250	IPI00018146	14-3-3 protein theta	916	28032	90	50.2	4.68	8.41	15	2139
251	IPI00004902	Isoform 1 of Electron transfer flavoprotein subunit beta	915	28054	79	61.6	8.24	12.18	17	965
252	IPI00418262	Fructose-bisphosphate aldolase C	913	39830	90	44.8	6.41	3.55	14	562
253	IPI00027834	heterogeneous nuclear ribonucleoprotein L isoform a	912	64720	69	44.8	8.46	1.44	17	718
254	IPI00219029	Aspartate aminotransferase, cytoplasmic	906	46447	121	41.9	6.52	2.95	15	662
255	IPI00293307	Adipophilin	906	48274	70	51	6.34	2.07	16	412
256	IPI00018206	Aspartate aminotransferase, mitochondrial precursor	904	47844	99	44.4	9.14	1.91	16	7406
257	IPI00030179	60S ribosomal protein L7	903	29264	72	58.9	10.66	13.72	19	1417
258	IPI00025874	Dolichyl-diphosphooligosaccharide--protein glycosyltransferase 67 kDa subunit precursor	896	72847	84	33.4	5.87	1.21	18	1141
259	IPI00004358	Glycogen phosphorylase, brain form	893	97319	44	26.1	6.4	0.7	17	134
260	IPI00782992	Isoform 1 of Serine/arginine repetitive matrix protein 2	893	300179	46	9.1	12.05	0.16	16	215
261	IPI00010740	Isoform Long of Splicing factor, proline- and glutamine-rich	893	76216	86	28.9	9.45	1.42	17	922
262	IPI00744692	Transaldolase	892	37688	76	43	6.36	5.92	16	1476
263	IPI00298788	Isoform 1 of Interleukin enhancer-binding factor 3	891	95678	79	21.8	8.86	1.03	17	95
264	IPI00465179	cDNA FLJ44241 fis, clone THYMU3008436, highly similar to 6- phosphofructokinase, muscle type	888	94107	44	22.1	8.2	0.67	14	1044
265	IPI00027252	Prohibitin-2	888	33276	92	49.2	9.83	4.53	15	1525
266	IPI00013174	Isoform 1 of RNA-binding protein 14	887	69620	47	28.4	9.68	1.19	16	322
267	IPI00103994	Leucyl-tRNA synthetase, cytoplasmic	883	135577	47	16.1	6.95	0.46	16	120
268	IPI00745872	Isoform 1 of Serum albumin precursor	883	71317	65	31	5.92	1.06	16	2405
269	IPI00215948	Isoform 1 of Catenin alpha-1	878	100693	39	24	5.95	0.62	15	155
270	IPI00032140	Serpin H1 precursor	870	46525	84	39.5	8.75	2.94	15	725
271	IPI00022793	Trifunctional enzyme subunit beta, mitochondrial precursor	869	51547	47	34	9.45	2.05	19	934
273	IPI00329536	Early endosome antigen 1	860	163337	39	14.1	5.53	0.35	17	191
274	IPI00012726	Isoform 1 of Polyadenylate-binding protein 4	859	71080	57	27.2	9.31	1.36	15	229
275	IPI00011603	26S proteasome non-ATPase regulatory subunit 3	858	61054	55	31.1	8.47	1.44	16	318
276	IPI00328753	Isoform 1 of Kinectin	852	156464	45	15	5.52	0.39	17	368
277	IPI00024364	transportin 1 isoform 1	851	103771	40	21.5	4.83	0.54	15	134
278	IPI00008964	Ras-related protein Rab-1B	851	22328	98	66.7	5.55	15.43	16	2222
279	IPI00550021	60S ribosomal protein L3	851	46365	86	34	10.19	3.23	16	1383
280	IPI00413108	33 kDa protein	848	33464	93	58.3	4.79	5.05	14	2839
281	IPI00216318	Isoform Long of 14-3-3 protein beta/alpha	848	28179	110	55.7	4.76	10.67	14	888
282	IPI00216691	Profilin-1	847	15216	91	78.6	8.44	188.22	13	7106
283	IPI00003519	116 kDa U5 small nuclear ribonucleoprotein component	843	110336	47	19.4	4.84	0.6	15	152
284	IPI00018522	HMT1 hnRNP methyltransferase-like 2 isoform 1	842	43061	51	47.7	5.18	3.39	15	369
285	IPI00015973	Band 4.1-like protein 2	838	113032	46	19.3	5.34	0.53	16	291
286	IPI00017297	Matrin-3	828	95078	53	23	5.87	0.9	15	361
287	IPI00000846	Isoform 1 of Chromodomain-helicase-DNA-binding protein 4	826	219393	43	10.1	5.62	0.29	17	131
288	IPI00181352	dynamin 2 isoform 4	825	97778	42	24.7	7.31	0.64	16	141
289	IPI00008274	Adenylyl cyclase-associated protein 1	823	52222	74	36	8.27	2.4	15	615
290	IPI00604664	NADH-ubiquinone oxidoreductase 75 kDa subunit, mitochondrial precursor	820	80443	34	27.6	5.89	0.82	14	292
291	IPI00179964	Isoform 1 of Polypyrimidine tract-binding protein 1	820	57357	105	41.1	9.22	2.23	14	1133
292	IPI00453473	Histone H4	820	11360	115	60.2	11.36	2217.51	13	52094
293	IPI00257508	Dihydropyrimidinase-related protein 2	817	62711	50	40.9	5.95	1.38	15	566
294	IPI00294891	Uncharacterized protein NOL1	817	94610	38	20	9.21	0.56	14	162
295	IPI00337335	Isoform 1 of Myosin-14	816	229526	94	6.8	5.52	0.27	13	70
296	IPI00020599	Calreticulin precursor	816	48283	124	41.7	4.29	1.52	14	2357
297	IPI00021840	40S ribosomal protein S6	814	28834	64	36.9	10.85	5.4	15	1703
298	IPI00028888	Isoform 1 of Heterogeneous nuclear ribonucleoprotein D0	814	38581	104	39.7	7.62	4.18	16	2401
299	IPI00017726	Isoform 1 of 3-hydroxyacyl-CoA dehydrogenase type-2	813	27134	63	58.2	7.66	8.08	12	440
300	IPI00007188	ADP/ATP translocase 2	812	33102	122	40.9	9.76	4.08	15	3103
301	IPI00216527	Isoform B of Plasma membrane calcium-transporting ATPase 1	810	135569	48	15.6	5.65	0.43	14	177
302	IPI00290416	Isoform 1 of Obg-like ATPase 1	810	44943	57	49.7	7.64	2.11	14	682
303	IPI00018350	DNA replication licensing factor MCM5	809	83031	40	25.3	8.64	0.65	14	296
304	IPI00300371	Isoform 1 of Splicing factor 3B subunit 3	808	136575	65	13.6	5.13	0.36	13	320
305	IPI00549248	Isoform 1 of Nucleophosmin	805	32726	148	45.2	4.64	9.15	14	2359
306	IPI00030275	Heat shock protein 75 kDa, mitochondrial precursor	802	80345	72	21.9	8.3	0.68	13	357
307	IPI00219678	Eukaryotic translation initiation factor 2 subunit 1	801	36374	60	47.9	5.02	3.03	14	583
308	IPI00012074	Heterogeneous nuclear ribonucleoprotein R	798	71184	98	25.3	8.23	0.8	15	461
309	IPI00217466	Histone H1.3	798	22336	100	30.3	11.02	13.29	13	<1
310	IPI00514053	Coatomer subunit delta	793	57630	59	32.9	5.89	1.57	15	390
311	IPI00304596	Non-POU domain-containing octamer-binding protein	793	54311	52	39.3	9.01	1.72	15	356
312	IPI00305152	Isoform 3 of Protein transport protein Sec31A	792	122544	60	15.1	6.39	0.48	15	407
313	IPI00005159	Actin-related protein 2	791	45017	72	34.3	6.3	2.1	15	541
314	IPI00419880	40S ribosomal protein S3a	791	30154	112	51.1	9.75	7.09	14	2113
315	IPI00028091	Actin-related protein 3	790	47797	53	47.6	5.61	2.11	16	335
316	IPI00017334	Prohibitin	789	29843	76	50.7	5.57	3.88	12	1517
317	IPI00009328	Eukaryotic initiation factor 4A-III	789	47126	53	28.2	6.3	1.95	13	758
318	IPI00301936	ELAV-like protein 1	788	36240	70	48.5	9.23	4.28	14	567
319	IPI00013881	Heterogeneous nuclear ribonucleoprotein H	788	49484	176	41.2	5.89	3.7	12	1591
320	IPI00010896	Chloride intracellular channel protein 1	788	27248	91	63.9	5.09	9.1	14	2015
321	IPI00026154	Glucosidase 2 subunit beta precursor	787	60357	79	28.6	4.33	1.74	14	880
322	IPI00411937	Nucleolar protein 5A	785	66408	66	23.9	9.24	1.27	13	512
323	IPI00216308	Voltage-dependent anion-selective channel protein 1	784	30868	76	48.8	8.62	4.14	12	1408
324	IPI00014151	26S proteasome non-ATPase regulatory subunit 6	779	45787	47	41.4	5.45	2.27	15	307
325	IPI00007084	Mitochondrial aspartate-glutamate carrier protein	778	74656	72	23.4	8.79	0.6	12	859
326	IPI00017855	Aconitate hydratase, mitochondrial precursor	778	86113	39	21.8	7.36	0.62	13	293
327	IPI00021700	Proliferating cell nuclear antigen	776	29092	62	64.4	4.57	6.03	14	911
328	IPI00216279	Isoform Cytoplasmic of Glycine amidinotransferase, mitochondrial precursor	770	45311	51	39.4	6.61	2.31	13	641
329	IPI00016910	Eukaryotic translation initiation factor 3 subunit C	768	105962	52	14.1	5.48	0.58	14	187
330	IPI00022334	Ornithine aminotransferase, mitochondrial precursor	767	48846	64	32.3	6.57	1.84	13	426
331	IPI00008530	60S acidic ribosomal protein P0	766	34423	105	47.3	5.71	3.36	13	1675
332	IPI00328257	Isoform A of AP-1 complex subunit beta-1	766	105452	47	17	4.94	0.49	14	163
333	IPI00295386	Carbonyl reductase [NADPH] 1	763	30641	65	56	8.55	2.44	11	297
334	IPI00304692	Heterogeneous nuclear ribonucleoprotein G	763	42306	79	33	10.06	3.18	13	1303
335	IPI00419373	Isoform 1 of Heterogeneous nuclear ribonucleoprotein A3	761	39799	78	33.3	9.1	3.55	13	716
336	IPI00009771	Lamin-B2	759	70020	54	22.3	5.5	1.08	14	346
337	IPI00306960	Asparaginyl-tRNA synthetase, cytoplasmic	758	63758	49	27.6	5.9	1.24	15	287
338	IPI00419585	Peptidyl-prolyl cis-trans isomerase A	755	18229	92	74.5	7.68	58.2	12	5584
339	IPI00294536	Serine-threonine kinase receptor-associated protein	754	38756	42	48.6	4.98	2.15	13	307
340	IPI00179713	insulin-like growth factor 2 mRNA binding protein 2 isoform a	754	66195	55	30.2	8.48	1.07	14	333
341	IPI00220642	14-3-3 protein gamma	750	28456	79	47	4.8	6.35	13	829
342	IPI00478003	Alpha-2-macroglobulin precursor	749	164600	47	11.7	6	0.32	13	210
343	IPI00549672	HSPC027	748	42872	61	37.9	5.71	2.54	12	301
344	IPI00185374	26S proteasome non-ATPase regulatory subunit 12	747	53270	44	33.8	7.53	1.18	13	309
345	IPI00007682	Vacuolar ATP synthase catalytic subunit A	746	68660	61	32.3	5.35	1.32	15	279
346	IPI00024993	Enoyl-CoA hydratase, mitochondrial precursor	745	31823	52	42.8	8.34	2.29	13	1187
347	IPI00291467	ADP/ATP translocase 3	743	33073	120	40.6	9.76	2.81	14	362
348	IPI00026970	FACT complex subunit SPT16	742	120409	54	16.4	5.5	0.42	14	174
349	IPI00096066	Succinyl-CoA ligase [GDP-forming] beta-chain, mitochondrial precursor	742	46824	38	41.4	6.15	1.78	14	306
350	IPI00012011	Cofilin-1	741	18719	66	72.9	8.22	22.09	12	1492
351	IPI00021926	26S protease regulatory subunit S10B	741	44430	47	46.8	7.1	1.37	14	293
352	IPI00010810	Electron transfer flavoprotein subunit alpha, mitochondrial precursor	741	35400	87	45	8.62	4.99	11	1723
353	IPI00219420	Structural maintenance of chromosomes protein 3	737	141853	40	14.8	6.77	0.38	14	93
354	IPI00219446	Phosphatidylethanolamine-binding protein 1	736	21158	87	61.5	7.01	5.76	11	2230
355	IPI00218782	Capping protein	734	34159	51	49.5	6.02	2.66	14	326
356	IPI00013485	40S ribosomal protein S2	733	31590	74	45.7	10.25	4.46	14	2288
357	IPI00550069	Ribonuclease inhibitor	733	51766	54	31.7	4.71	1.1	11	284
358	IPI00026689	Putative uncharacterized protein DKFZp686L20222	732	34813	43	46.2	8.97	2.57	12	343
359	IPI00465361	60S ribosomal protein L13	732	24304	67	49.3	11.65	5.91	14	1322
360	IPI00879437	Protein	729	32526	127	45.5	8.77	5.99	14	30
361	IPI00216587	40S ribosomal protein S8	729	24475	65	55.3	10.32	7.86	11	2169
362	IPI00550451	Serine/threonine-protein phosphatase PP1-alpha catalytic subunit	727	38229	68	44.2	5.94	3.11	14	407
363	IPI00383680	Ribophorin II	726	67681	52	28.3	5.7	0.85	11	460
364	IPI00299571	Isoform 2 of Protein disulfide-isomerase A6 precursor	725	54380	66	27.8	5.17	1.28	11	787
365	IPI00006379	Nucleolar protein 5	724	60054	43	34.4	9.03	1.23	12	234
366	IPI00026216	Puromycin-sensitive aminopeptidase	723	103895	52	15.8	5.49	0.45	13	108
367	IPI00003406	Isoform 1 of Drebrin	722	71838	32	29.1	4.41	0.79	12	321
368	IPI00303882	Isoform B of Mannose-6-phosphate receptor-binding protein 1	722	47189	77	35.5	5.3	1.76	11	375
369	IPI00007812	Vacuolar ATP synthase subunit B, brain isoform	720	56807	45	37	5.57	0.97	13	345
370	IPI00306516	Import inner membrane translocase subunit TIM44, mitochondrial precursor	720	51666	48	28.8	8.51	1.24	12	1170
371	IPI00030363	Acetyl-CoA acetyltransferase, mitochondrial precursor	720	45456	41	35.8	8.98	1.49	13	709
372	IPI00410214	Isoform 1 of 3~(2~),5~-bisphosphate nucleotidase 1	720	33713	45	42.9	5.46	3.08	12	362
373	IPI00018931	Vacuolar protein sorting-associated protein 35	719	92447	60	22.4	5.32	0.57	13	198
374	IPI00220709	Isoform 2 of Tropomyosin beta chain	714	33027	58	32	4.63	4.59	14	38
375	IPI00216230	Lamina-associated polypeptide 2 isoform alpha	711	76016	46	28.2	7.56	0.59	12	986
376	IPI00005719	Isoform 1 of Ras-related protein Rab-1A	708	22891	95	57.1	5.93	9.22	13	742
377	IPI00024661	Protein transport protein Sec24C	707	119779	39	15.1	6.71	0.38	12	160
378	IPI00291005	Malate dehydrogenase, cytoplasmic	706	36631	68	38.6	6.91	2.36	12	973
379	IPI00023919	26S protease regulatory subunit 8	704	45768	62	36.2	7.11	1.65	11	489
380	IPI00784044	Isoform 1 of Methylcrotonoyl-CoA carboxylase beta chain, mitochondrial precursor	704	61808	38	27	7.57	0.96	12	191
381	IPI00028481	Ras-related protein Rab-8A	702	23824	64	52.2	9.15	6.16	11	1962
382	IPI00029623	Proteasome subunit alpha type-6	699	27838	50	48.8	6.34	4.44	12	591
383	IPI00015602	Mitochondrial precursor proteins import receptor	697	68096	44	25.7	6.75	1.13	12	295
384	IPI00029485	Isoform p150 of Dynactin subunit 1	697	142348	35	14	5.61	0.37	14	92
385	IPI00017592	Leucine zipper-EF-hand-containing transmembrane protein 1, mitochondrial precursor	697	83986	53	23.5	6.3	0.78	12	239
386	IPI00025512	Heat shock protein beta-1	695	22826	53	49.8	5.98	7.91	13	570
387	IPI00219913	Ubiquitin carboxyl-terminal hydrolase 14	694	56489	48	32	5.2	1.09	12	469
388	IPI00030131	Isoform Beta of Lamina-associated polypeptide 2, isoforms beta/gamma	693	50696	47	41.2	9.39	1.27	12	221
389	IPI00012828	3-ketoacyl-CoA thiolase, peroxisomal precursor	693	44834	47	45.3	8.76	1.7	11	187
390	IPI00604590	Nucleoside diphosphate kinase	691	32906	104	46.9	8.7	8.15	13	2904
391	IPI00550363	Transgelin-2	691	22548	88	67.3	8.41	15	11	866
392	IPI00384689	Isoform 1 of Pyridoxal-dependent decarboxylase domain-containing protein 1	687	87565	35	24.4	5.25	0.67	12	89
393	IPI00100197	Isoform 1 of NSFL1 cofactor p47	686	40548	68	41.6	4.99	2	12	314
394	IPI00873472	Isoform 1 of Protein transport protein Sec24A	685	120472	45	14.8	7.58	0.46	12	14
395	IPI00456887	Heterogeneous nuclear ribonucleoprotein U-like protein 2	684	85622	38	20.2	4.85	0.63	13	216
396	IPI00295992	Isoform 2 of ATPase family AAA domain-containing protein 3A	684	66291	41	29.4	9.26	0.97	15	248
397	IPI00011126	26S protease regulatory subunit 4	682	49325	45	36.8	5.87	1.18	13	581
398	IPI00013894	Stress-induced-phosphoprotein 1	679	63227	49	27.3	6.4	1.03	13	697
399	IPI00034049	Isoform 1 of Regulator of nonsense transcripts 1	679	125578	52	16.5	6.18	0.43	14	137
400	IPI00012066	poly(rC)-binding protein 2 isoform b	678	38597	95	46.1	6.33	2.73	11	1709
401	IPI00022202	Isoform A of Phosphate carrier protein, mitochondrial precursor	677	40525	81	30.7	9.45	3.44	13	3022
402	IPI00025091	40S ribosomal protein S11	676	18590	50	52.5	10.31	11.27	14	738
403	IPI00376344	Isoform 1 of Myosin-Ib	675	132928	42	12.1	9.43	0.31	12	106
404	IPI00001539	3-ketoacyl-CoA thiolase, mitochondrial	675	42354	35	42.6	8.32	1.86	11	946
405	IPI00029733	Aldo-keto reductase family 1 member C1	674	37221	77	38.7	8.02	4.06	13	980
406	IPI00013122	Hsp90 co-chaperone Cdc37	672	44953	51	41.3	5.17	2.11	13	430
407	IPI00024282	Ras-related protein Rab-8B	668	23740	57	54.6	9.15	3.86	11	89
408	IPI00014439	Dihydropteridine reductase	668	26001	53	45.5	6.9	5.92	10	331
409	IPI00000873	Valyl-tRNA synthetase	667	141642	36	12.4	7.53	0.31	13	134
410	IPI00008529	60S acidic ribosomal protein P2	667	11658	52	82.6	4.42	80.19	9	2594
411	IPI00376005	Isoform 2 of Eukaryotic translation initiation factor 5A-1	667	20442	52	47.3	6.52	12.33	13	693
412	IPI00291928	Ras-related protein Rab-14	666	24110	69	59.5	5.85	6.03	11	4912
413	IPI00105598	Proteasome 26S non-ATPase subunit 11 variant (Fragment)	666	47790	65	31.2	6.08	1.38	12	725
414	IPI00554786	Isoform 5 of Thioredoxin reductase 1, cytoplasmic	664	55470	35	32.3	6.07	1	11	155
415	IPI00219097	High mobility group protein B2	664	24190	49	38.3	7.62	5.12	13	331
416	IPI00220271	Alcohol dehydrogenase	663	36892	57	43.7	6.32	3.32	12	601
417	IPI00004968	Pre-mRNA-processing factor 19	662	55603	50	38.3	6.14	1.11	12	424
418	IPI00216319	14-3-3 protein eta	660	28372	83	45.1	4.76	4.89	13	352
419	IPI00018873	Isoform 1 of Nicotinamide phosphoribosyltransferase	660	55772	52	33.8	6.69	1.51	13	191
420	IPI00296053	Isoform Mitochondrial of Fumarate hydratase, mitochondrial precursor	659	54773	50	31	8.85	1.27	12	577
421	IPI00411559	Isoform 1 of Structural maintenance of chromosomes protein 4	659	147775	39	9.9	6.37	0.22	12	104
422	IPI00010414	PDZ and LIM domain protein 1	658	36505	49	43.2	6.56	2.37	12	293
423	IPI00217943	Isoform 2 of Ras-related protein Rab-6A	658	23648	48	59.1	5.42	4.59	13	212
424	IPI00006196	Isoform 2 of Nuclear mitotic apparatus protein 1	657	237456	30	6.3	5.64	0.15	11	121
425	IPI00016832	Isoform Short of Proteasome subunit alpha type-1	656	29822	52	43.7	6.15	5.7	13	662
426	IPI00396370	Isoform 1 of Eukaryotic translation initiation factor 3 subunit B	656	92833	36	22.2	4.89	0.63	13	155
427	IPI00028031	Isoform 1 of Very long-chain specific acyl-CoA dehydrogenase, mitochondrial precursor	656	75618	39	22.7	9.16	0.53	11	342
428	IPI00021338	Dihydrolipoyllysine-residue acetyltransferase component of pyruvate dehydrogenase complex, mitochondrial precursor	655	66195	70	23.9	5.79	1.51	11	564
429	IPI00845432	Isoform 1 of UPF0465 protein C5orf33	655	49972	34	28.1	8.46	0.89	11	282
430	IPI00295772	cytochrome P450, family 51	654	57641	36	28.7	8.72	0.84	12	255
431	IPI00216134	tropomyosin 1 alpha chain isoform 7	653	28730	54	26.6	4.78	4.18	12	43
432	IPI00011416	Delta(3,5)-Delta(2,4)-dienoyl-CoA isomerase, mitochondrial precursor	652	36136	69	36.9	8.16	2.41	11	623
433	IPI00643041	GTP-binding nuclear protein Ran	652	24579	60	39.8	7.01	2.59	12	1987
434	IPI00031804	Isoform 1 of Voltage-dependent anion-selective channel protein 3	651	30981	59	37.1	8.85	4.66	11	778
435	IPI00002460	Isoform 1 of Annexin A7	650	53078	34	26.8	5.52	1.06	12	156
436	IPI00005198	Interleukin enhancer-binding factor 2	646	43263	80	38.5	5.19	1.6	10	776
437	IPI00007058	Coronin-1B	645	54885	62	33.7	5.61	1.54	13	530
438	IPI00658000	Isoform 1 of Insulin-like growth factor 2 mRNA-binding protein 3	644	64023	49	26.8	8.99	1.01	12	317
439	IPI00020984	Calnexin precursor	644	67982	75	26	4.47	0.76	13	455
440	IPI00023048	Elongation factor 1-delta	644	31217	67	40.2	4.9	2.37	9	1238
441	IPI00299155	Proteasome subunit alpha type-4	644	29750	43	45.2	7.57	2.57	12	618
442	IPI00294879	Ran GTPase-activating protein 1	642	63958	27	29.1	4.63	0.82	12	298
443	IPI00011268	RNA binding protein (Fragment)	641	32588	55	39.1	9.2	3.71	12	781
444	IPI00256684	Isoform B of AP-2 complex subunit alpha-1	641	106387	27	15.5	7.75	0.44	13	103
445	IPI00027270	60S ribosomal protein L26	640	17248	49	57.9	10.55	16.65	13	502
446	IPI00216008	Isoform Long of Glucose-6-phosphate 1-dehydrogenase	638	64299	37	26.2	6.43	0.65	13	272
447	IPI00219682	Erythrocyte band 7 integral membrane protein	638	31882	39	40.6	7.71	1.98	10	293
448	IPI00305383	Cytochrome b-c1 complex subunit 2, mitochondrial precursor	637	48584	41	31.6	8.74	1.68	13	337
449	IPI00410693	Isoform 1 of Plasminogen activator inhibitor 1 RNA-binding protein	637	44995	43	37.7	8.66	1.34	12	367
450	IPI00394665	Isoform 1 of Double-stranded RNA-specific adenosine deaminase	637	137107	29	13.1	8.83	0.3	10	121
451	IPI00009368	Sideroflexin-1	635	35881	48	41.9	9.22	2.45	11	355
452	IPI00215911	DNA-(apurinic or apyrimidinic site) lyase	633	35931	49	35.8	8.33	1.88	11	751
453	IPI00384280	Prenylcysteine oxidase 1 precursor	632	57003	33	29.1	5.8	1.07	12	1150
454	IPI00217469	Histone H1.1	632	21829	64	31.2	10.99	6.37	11	522
455	IPI00297982	Eukaryotic translation initiation factor 2 subunit 3	632	51647	44	30.5	8.66	0.98	11	536
456	IPI00031169	Ras-related protein Rab-2A	631	23702	65	51.9	6.08	6.22	11	619
457	IPI00295098	Signal recognition particle receptor subunit beta	631	29912	31	43.9	9.17	1.59	10	274
458	IPI00219729	Mitochondrial 2-oxoglutarate/malate carrier protein	630	34211	44	39.5	9.92	2.66	11	265
459	IPI00742682	nuclear pore complex-associated protein TPR	629	267530	30	5.8	4.97	0.13	10	109
460	IPI00037448	Glyoxylate reductase/hydroxypyruvate reductase	627	36045	58	43.3	7.01	2.13	11	333
461	IPI00031812	Nuclease-sensitive element-binding protein 1	627	35903	64	45.1	9.87	3.12	10	763
462	IPI00297477	U2 small nuclear ribonucleoprotein A~	627	28512	46	40	8.72	2.02	12	288
463	IPI00000792	Quinone oxidoreductase	626	35356	41	38.6	8.56	1.93	12	479
464	IPI00215914	ADP-ribosylation factor 1	625	20741	78	67.4	6.32	10.02	11	847
465	IPI00550523	Isoform 1 of Atlastin-3	623	60960	48	30.1	5.43	0.88	12	371
466	IPI00298547	Protein DJ-1	623	20050	44	55.6	6.33	7.73	11	834
467	IPI00375704	Putative uncharacterized protein DKFZp686I0180 (Fragment)	623	28962	38	28.6	6.09	2.69	9	546
468	IPI00017672	CDNA FLJ25678 fis, clone TST04067, highly similar to PURINE NUCLEOSIDE PHOSPHORYLASE	623	32758	46	41.6	6.71	2.87	10	295
469	IPI00025366	Citrate synthase, mitochondrial precursor	620	51908	44	28.8	8.45	0.85	12	695
470	IPI00027350	Peroxiredoxin-2	620	22049	62	33.8	5.66	7.33	10	1773
471	IPI00788953	EPB41L2 protein	620	71998	33	22.6	8.18	0.63	12	88
472	IPI00333619	Isoform 1 of Fatty aldehyde dehydrogenase	619	55269	57	22.9	7.98	1.38	10	470
473	IPI00006865	Vesicle-trafficking protein SEC22b	617	24896	74	41.9	8.67	4.84	10	829
474	IPI00024919	Thioredoxin-dependent peroxide reductase, mitochondrial precursor	617	28017	127	32	7.67	9.63	11	1136
475	IPI00010951	Epiplakin	616	557674	51	3.8	5.44	0.1	13	101
476	IPI00016342	Ras-related protein Rab-7a	616	23760	64	50.2	6.4	5.33	10	759
477	IPI00306332	60S ribosomal protein L24	613	17882	51	45.2	11.26	10.28	11	843
478	IPI00297084	dolichyl-diphosphooligosaccharide-protein glycosyltransferase precursor	613	50940	40	24.8	6.09	0.87	11	766
479	IPI00025273	Isoform Long of Trifunctional purine biosynthetic protein adenosine-3	612	108953	40	17.1	6.26	0.38	12	181
480	IPI00002214	Importin subunit alpha-2	612	58168	41	27.2	5.25	1.04	11	278
481	IPI00006451	Vesicle-fusing ATPase	606	83021	38	16.1	6.52	0.53	11	132
482	IPI00010706	Glutathione synthetase	605	52523	37	24.9	5.67	0.95	11	1092
483	IPI00789605	Isoform Smooth muscle of Myosin light polypeptide 6	605	17121	52	76.2	4.46	20.52	10	849
484	IPI00069750	Isoform 1 of Poly	604	60009	36	27.7	5.19	0.9	10	214
485	IPI00020956	Hepatoma-derived growth factor	603	26886	33	52.1	4.7	3.07	12	294
486	IPI00005024	Isoform 1 of Myb-binding protein 1A	603	149731	31	9.4	9.34	0.3	12	85
487	IPI00013296	40S ribosomal protein S18	603	17708	54	50	10.99	10.44	11	1579
488	IPI00646885	Rho GTPase activating protein 5 isoform a	602	173834	36	9.8	6.18	0.25	11	157
489	IPI00103467	Aldehyde dehydrogenase X, mitochondrial precursor	602	57658	34	22.1	6.36	0.74	10	145
490	IPI00291939	Structural maintenance of chromosomes protein 1A	601	143771	25	10.8	7.51	0.28	12	260
491	IPI00216682	Calponin-3	601	36562	47	39.2	5.69	2.37	10	534
492	IPI00059366	H2A histone family, member Y isoform 2	597	39635	43	40.7	9.78	1.84	11	319
493	IPI00024662	Chromobox protein homolog 5	596	22382	38	41.4	5.71	3.63	9	318
494	IPI00784614	Isoform 1 of Septin-9	594	65646	38	25.9	9.06	0.71	11	1017
495	IPI00220038	Isoform 2 of Arsenite-resistance protein 2	594	100670	25	14.8	5.7	0.47	13	135
496	IPI00027444	Leukocyte elastase inhibitor	594	42829	42	34.6	5.9	1.26	11	335
497	IPI00171798	Metastasis-associated protein MTA2	593	75717	25	20.1	9.7	0.59	10	120
498	IPI00329331	Isoform 1 of UTP--glucose-1-phosphate uridylyltransferase	592	57076	42	25	8.16	0.96	11	1073
499	IPI00002134	26S proteasome non-ATPase regulatory subunit 5	591	56560	48	27.4	5.35	0.76	10	242
500	IPI00009659	Uncharacterized protein C20orf77	591	36991	34	35.9	5.73	1.57	10	94
501	IPI00289535	Mitochondrial-processing peptidase subunit beta, mitochondrial precursor	588	54842	34	22.2	6.38	0.9	10	255
502	IPI00641829	Isoform 2 of Spliceosome RNA helicase BAT1	587	51103	65	27.8	5.59	1.4	11	677
503	IPI00008494	Intercellular adhesion molecule 1 precursor	585	58587	39	21.2	8.31	0.73	10	202
504	IPI00027341	Macrophage-capping protein	583	38779	36	37.4	5.88	1.9	11	306
505	IPI00017283	Isoleucyl-tRNA synthetase, mitochondrial precursor	582	114688	29	11.8	6.78	0.32	10	128
506	IPI00339319	Isoform 11 of Fibronectin precursor	582	265816	26	5.8	5.36	0.13	9	54
507	IPI00020101	histone cluster 1, H2bg	582	13898	147	65.9	10.31	100.1	12	32801
508	IPI00019901	Isoform 1 of Alpha-adducin	582	81304	19	15.1	5.6	0.43	8	112
509	IPI00003935	Histone H2B type 2-E	582	13912	147	65.9	10.31	100.1	12	1170
510	IPI00644431	ATP-dependent RNA helicase DDX39	580	49611	61	30.4	5.46	1.31	11	81
511	IPI00071360	Isoform 1 of APOBEC1 complementation factor	580	65446	33	19.9	8.6	0.63	10	344
512	IPI00419258	High mobility group protein B1	580	25049	48	40.5	5.62	4.76	11	609
513	IPI00465132	Coatomer subunit epsilon	577	34688	54	50.6	4.97	2.93	11	205
514	IPI00011937	Peroxiredoxin-4	576	30749	74	47.2	5.86	2.43	11	442
515	IPI00010290	FABP1 protein (Fragment)	575	15140	76	73.1	9.52	86.1	9	3448
516	IPI00017596	Microtubule-associated protein RP/EB family member 1	575	30151	39	49.3	5.02	3.8	12	550
517	IPI00293396	adaptor-related protein complex 1, gamma 1 subunit isoform a	575	92520	29	15.9	6.36	0.42	10	104
518	IPI00025849	Acidic leucine-rich nuclear phosphoprotein 32 family member A	574	28682	37	42.2	3.99	2.35	12	586
519	IPI00003479	Mitogen-activated protein kinase 1	572	41762	40	33.9	6.5	1.69	10	338
520	IPI00024175	Isoform 1 of Proteasome subunit alpha type-7	572	28041	33	32.7	8.6	2.43	9	466
521	IPI00009747	Lanosterol synthase	570	84453	27	16	6.16	0.41	9	153
522	IPI00292657	NADP-dependent leukotriene B4 12-hydroxydehydrogenase	569	36075	43	44.4	8.45	2.74	10	376
523	IPI00329633	Threonyl-tRNA synthetase, cytoplasmic	568	84294	49	17.7	6.23	0.52	10	1761
524	IPI00007402	Importin-7	568	120751	39	13.3	4.7	0.34	10	113
525	IPI00018534	Histone H2B type 1-L	568	13944	145	65.9	10.31	77.53	12	21
526	IPI00291419	Acetyl-CoA acetyltransferase, cytosolic	567	41838	43	44.3	6.47	1.9	10	363
527	IPI00166749	Mitochondrial-processing peptidase subunit alpha, mitochondrial precursor	567	58729	30	28.6	6.45	0.92	11	134
528	IPI00551024	Dihydroxyacetone kinase	567	59282	36	23.1	7.12	0.81	8	453
529	IPI00005705	Isoform Gamma-1 of Serine/threonine-protein phosphatase PP1-gamma catalytic subunit	566	37701	54	33.4	6.13	2.25	11	128
530	IPI00247583	60S ribosomal protein L21	566	18610	51	52.5	10.49	13.28	12	473
531	IPI00037283	Isoform 5 of Dynamin-1-like protein	566	79573	31	17.6	6.48	0.5	9	124
532	IPI00005154	FACT complex subunit SSRP1	566	81367	32	13.3	6.45	0.48	9	165
533	IPI00015833	Coiled-coil-helix-coiled-coil-helix domain-containing protein 3, mitochondrial precursor	564	26421	24	30.4	8.48	1.59	9	183
534	IPI00304612	60S ribosomal protein L13a	562	23619	33	44.3	10.94	4.59	12	1183
535	IPI00014177	Septin-2	561	41689	30	39.9	6.15	1.14	9	288
536	IPI00025039	rRNA 2~-O-methyltransferase fibrillarin	560	33877	39	42.4	10.18	2.37	11	536
537	IPI00019178	Phosphoserine phosphatase	560	25163	43	44.4	5.53	3.45	9	1029
538	IPI00024145	Voltage-dependent anion-selective channel protein 2	560	38639	44	27.7	6.32	1.68	9	1018
539	IPI00867509	Coronin-1C_i3 protein	557	59708	43	23.7	7.86	0.71	10	291
540	IPI00028006	Proteasome subunit beta type-2	555	22993	41	43.3	6.51	4.86	11	236
541	IPI00332371	Isoform 1 of 6-phosphofructokinase, liver type	554	85762	27	15	7.26	0.35	8	229
542	IPI00002406	Lutheran blood group glycoprotein precursor	553	68161	41	22.5	5.53	0.53	10	336
544	IPI00012442	Ras GTPase-activating protein-binding protein 1	553	52189	36	30.7	5.36	0.96	10	352
545	IPI00020436	Ras-related protein Rab-11B	553	24588	68	46.8	5.64	2.57	10	921
546	IPI00216138	Transgelin	552	22653	60	46.8	8.87	4.24	10	276
547	IPI00029133	ATP synthase subunit b, mitochondrial precursor	551	28947	35	35.5	9.37	1.97	10	562
548	IPI00011229	Cathepsin D precursor	550	45037	40	26.9	6.1	1.89	10	622
549	IPI00025329	60S ribosomal protein L19	550	23565	49	24	11.48	3.93	10	812
550	IPI00007001	39S ribosomal protein L11, mitochondrial precursor	550	20727	36	58.3	9.91	5.05	11	97
551	IPI00031836	Developmentally-regulated GTP-binding protein 1	549	40802	30	30.2	9	1.01	8	543
552	IPI00009923	Isoform 1 of Prolyl 4-hydroxylase subunit alpha-1 precursor	549	61296	31	20.6	5.7	0.6	9	268
553	IPI00170972	UPF0553 protein C9orf64	549	39460	33	33.4	5.61	1.43	12	110
554	IPI00397904	Nuclear pore complex protein Nup93	548	93943	29	14.4	5.5	0.36	10	113
555	IPI00554723	60S ribosomal protein L10	548	25044	47	39.3	10.11	7.38	11	941
556	IPI00182757	Isoform 1 of Protein KIAA1967	547	103465	44	15.7	5.14	0.41	11	128
557	IPI00375441	Isoform 1 of Far upstream element-binding protein 1	546	67690	23	18.2	7.18	0.46	9	187
558	IPI00784156	Isoform 1 of AP-2 complex subunit beta-1	544	105398	38	13.3	5.22	0.32	11	106
559	IPI00064086	EEF1D protein	542	28654	61	38.9	4.81	1.69	8	294
560	IPI00007611	ATP synthase subunit O, mitochondrial precursor	541	23377	40	58.7	9.97	2.8	10	957
561	IPI00301058	Vasodilator-stimulated phosphoprotein	541	39976	37	30.8	9.05	1.81	11	135
562	IPI00026105	Isoform SCPx of Non-specific lipid-transfer protein	540	59640	37	15.9	6.44	0.81	9	247
563	IPI00013415	40S ribosomal protein S7	539	22113	33	39.2	10.09	4.45	11	1300
564	IPI00026230	Heterogeneous nuclear ribonucleoprotein H2	539	49517	75	30.1	5.89	1.31	9	155
565	IPI00010204	Splicing factor, arginine/serine-rich 3	538	19546	72	46.3	11.64	11.72	10	604
566	IPI00395769	Isoform Heart of ATP synthase subunit gamma, mitochondrial precursor	538	32917	44	31.3	9.31	1.87	9	44
567	IPI00305692	Thioredoxin-like protein 1	538	32630	36	48.4	4.84	2.52	10	161
568	IPI00003923	Isoform 1 of Uridine 5~-monophosphate synthase	537	52645	40	23.5	6.81	1.07	9	382
569	IPI00034308	Sarcosine dehydrogenase, mitochondrial precursor	537	101942	25	12.4	6.8	0.33	9	194
570	IPI00017292	Isoform 1 of Catenin beta-1	536	86069	31	17	5.53	0.51	10	119
571	IPI00003269	Protein beta-actin-like	536	42318	173	20.2	5.39	3.18	11	74906
572	IPI00031107	Isoform 2 of Hydroxysteroid dehydrogenase-like protein 2	536	37467	28	33.3	5.83	1.14	9	412
573	IPI00013862	Thymidylate kinase	535	23976	35	43.9	8.39	3.21	10	301
574	IPI00032516	AP-1 complex subunit mu-1	535	48727	39	33.8	6.82	1.06	11	165
575	IPI00171438	Thioredoxin domain-containing protein 5 precursor	535	48283	43	29.6	5.63	1.07	11	612
576	IPI00783097	Glycyl-tRNA synthetase	535	83828	41	19.5	6.61	0.65	12	187
577	IPI00172636	Isoform Delta 6 of Calcium/calmodulin-dependent protein kinase type II delta chain	534	54664	29	25.1	6.82	0.69	9	1878
578	IPI00550882	Pyrroline-5-carboxylate reductase 1, mitochondrial precursor	534	33568	37	37	7.18	1.57	10	211
579	IPI00303207	ATP-binding cassette sub-family E member 1	534	68240	43	17.7	8.63	0.6	9	331
580	IPI00168388	Isoform 1 of Signal recognition particle 68 kDa protein	533	71199	30	20.1	8.75	0.5	9	114
581	IPI00215884	Isoform ASF-1 of Splicing factor, arginine/serine-rich 1	532	27842	47	41.5	10.37	3.86	11	519
582	IPI00013847	Cytochrome b-c1 complex subunit 1, mitochondrial precursor	531	53297	25	25.6	5.94	0.62	9	308
583	IPI00018500	AT-rich interactive domain-containing protein 3A	531	62907	31	20.4	4.84	0.58	8	29
584	IPI00305166	Succinate dehydrogenase [ubiquinone] flavoprotein subunit, mitochondrial precursor	530	73672	33	20.2	7.06	0.48	9	686
585	IPI00026219	Cleavage and polyadenylation specificity factor subunit 1	529	162036	23	7.4	5.99	0.2	10	215
586	IPI00444452	Isoform 1 of Putative helicase MOV-10	529	114512	22	12.2	9	0.25	9	79
587	IPI00030702	Isoform 1 of Isocitrate dehydrogenase [NAD] subunit alpha, mitochondrial precursor	528	40022	34	27.9	6.47	1.21	9	210
588	IPI00007797	Fatty acid-binding protein, epidermal	527	15497	43	65.2	6.6	22.6	10	435
589	IPI00022891	ADP/ATP translocase 1	526	33271	71	30.9	9.78	1.84	10	41
590	IPI00003627	Isoform 1 of Actin-like protein 6A	526	47944	30	26.3	5.39	0.82	9	155
591	IPI00746777	Alcohol dehydrogenase class-3	526	40554	33	26.5	7.45	1.56	10	480
592	IPI00093057	Coproporphyrinogen III oxidase, mitochondrial precursor	526	50918	28	30.6	8.59	1.12	11	1128
593	IPI00024911	Endoplasmic reticulum protein ERp29 precursor	524	29032	55	40.6	6.77	1.65	9	954
594	IPI00221092	40S ribosomal protein S16	524	16549	44	58.9	10.21	10.26	11	1696
595	IPI00015262	Calponin-2	523	34074	32	32	6.95	1.53	9	212
596	IPI00030116	Isoform 1 of Phosphoacetylglucosamine mutase	522	60270	36	19.6	5.84	0.79	10	366
597	IPI00654777	Eukaryotic translation initiation factor 3 subunit 5	521	39236	45	30.1	5.24	1.87	9	343
598	IPI00013070	Isoform 1 of Heterogeneous nuclear ribonucleoprotein U-like protein 1	521	96250	18	13.7	6.49	0.26	8	137
599	IPI00746351	Isoform 1 of Exosome complex exonuclease RRP44	521	110017	15	13.9	6.69	0.34	10	126
600	IPI00329598	Estradiol 17-beta-dehydrogenase 11 precursor	521	33285	35	38.3	9.27	1.84	11	339
601	IPI00103525	Isoform 1 of Paraspeckle component 1	519	58820	29	23.1	6.26	0.63	10	565
602	IPI00414717	golgi apparatus protein 1	518	141009	28	7.1	6.52	0.23	8	268
603	IPI00300631	Scaffold attachment factor B1	518	103036	22	13.3	5.32	0.33	10	165
604	IPI00215918	ADP-ribosylation factor 4	518	20612	50	60	6.59	5.11	9	429
605	IPI00033130	SUMO-activating enzyme subunit 1	516	38882	33	27.2	5.17	1.46	10	1791
606	IPI00024915	Isoform Mitochondrial of Peroxiredoxin-5, mitochondrial precursor	516	22298	37	49.1	8.85	3.05	9	893
607	IPI00030243	Isoform 1 of Proteasome activator complex subunit 3	515	29602	32	31.5	5.69	1.9	8	196
608	IPI00414320	Annexin A11	515	54697	23	20.2	7.53	0.51	9	182
609	IPI00014577	Ras-related protein Rab-18	515	23248	29	46.6	5.11	1.94	8	92
610	IPI00106642	Dihydropyrimidinase-like 2	514	67545	34	25.4	5.62	0.69	9	25
611	IPI00396321	Leucine-rich repeat-containing protein 59	513	35308	26	39.1	9.61	1.68	10	463
612	IPI00024623	Short/branched chain specific acyl-CoA dehydrogenase, mitochondrial precursor	512	47797	42	29.6	6.53	0.7	9	470
613	IPI00293655	ATP-dependent RNA helicase DDX1	512	83349	24	19.2	6.81	0.47	11	109
614	IPI00306301	Mitochondrial PDHA1	511	48290	37	20.6	8.82	1.07	9	466
615	IPI00023748	Nascent polypeptide-associated complex subunit alpha	510	23370	64	34.9	4.52	3.35	7	856
616	IPI00030876	diaphanous 1 isoform 2	510	141107	28	9.9	5.35	0.26	10	62
617	IPI00375370	Protein SEC13 homolog	510	36347	33	28.9	5.31	1.01	6	382
618	IPI00179953	Isoform 1 of Nuclear autoantigenic sperm protein	509	85471	35	15.9	4.26	0.51	10	416
619	IPI00220503	dynactin 2	508	44906	26	24.1	5.06	0.53	8	144
620	IPI00177728	Cytosolic non-specific dipeptidase	507	53187	31	34.3	5.66	1.06	11	2186
621	IPI00012998	Isoform 1 of Cleavage and polyadenylation specificity factor subunit 6	507	59344	24	18.1	6.66	0.62	8	185
622	IPI00026848	Alpha-2-macroglobulin receptor-associated protein precursor	505	41441	32	33.6	8.73	1.51	11	6833
623	IPI00019755	Glutathione transferase omega-1	504	27833	47	38.2	6.23	1.76	10	1659
624	IPI00216057	Sorbitol dehydrogenase	503	38899	37	28	8.23	1.89	8	357
625	IPI00010460	AH receptor-interacting protein	502	38096	33	44.2	6.09	1.5	10	462
626	IPI00219365	Moesin	502	67892	36	14.4	6.08	0.68	9	104
627	IPI00013068	Eukaryotic translation initiation factor 3 subunit E	501	52587	36	23.6	5.71	1.2	11	329
628	IPI00010418	Myosin-Ic	501	118763	25	11.3	9.51	0.24	9	63
629	IPI00007144	60S ribosomal protein L26-like 1	500	17246	35	49	10.55	5.01	10	59
630	IPI00008164	Prolyl endopeptidase	499	81624	22	14.6	5.48	0.32	7	69
631	IPI00026202	60S ribosomal protein L18a	499	21034	33	44.3	10.73	6.99	10	585
632	IPI00328319	Histone-binding protein RBBP4	499	47911	41	24.7	4.74	0.59	10	528
633	IPI00182469	Isoform 1AB of Catenin delta-1	499	107923	27	14.6	5.85	0.35	10	419
634	IPI00019918	ATP-dependent RNA helicase DDX19A	499	54397	23	20.1	6.19	0.6	9	551
635	IPI00306048	Isoform 1 of ATPase family AAA domain-containing protein 3B	499	73098	30	18.2	9.3	0.55	11	30
636	IPI00009896	Epoxide hydrolase 1	498	53143	30	23.1	6.77	0.82	10	542
637	IPI00054042	Isoform 1 of General transcription factor II-I	497	112859	32	10.1	6.09	0.22	9	195
638	IPI00300086	Nicotinate-nucleotide pyrophosphorylase	496	31138	52	32.3	5.81	2.37	9	417
639	IPI00304435	Protein NipSnap homolog 1	496	33460	38	31.3	9.35	2.43	10	1780
640	IPI00411680	Isoform 1 of Protein-L-isoaspartate(D-aspartate) O-methyltransferase	496	24806	29	43.6	6.7	2.13	9	113
641	IPI00170692	Vesicle-associated membrane protein-associated protein A	494	28103	35	32.5	8.8	1.74	8	453
642	IPI00218236	Serine/threonine-protein phosphatase PP1-beta catalytic subunit	494	37961	55	27.5	5.84	1.97	9	183
643	IPI00295485	Heat shock 70 kDa protein 4L	493	95453	28	13.5	5.63	0.31	9	86
644	IPI00215719	60S ribosomal protein L18	490	21735	58	37.2	11.73	4.59	8	1811
645	IPI00009253	Alpha-soluble NSF attachment protein	490	33667	31	40.7	5.23	1.56	9	142
646	IPI00026942	Isoform 1 of Erlin-2	490	38044	26	26.8	5.47	1.12	7	645
647	IPI00640981	Isoform 4 of E3 ubiquitin-protein ligase UBR4	489	580483	26	2.6	5.71	0.06	11	112
648	IPI00102425	Isoform 1 of Cyclin-dependent kinase inhibitor 2B-related protein	489	35926	25	31.4	7.13	1.02	10	75
649	IPI00026215	Flap endonuclease 1	488	42908	57	33.2	8.8	1.26	8	453
650	IPI00015911	Dihydrolipoyl dehydrogenase, mitochondrial precursor	488	54686	60	21.4	7.59	0.9	9	415
651	IPI00218200	B-cell receptor-associated protein 31	488	34901	40	24.6	7.66	1.72	10	282
652	IPI00007423	Isoform 1 of Acidic leucine-rich nuclear phosphoprotein 32 family member B	487	28941	41	31.5	3.94	1.97	9	514
653	IPI00019169	Endophilin-A2	485	41692	25	30.4	5.31	0.84	9	212
654	IPI00021808	Histidyl-tRNA synthetase, cytoplasmic	484	57944	31	19.8	5.72	0.56	9	172
655	IPI00026833	Adenylosuccinate synthetase isozyme 2	484	50465	39	24.3	6.13	1	8	169
656	IPI00017451	Splicing factor 3 subunit 1	483	88888	20	16.6	5.15	0.44	9	142
657	IPI00290142	CTP synthase 1	483	67332	25	17.3	6.02	0.4	9	165
658	IPI00219153	60S ribosomal protein L22	482	14835	28	62.5	9.21	5.38	8	1319
659	IPI00017344	Ras-related protein Rab-5B	482	23920	31	40.5	8.29	2.26	8	114
660	IPI00294380	Phosphoenolpyruvate carboxykinase [GTP], mitochondrial precursor	482	71447	22	15.8	7.56	0.37	7	56
661	IPI00215780	40S ribosomal protein S19	482	16051	30	50.3	10.31	5.76	10	1362
662	IPI00022314	Superoxide dismutase [Mn], mitochondrial precursor	481	24878	33	35.1	8.35	3	9	460
663	IPI00021266	60S ribosomal protein L23a	481	17684	32	42.9	10.44	4.76	10	1146
664	IPI00470528	60S ribosomal protein L15	480	24245	30	47.5	11.62	1.17	11	1398
665	IPI00333985	Isoform 2 of Nodal modulator 2 precursor	480	135077	36	10.8	5.51	0.3	10	83
666	IPI00216164	Peroxisomal bifunctional enzyme	480	79974	31	14.8	9.22	0.5	9	419
667	IPI00297579	Chromobox protein homolog 3	480	20969	52	39.9	5.23	4.12	7	206
668	IPI00016339	Ras-related protein Rab-5C	479	23696	50	37	8.64	3.29	7	517
669	IPI00012795	Eukaryotic translation initiation factor 3 subunit I	478	36878	28	40	5.38	1.36	10	345
670	IPI00328156	Amine oxidase [flavin-containing] B	478	59238	34	14.8	7.2	0.91	9	237
671	IPI00291802	Isoform 3 of LIM domain only protein 7	478	154616	21	9.4	7.9	0.18	9	113
672	IPI00012048	Nucleoside diphosphate kinase A	478	17309	78	53.3	5.83	11.14	8	193
673	IPI00026625	Isoform 1 of Nuclear pore complex protein Nup155	478	156697	21	8	5.78	0.18	8	59
674	IPI00555744	RPL14 protein	478	23886	45	40	10.94	3.83	8	1035
675	IPI00395865	Histone-binding protein RBBP7	478	48132	44	22.8	4.89	0.94	9	143
676	IPI00219604	Dual specificity mitogen-activated protein kinase kinase 1	478	43753	28	32.8	6.18	1.07	9	190
677	IPI00334713	Isoform 3 of Heterogeneous nuclear ribonucleoprotein A/B	478	30683	57	34	7.68	1.53	8	8
678	IPI00018627	Isoform 1 of N-acetyltransferase 13	477	19614	29	37.3	8.96	3.15	9	46
679	IPI00023234	SUMO-activating enzyme subunit 2	476	71749	24	16.4	5.15	0.43	9	113
680	IPI00216293	Thiosulfate sulfurtransferase	476	33636	31	27.3	6.77	1.33	9	318
681	IPI00003925	Isoform 1 of Pyruvate dehydrogenase E1 component subunit beta, mitochondrial precursor	475	39550	78	25.1	6.2	1.84	7	409
682	IPI00216456	Histone H2A type 1-C	474	14097	85	46.2	11.05	19.74	9	30077
683	IPI00001661	regulator of chromosome condensation 1 isoform a	473	48685	27	25.4	8.44	0.58	8	277
684	IPI00395627	Isoform 1 of Calcyclin-binding protein	473	26308	35	52.6	8.28	2.72	10	195
685	IPI00017381	Replication factor C subunit 4	473	40170	31	24.8	8.26	0.74	8	101
686	IPI00024664	Isoform Long of Ubiquitin carboxyl-terminal hydrolase 5	473	96638	34	13.4	4.91	0.35	8	126
687	IPI00023510	Ras-related protein Rab-5A	471	23872	42	40.5	8.32	2.71	8	168
688	IPI00026272	Histone H2A type 1-B	471	14127	79	46.2	11.05	19.74	9	66
689	IPI00019376	Septin-11	471	49652	26	19.3	6.36	0.78	8	282
690	IPI00549467	Nitrilase homolog 2	471	30988	23	37.7	6.82	1.04	7	363
691	IPI00006952	Beta-lactamase-like protein 2	471	33070	28	44.4	6.32	1.6	10	89
692	IPI00216694	plastin 3	471	71279	20	16.8	5.41	0.5	8	232
693	IPI00018768	Translin	470	26281	28	26.8	6.01	1.93	7	147
694	IPI00398131	Isoform 1 of Lin-28 homolog B	469	27637	41	44	9.15	1.79	8	461
695	IPI00025815	TDP43	468	45305	27	29.6	5.94	0.76	8	319
696	IPI00215919	ADP-ribosylation factor 5	468	20631	47	55.6	6.3	4.25	8	110
697	IPI00219299	Talin-2	465	273723	38	3.3	5.42	0.09	8	10
698	IPI00032826	Hsc70-interacting protein	463	41477	43	24.9	5.18	0.99	9	591
699	IPI00012535	DnaJ homolog subfamily A member 1	461	45581	29	32	6.65	1.01	9	564
700	IPI00549189	Thimet oligopeptidase	460	79702	26	13.4	5.72	0.44	8	305
701	IPI00009315	Golgi resident protein GCP60	458	60841	15	26.3	5.02	0.52	8	117
702	IPI00081836	Histone H2A type 1-H	458	13898	95	46.9	10.88	26.04	9	2288
703	IPI00152326	glutathione S-transferase M1 isoform 2	457	21410	26	40.3	7.67	3.29	9	60
704	IPI00010157	S-adenosylmethionine synthetase isoform type-2	457	43975	33	20.3	6.02	0.79	8	407
705	IPI00246975	Glutathione S-transferase Mu 3	456	26998	28	42.2	5.37	1.54	10	154
706	IPI00026268	Guanine nucleotide-binding protein G(I)/G(S)/G(T) subunit beta-1	456	38151	25	22.6	5.6	1.11	7	271
707	IPI00430813	Isoform 2 of Cellular nucleic acid-binding protein	456	19984	23	56.5	8	3.06	8	91
708	IPI00019927	26S proteasome non-ATPase regulatory subunit 7	456	37060	28	22.2	6.29	1.16	8	231
709	IPI00024157	FK506-binding protein 3	455	25218	33	30.8	9.29	2.93	8	167
710	IPI00163505	Isoform 1 of RNA-binding protein 39	454	59628	39	15.1	10.1	0.38	6	248
711	IPI00027078	Carboxypeptidase D precursor	453	153919	19	6.6	5.68	0.16	8	87
712	IPI00221224	Aminopeptidase N	453	109870	24	10.1	5.31	0.26	8	78
713	IPI00147874	Sialic acid synthase	453	40738	23	26.7	6.29	0.87	8	320
714	IPI00007102	Uncharacterized protein C17orf25	452	55832	35	19.2	8.99	0.77	9	185
715	IPI00171844	COP9 signalosome complex subunit 4	451	46525	25	23.6	5.57	0.85	7	132
716	IPI00003348	Guanine nucleotide-binding protein G(I)/G(S)/G(T) subunit beta-2	451	38048	30	22.6	5.6	1.12	7	571
717	IPI00015952	Eukaryotic translation initiation factor 4 gamma 2	451	102810	24	12.9	6.7	0.33	9	169
718	IPI00217236	Tubulin-specific chaperone A	449	12904	34	62	5.25	9.56	8	558
719	IPI00009456	5~-nucleotidase precursor	447	63898	26	15.2	6.58	0.49	7	116
720	IPI00015947	DnaJ homolog subfamily B member 1	446	38191	33	27.6	8.74	0.79	8	160
721	IPI00006932	Isoform 1 of Putative RNA-binding protein Luc7-like 2	446	46942	42	19.9	10.02	0.61	7	199
722	IPI00479722	Proteasome activator complex subunit 1	444	28876	31	36.5	5.78	1.67	8	459
723	IPI00021728	Eukaryotic translation initiation factor 2 subunit 2	444	38706	23	25.8	5.6	1.09	9	390
724	IPI00219861	Isoform 1 of Low molecular weight phosphotyrosine protein phosphatase	443	18487	19	60.8	6.3	2.22	8	433
725	IPI00015018	Inorganic pyrophosphatase	443	33095	34	33.9	5.54	1.36	8	450
726	IPI00006211	Isoform 1 of Vesicle-associated membrane protein-associated protein B/C	442	27439	26	31.3	6.85	1.81	7	310
727	IPI00221089	40S ribosomal protein S13	442	17212	29	45.7	10.53	3.2	8	1366
728	IPI00011285	Calpain-1 catalytic subunit	441	82465	23	13.6	5.49	0.37	9	95
729	IPI00847579	ribosomal protein S12	441	14905	36	60.6	6.81	6.84	8	829
730	IPI00008223	UV excision repair protein RAD23 homolog B	440	43202	34	29.3	4.79	1.61	9	324
731	IPI00012772	60S ribosomal protein L8	440	28235	35	26.5	11.03	0.95	8	1686
732	IPI00411453	Isoform 1 of AP-3 complex subunit delta-1	440	131159	18	7.8	8.69	0.22	8	78
733	IPI00465256	GTP:AMP phosphotransferase mitochondrial	439	25550	21	37	9.15	1.67	8	155
734	IPI00018671	Dual specificity protein phosphatase 3	439	20693	31	36.8	7.66	2.34	6	162
735	IPI00102896	Ras-related protein Rab-2B	439	24427	41	38.9	7.68	3.1	8	17
736	IPI00218733	Superoxide dismutase	438	16154	24	61	5.7	4.52	8	311
737	IPI00299084	Transmembrane protein 33	437	28302	27	32.8	9.75	2.04	8	164
738	IPI00005260	Isoform 1 of Proteasome activator complex subunit 4	436	213536	15	4.6	6.45	0.11	7	56
739	IPI00303174	Homogentisate 1,2-dioxygenase	436	50625	28	22.9	6.54	0.66	7	299
740	IPI00008418	Diablo homolog, mitochondrial precursor	436	36279	25	23.5	9.38	1.01	8	82
741	IPI00219616	Ribose-phosphate pyrophosphokinase 1	436	35325	22	29.9	6.51	0.87	9	573
742	IPI00008708	Ribosomal L1 domain-containing protein 1	436	55167	22	21.8	10.13	0.59	8	188
743	IPI00293735	Elongator complex protein 1	435	151693	26	8.9	5.69	0.21	9	46
744	IPI00026271	40S ribosomal protein S14	435	16434	28	43	10.07	3.48	9	1301
745	IPI00297211	SWI/SNF-related matrix-associated actin-dependent regulator of chromatin subfamily A member 5	434	122513	24	8.1	8.27	0.23	8	69
746	IPI00303318	Protein FAM49B	433	37010	26	27.2	5.76	0.99	7	44
747	IPI00219673	Glutathione S-transferase kappa 1	433	25594	31	39.4	8.5	2.4	7	244
748	IPI00220766	Lactoylglutathione lyase	432	20992	44	51.1	5.12	3.41	9	343
749	IPI00020075	Abhydrolase domain-containing protein 10, mitochondrial precursor	432	34253	33	27.5	8.8	1.3	8	142
750	IPI00024933	60S ribosomal protein L12	432	17979	49	54.5	9.48	2.96	6	1033
751	IPI00031627	DNA-directed RNA polymerase II subunit RPB1	431	218438	17	5.3	7.02	0.11	7	74
752	IPI00006252	Multisynthetase complex auxiliary component p43	431	34616	35	40.4	8.61	1.5	9	539
753	IPI00025019	Proteasome subunit beta type-1 precursor	431	26700	45	34	8.27	1.88	7	367
754	IPI00465128	Isoform 1 of Large proline-rich protein BAT3	430	119790	22	9	5.4	0.18	7	64
755	IPI00429191	Eukaryotic peptide chain release factor subunit 1	430	49228	24	20.6	5.51	0.68	8	233
756	IPI00027493	4F2 cell-surface antigen heavy chain	429	58023	38	16.6	5.2	0.39	6	120
757	IPI00793874	sideroflexin 3	428	36298	23	31.4	9.25	0.69	7	57
758	IPI00220362	10 kDa heat shock protein, mitochondrial	428	10925	29	66.7	8.89	8.07	7	3024
759	IPI00339384	Isoform 1 of Retinol dehydrogenase 11	428	35763	25	33.3	9.05	1.03	8	480
760	IPI00063025	Aspartoacylase-2	428	35504	22	33.9	5.56	1.04	7	136
761	IPI00000861	Isoform 1 of LIM and SH3 domain protein 1	427	30097	37	32.6	6.61	1.85	8	601
762	IPI00008380	Serine/threonine-protein phosphatase 2A catalytic subunit alpha isoform	427	36142	50	27.2	5.3	1.02	7	193
763	IPI00010154	Rab GDP dissociation inhibitor alpha	426	51177	37	18.1	5	1.11	8	73
764	IPI00413451	Putative uncharacterized protein DKFZp686I04222	426	46853	22	21.8	5.55	0.72	7	132
765	IPI00003881	Heterogeneous nuclear ribonucleoprotein F	425	45985	78	27.7	5.38	1.3	8	261
766	IPI00412579	60S ribosomal protein L10a	425	24987	35	35.9	9.94	2.51	8	1069
767	IPI00002372	Isoform 1 of ATP-binding cassette sub-family D member 3	425	75941	21	14.7	9.41	0.4	8	171
768	IPI00291922	Proteasome subunit alpha type-5	424	26565	30	37.3	4.74	1.29	7	704
769	IPI00003704	Isoform 1 of RNA-binding protein 4	424	40688	28	31.9	6.61	0.87	7	95
770	IPI00384051	Uncharacterized protein PSME2	422	28755	40	30.1	6.05	1.99	8	416
771	IPI00020513	Zyxin	422	68611	21	20.9	6.92	0.45	8	202
772	IPI00026904	Isoform 1 of Adenylosuccinate lyase	422	55595	24	22.3	6.69	0.58	8	255
773	IPI00294501	7-dehydrocholesterol reductase	421	55195	40	16.4	8.95	0.59	7	1437
774	IPI00216313	Visinin-like protein 1	421	22299	27	46.1	5.01	2.06	7	142
775	IPI00010415	Isoform 1 of Cytosolic acyl coenzyme A thioester hydrolase	421	42454	27	25.8	8.85	0.69	7	89
776	IPI00645339	Heterochromatin protein 1, binding protein 3	420	36606	30	22.9	9.36	1	8	141
778	IPI00873607	Isoform 1 of Thioredoxin domain-containing protein 14 precursor	418	34358	42	30.1	8.9	0.9	8	421
779	IPI00007755	Ras-related protein Rab-21	417	24731	21	34.7	8.11	1.75	7	124
781	IPI00221093	40S ribosomal protein S17	416	15597	40	53.3	9.85	11.82	8	689
782	IPI00376798	Isoform 1 of 60S ribosomal protein L11	414	20468	37	38.2	9.64	2.94	9	1062
783	IPI00219953	cytidine monophosphate (UMP-CMP) kinase 1, cytosolic	414	26180	40	33.3	8.14	2.74	7	311
784	IPI00106495	Condensin complex subunit 3	414	115345	14	7.9	5.44	0.22	7	35
785	IPI00555956	Proteasome subunit beta type-4 precursor	414	29242	27	30.3	5.72	1.37	6	348
786	IPI00013495	Isoform 2 of ATP-binding cassette sub-family F member 1	413	92080	24	9.2	7.55	0.23	6	48
787	IPI00411733	Isoform 1 of Putative ATP-dependent RNA helicase DHX30	413	134938	19	7.5	8.99	0.15	8	59
788	IPI00445114	cDNA FLJ44603 fis, clone BRACE1000475, highly similar to Delta3,5- delta2,4-dienoyl-CoA isomerase, mitochondrial	411	21534	49	29.4	5.43	2.19	6	136
789	IPI00220487	Isoform 1 of ATP synthase subunit d, mitochondrial	411	18537	27	55.3	5.21	4.32	8	192
790	IPI00216046	Isoform 1 of Probable global transcription activator SNF2L1	411	123211	22	8.2	8.26	0.23	8	60
791	IPI00219156	60S ribosomal protein L30	410	12947	42	64.3	9.65	19.91	7	985
792	IPI00183508	twinfilin 1	410	44119	23	21.9	8.64	0.78	7	231
793	IPI00003949	Ubiquitin-conjugating enzyme E2 N	410	17184	25	55.9	6.13	3.2	9	900
794	IPI00005648	Scaffold attachment factor B2	409	107921	19	10.1	5.84	0.27	8	44
795	IPI00006980	Protein C14orf166	409	28165	32	33.6	6.19	2.06	7	71
796	IPI00221091	40S ribosomal protein S15a	408	14944	29	59.2	10.14	4.13	8	1339
797	IPI00148063	Heme-binding protein 1	408	21198	24	50.3	5.71	1.8	7	240
798	IPI00291608	Isoform 1 of PEST proteolytic signal-containing nuclear protein	408	18913	29	43.3	6.86	2.72	7	161
799	IPI00071059	Isoform Epsilon of Apoptosis regulator BAX	407	18345	30	42.7	8.39	2.87	6	87
800	IPI00171199	Isoform 2 of Proteasome subunit alpha type-3	407	27858	41	29	5.19	2.46	7	534
801	IPI00027434	Rho-related GTP-binding protein RhoC precursor	407	22334	40	31.6	6.2	2.52	8	84
802	IPI00013877	Isoform 1 of Heterogeneous nuclear ribonucleoprotein H3	407	36960	57	25.7	6.37	1.57	7	307
803	IPI00465436	Catalase	406	59947	18	22.8	6.9	0.45	7	4558
804	IPI00011876	S-methyl-5~-thioadenosine phosphorylase	406	31729	23	32.9	6.75	1.01	7	75
805	IPI00005264	Isoform 2 of Plakophilin-2	403	97852	11	10.9	9.39	0.22	7	52
806	IPI00183530	cDNA FLJ46302 fis, clone TESTI4036048, highly similar to Sorting nexin 1	402	63211	19	15.1	5.37	0.5	8	51
807	IPI00018342	Adenylate kinase isoenzyme 1	401	21735	26	37.1	8.73	2.15	8	128
808	IPI00646917	Cleavage and polyadenylation specificity factor subunit 5	401	26268	35	34.4	8.85	2.3	8	258
809	IPI00027285	Isoform SM-B~ of Small nuclear ribonucleoprotein-associated proteins B and B~	400	24765	35	22.9	11.2	1.75	7	520
810	IPI00022305	Basic leucine zipper and W2 domain-containing protein 2	400	48360	25	16.7	6.26	0.69	7	120
811	IPI00012345	Isoform SRP55-1 of Splicing factor, arginine/serine-rich 6	400	39677	32	17.7	11.42	0.9	7	542
812	IPI00029997	6-phosphogluconolactonase	400	27815	49	34.5	5.7	1.21	7	284
813	IPI00014053	Isoform 1 of Mitochondrial import receptor subunit TOM40 homolog	399	38211	24	42.9	6.79	1.5	8	336
814	IPI00003527	Ezrin-radixin-moesin-binding phosphoprotein 50	398	39130	36	28.8	5.55	0.63	7	438
815	IPI00005102	Spermine synthase	398	41698	29	20.2	4.87	0.99	6	208
816	IPI00103732	Thymidylate synthase	398	31966	26	35.5	6.51	1.97	8	94
817	IPI00029468	Alpha-centractin	397	42701	38	20.2	6.19	0.68	6	480
818	IPI00011592	Cytoplasmic dynein 1 light intermediate chain 2	396	54351	21	15	5.97	0.51	7	69
819	IPI00000581	Putative uncharacterized protein DKFZp564E242	396	31633	25	27.9	4.9	1.22	6	175
820	IPI00028561	Kinesin heavy chain isoform 5C	396	109997	16	8	5.86	0.19	6	4
821	IPI00329600	Probable saccharopine dehydrogenase	395	47464	14	33.8	9.24	0.6	9	224
822	IPI00033025	Isoform 1 of Septin-7	395	51062	23	25.6	8.65	0.65	8	213
823	IPI00017469	Sepiapterin reductase	394	28316	27	35.6	8.24	1.44	7	99
824	IPI00021831	cAMP-dependent protein kinase type I-alpha regulatory subunit	393	43183	22	20.5	5.27	0.94	8	150
825	IPI00101405	Farnesyl diphosphate synthase	392	48758	34	17.2	5.83	0.8	7	575
826	IPI00007676	Estradiol 17-beta-dehydrogenase 12	392	34416	22	22.4	9.34	1.09	7	195
827	IPI00478231	Transforming protein RhoA precursor	391	22096	48	31.6	5.83	3.11	8	406
828	IPI00014938	Nuclear protein Hcc-1	390	23713	28	38.6	6.1	1.52	7	394
829	IPI00292020	Spermidine synthase	390	34373	32	25.5	5.3	1.29	7	190
830	IPI00332106	Isoform 1 of Pre-B-cell leukemia transcription factor-interacting protein 1	390	81050	19	11.2	5.21	0.32	7	56
831	IPI00029744	Single-stranded DNA-binding protein, mitochondrial precursor	389	17249	28	49.3	9.59	4.03	6	718
832	IPI00015029	Prostaglandin E synthase 3	389	18971	33	35.6	4.35	3.35	7	521
833	IPI00033494	Myosin regulatory light chain	389	19824	45	40.1	4.71	3.78	6	304
834	IPI00043598	cDNA FLJ31051 fis, clone HSYRA2000605, weakly similar to MYOSIN HEAVY CHAIN, CLONE 203	389	43228	23	19.4	4.86	0.56	6	45
835	IPI00783781	Nuclear pore complex protein Nup205	388	230170	20	3.7	5.83	0.1	7	38
836	IPI00171611	Histone H3.2	387	15436	33	43.4	11.27	3.91	9	18131
837	IPI00296190	Uncharacterized protein C10orf58 precursor	386	25861	24	30.1	8.92	1.34	6	147
838	IPI00465315	Cytochrome c	386	11855	31	49.5	9.59	8.85	6	667
839	IPI00026530	Protein ERGIC-53 precursor	385	57798	26	19	6.3	0.47	7	669
840	IPI00026182	F-actin-capping protein subunit alpha-2	385	33157	37	36.7	5.57	1.14	7	318
841	IPI00003815	Rho GDP-dissociation inhibitor 1	385	23250	40	26.5	5.02	2.36	6	428
842	IPI00294178	Serine/threonine-protein phosphatase 2A 65 kDa regulatory subunit A beta isoform	384	66799	25	18.8	4.84	0.62	7	57
843	IPI00030781	Isoform Alpha of Signal transducer and activator of transcription 1-alpha/beta	384	87850	23	11.5	5.74	0.34	7	147
844	IPI00448095	L-xylulose reductase	383	26182	19	29.1	8.33	1.05	6	165
845	IPI00644231	Isoform 1 of Cytoplasmic FMR1-interacting protein 1	382	146742	14	6.5	6.46	0.17	7	33
846	IPI00413324	60S ribosomal protein L17	382	21611	24	34.8	10.18	3.23	8	410
847	IPI00156374	Isoform 1 of Importin-4	381	120179	28	10.3	4.88	0.31	8	66
848	IPI00019906	Isoform 2 of Basigin precursor	381	29431	49	30.9	5.41	1.36	6	286
849	IPI00022229	Apolipoprotein B-100 precursor	381	516666	21	2.3	6.61	0.05	8	252
850	IPI00018120	Mitochondrial 28S ribosomal protein S29	380	45880	21	17.8	9.02	0.52	6	105
851	IPI00305978	Aflatoxin B1 aldehyde reductase member 2	380	40020	22	22	6.7	0.61	6	110
852	IPI00441344	Isoform 1 of Beta-galactosidase precursor	380	76499	19	12.4	6.1	0.29	6	276
853	IPI00030320	Probable ATP-dependent RNA helicase DDX6	378	54781	25	22.4	8.85	0.69	8	227
854	IPI00007722	Adenosine monophosphate deaminase 2	378	102587	17	9.9	6.66	0.21	9	78
855	IPI00011913	Heterogeneous nuclear ribonucleoprotein A0	378	30993	34	20	9.34	0.84	5	369
856	IPI00008711	Wolframin	377	101381	21	12.2	8.34	0.29	7	102
857	IPI00020042	Isoform 1 of 26S protease regulatory subunit 6B	377	47451	20	26.1	5.09	0.6	9	255
858	IPI00337495	Isoform 2 of Procollagen-lysine,2-oxoglutarate 5-dioxygenase 2 precursor	377	87784	15	10.6	6.24	0.25	6	98
859	IPI00166010	Isoform 1 of CCR4-NOT transcription complex subunit 1	377	269106	19	2.8	6.65	0.07	6	120
860	IPI00025721	COP9 signalosome complex subunit 3	376	48412	19	24.3	6.19	0.49	7	42
861	IPI00413611	DNA topoisomerase 1	376	91125	27	12.2	9.33	0.33	7	326
862	IPI00003783	Dual specificity mitogen-activated protein kinase kinase 2	376	44681	21	22	6.12	0.9	7	130
863	IPI00168262	Glycosyltransferase 25 family member 1 precursor	375	71933	20	11.4	6.85	0.31	6	126
864	IPI00008438	40S ribosomal protein S10	375	18886	28	42.4	10.15	1.68	6	989
865	IPI00016613	CSNK2A1 protein	374	46050	28	25.9	7.76	0.62	8	2303
866	IPI00439446	MAN1A1 protein	374	75667	26	16	5.93	0.35	7	136
867	IPI00012750	40S ribosomal protein S25	374	13791	33	42.4	10.12	3.71	7	2116
868	IPI00300562	Ras-related protein Rab-3B	373	24970	27	37	4.85	1.41	7	74
869	IPI00221106	splicing factor 3B subunit 2	373	100279	21	12.1	5.52	0.25	7	208
870	IPI00011250	Ubiquitin carboxyl-terminal hydrolase isozyme L3	372	26337	28	36.1	4.84	1.93	6	198
871	IPI00016373	Ras-related protein Rab-13	371	22988	24	30.5	9.27	1.26	6	50
872	IPI00008575	Isoform 1 of KH domain-containing, RNA-binding, signal transduction-associated protein 1	370	48311	31	23.3	8.73	0.81	8	405
873	IPI00002335	Huntingtin	370	351630	16	3.8	5.81	0.07	7	132
874	IPI00215901	Isoform 1 of Adenylate kinase isoenzyme 2, mitochondrial	370	26689	46	36	7.67	1.89	7	415
875	IPI00337741	Acylamino-acid-releasing enzyme	370	82142	22	11.7	5.29	0.32	7	201
876	IPI00000760	N(G),N(G)-dimethylarginine dimethylaminohydrolase 2	369	29911	17	35.1	5.66	0.88	6	150
877	IPI00785096	similar to basic leucine zipper and W2 domains 1	368	51420	26	15.7	6.26	0.55	8	115
878	IPI00010860	Isoform p27-L of 26S proteasome non-ATPase regulatory subunit 9	368	24810	22	30.9	6.46	1.42	6	98
879	IPI00018452	Copine I	366	60307	39	12.2	5.66	0.61	7	307
880	IPI00028004	Proteasome subunit beta type-3	366	23219	25	25.4	6.14	2.36	7	468
881	IPI00027280	Isoform Beta-2 of DNA topoisomerase 2-beta	366	184122	20	4.6	8.14	0.11	6	65
882	IPI00024719	Histone acetyltransferase type B catalytic subunit	366	49880	24	16.9	5.52	0.57	6	159
883	IPI00013468	Mitotic checkpoint protein BUB3	365	37587	19	22.9	6.36	0.66	6	149
884	IPI00221178	Isoform 2 of Tumor protein D54	365	19946	20	31.7	5.35	1.54	5	135
885	IPI00024097	Isoform 1 of Testin	365	49789	31	19	7.96	0.9	7	245
886	IPI00452747	similar to Signal peptidase complex subunit 2 (Microsomal signal peptidase 25 kDa subunit) (SPase 25 kDa subunit) isoform 4	365	25245	17	35.4	8.18	1.11	7	35
887	IPI00027438	Flotillin-1	365	47554	19	16.6	7.08	0.5	6	71
888	IPI00007940	ER lipid raft associated 1	365	39318	16	23.3	7.67	0.5	6	80
889	IPI00179330	ubiquitin and ribosomal protein S27a precursor	365	18296	131	39.1	9.68	2.87	7	7984
890	IPI00022597	NEDD8-conjugating enzyme Ubc12	364	21172	26	37.7	7.57	2.24	7	308
891	IPI00333215	Isoform 1 of Transcription elongation factor A protein 1	364	34404	20	19.3	8.64	0.74	6	69
892	IPI00000811	Proteasome subunit beta type-6 precursor	363	25570	25	25.1	4.8	1.36	6	914
893	IPI00420108	Dihydrolipoyllysine-residue succinyltransferase component of 2- oxoglutarate dehydrogenase complex, mitochondrial precursor	362	48952	33	14.8	9.01	0.58	6	1434
894	IPI00029079	GMP synthase	362	77408	19	13.7	6.42	0.34	7	107
895	IPI00004534	Phosphoribosylformylglycinamidine synthase	362	146226	19	5.5	5.5	0.14	6	107
896	IPI00013933	Isoform DPI of Desmoplakin	361	334021	13	3	6.44	0.06	7	134
897	IPI00299977	14 kDa phosphohistidine phosphatase	361	13995	20	54.4	5.65	3.61	6	347
898	IPI00029665	Cob	361	27713	21	30.8	8.86	0.76	6	85
899	IPI00220014	isopentenyl-diphosphate delta isomerase	360	32978	23	21.5	8.05	1.15	7	138
900	IPI00000192	Isoform F of SON protein	359	264079	18	3.9	5.5	0.08	7	87
901	IPI00291755	Isoform 1 of Nuclear pore membrane glycoprotein 210 precursor	359	205895	17	4.1	6.33	0.1	6	48
902	IPI00009680	39S ribosomal protein L44, mitochondrial precursor	359	37854	17	26.2	8.64	0.65	8	122
903	IPI00334282	Protein FAM3C precursor	359	24950	25	24.2	8.52	1.73	5	120
904	IPI00045839	Isoform 3 of Prolyl 3-hydroxylase 1 precursor	359	91699	17	7.1	5.5	0.19	5	54
905	IPI00012340	Splicing factor, arginine/serine-rich 9	359	25640	34	32.6	8.74	2.01	7	186
906	IPI00418497	Isoform 2 of Import inner membrane translocase subunit TIM50, mitochondrial precursor	358	50946	15	19.1	9.51	0.55	7	57
907	IPI00008998	Protein tyrosine phosphatase-like protein PTPLAD1	358	44466	18	13.7	9.12	0.65	8	195
908	IPI00176678	similar to rcADH5	358	42203	22	16.2	8.43	0.97	8	133
909	IPI00008728	ATP-dependent Clp protease ATP-binding subunit clpX-like, mitochondrial precursor	358	69922	19	12	7.51	0.32	7	156
910	IPI00554777	Asparagine synthetase	357	64899	24	18.4	6.39	0.41	7	156
911	IPI00607799	Isoform 1 of 3-hydroxybutyrate dehydrogenase type 2	356	27049	14	28.2	7.56	1.01	6	44
912	IPI00028055	Transmembrane emp24 domain-containing protein 10 precursor	356	25131	29	26	6.97	2.08	7	199
913	IPI00293434	Signal recognition particle 14 kDa protein	356	14675	22	37.5	10.05	4.32	6	336
914	IPI00016249	Isoform 1 of Fragile X mental retardation syndrome-related protein 1	356	69992	20	15.6	5.84	0.44	7	157
915	IPI00032158	Isoform 2 of NMDA receptor-regulated protein 1	356	102391	14	6.8	7.23	0.21	6	88
916	IPI00007334	Isoform 1 of Apoptotic chromatin condensation inducer in the nucleus	355	152196	24	7.5	6.08	0.14	7	125
917	IPI00010153	60S ribosomal protein L23	355	14970	39	46.4	10.51	6.73	6	939
918	IPI00646240	Histone H2B	354	7637	37	82.6	9.69	13.22	8	7
919	IPI00019407	Sterol-4-alpha-carboxylate 3-dehydrogenase, decarboxylating	354	42159	25	18.5	8.16	0.83	6	85
920	IPI00029046	Uncharacterized protein KIAA0152 precursor	354	32385	18	21.6	5.27	0.63	5	177
921	IPI00296913	ADP-sugar pyrophosphatase	353	24597	20	26.5	4.87	1.15	7	135
922	IPI00645194	integrin beta 1 isoform 1A precursor	353	91664	26	11.7	5.27	0.23	7	118
923	IPI00018274	Isoform 1 of Epidermal growth factor receptor precursor	353	137612	23	7.3	6.26	0.15	7	159
924	IPI00004671	Golgin subfamily B member 1	353	377215	10	2.3	4.96	0.05	6	74
925	IPI00299254	Eukaryotic translation initiation factor 5B	352	139171	18	10.8	5.37	0.15	7	95
926	IPI00218728	Isoform 1 of Platelet-activating factor acetylhydrolase IB subunit alpha	352	47178	27	18.3	6.97	0.61	6	268
927	IPI00095891	Isoform XLas-1 of Guanine nucleotide-binding protein G(s) subunit alpha isoforms XLas	352	111697	36	6.6	4.91	0.19	6	80
928	IPI00019997	Lin-7 homolog C	351	21935	25	36	8.52	1.34	7	88
929	IPI00008770	Isoform 1 of Glutathione S-transferase Mu 4	350	25773	19	27.1	5.6	1.35	6	10
930	IPI00005737	Isoform 1 of Surfeit locus protein 4	350	30602	46	24.5	7.64	1.53	6	499
931	IPI00003482	2,4-dienoyl-CoA reductase, mitochondrial precursor	350	36330	31	26	9.35	0.55	6	253
932	IPI00031556	Splicing factor U2AF 65 kDa subunit	350	53809	20	20	9.19	0.52	6	150
933	IPI00783872	Isoform 1 of Caprin-1	350	78489	15	10.6	5.14	0.33	7	198
934	IPI00291946	Ubiquitin carboxyl-terminal hydrolase 10	350	87707	18	11.7	5.19	0.29	7	71
935	IPI00022694	Isoform Rpn10A of 26S proteasome non-ATPase regulatory subunit 4	349	40939	20	30.2	4.68	0.72	8	276
936	IPI00465121	Galphai2 protein	348	42035	25	19.7	5.66	0.57	6	262
937	IPI00005969	F-actin-capping protein subunit alpha-1	348	33073	34	25.9	5.45	0.78	5	301
938	IPI00847644	structural maintenance of chromosomes flexible hinge domain containing 1	348	227942	28	3.5	6.95	0.09	6	60
939	IPI00298406	Isoform 2 of Hydroxyacyl-coenzyme A dehydrogenase, mitochondrial precursor	348	42439	29	18.5	9.34	0.96	7	114
940	IPI00296907	Isoform 1 of Acyl-coenzyme A oxidase 1, peroxisomal	348	74889	21	14.8	8.35	0.29	7	1478
941	IPI00218493	Hypoxanthine-guanine phosphoribosyltransferase	346	24792	21	25.2	6.21	1.14	5	60
942	IPI00020567	Rho GTPase-activating protein 1	346	50461	19	22.1	5.85	0.56	7	110
943	IPI00017763	Nucleosome assembly protein 1-like 4	345	42968	21	19.2	4.6	0.56	6	298
944	IPI00008433	40S ribosomal protein S5	345	23033	51	27	9.73	4.08	6	823
945	IPI00009946	Mitochondrial import receptor subunit TOM34	345	34937	20	25.2	9.12	0.89	6	37
946	IPI00012835	C-terminal-binding protein 1	344	47962	22	17.5	6.28	0.59	7	158
947	IPI00023542	transmembrane emp24 protein transport domain containing 9	343	27374	41	17.9	7.82	0.99	6	253
948	IPI00216298	Thioredoxin	343	12015	20	49.5	4.82	2.52	6	1782
949	IPI00307259	DnaJ homolog subfamily C member 13	342	256538	24	3.7	6.28	0.08	6	19
950	IPI00021634	Kinesin light chain 2	342	69291	11	14.6	6.72	0.32	6	66
951	IPI00220267	Argininosuccinate lyase	342	51910	21	15.7	6.04	0.45	6	1802
952	IPI00015148	Ras-related protein Rap-1b precursor	342	21040	42	37.5	5.65	1.81	7	514
953	IPI00293867	D-dopachrome decarboxylase	341	12818	16	56.8	6.71	5.69	7	372
954	IPI00328170	Mannosyl-oligosaccharide glucosidase	341	92032	35	9.3	8.97	0.23	6	138
955	IPI00032823	3~-5~ exoribonuclease CSL4 homolog	340	21780	19	35.4	8.51	1.36	5	51
956	IPI00183786	Isoform 1 of Fatty acid desaturase 2	340	52340	41	19.6	8.86	0.73	7	485
957	IPI00020416	Tripeptidyl-peptidase 2	340	139745	13	5.7	5.9	0.1	6	106
958	IPI00013949	Small glutamine-rich tetratricopeptide repeat-containing protein A	340	34270	18	19.8	4.81	0.59	5	284
959	IPI00303568	Prostaglandin E synthase 2	340	42088	27	19.9	9.22	0.83	6	102
960	IPI00294159	Tricarboxylate transport protein, mitochondrial precursor	339	34333	24	21.5	9.91	1.09	7	408
961	IPI00219301	Myristoylated alanine-rich C-kinase substrate	339	31707	34	26.5	4.47	1.01	5	375
962	IPI00002824	Cysteine and glycine-rich protein 2	339	21852	21	36.3	8.95	1.35	5	66
963	IPI00029019	Isoform 2 of Ubiquitin-associated protein 2-like	339	105085	19	7.9	6.61	0.2	6	125
964	IPI00107745	Isoform 1 of Cisplatin resistance-associated overexpressed protein	339	51834	15	14.6	9.81	0.36	5	107
965	IPI00017376	Protein transport protein Sec23B	338	87393	27	9.8	6.43	0.34	6	94
966	IPI00156689	Synaptic vesicle membrane protein VAT-1 homolog	338	42122	27	19.3	5.88	0.7	5	1604
967	IPI00550746	Nuclear migration protein nudC	337	38276	35	18.1	5.27	0.94	6	691
968	IPI00401264	Thioredoxin domain-containing protein 4 precursor	337	47341	30	18.5	5.09	0.5	6	246
969	IPI00295209	Sorting nexin-5	335	47072	16	16.8	6.31	0.4	6	1055
970	IPI00396630	Isoform 1 of cAMP-dependent protein kinase catalytic subunit alpha	335	40678	18	24.2	8.84	0.6	7	160
971	IPI00025796	NADH dehydrogenase [ubiquinone] iron-sulfur protein 3, mitochondrial precursor	335	30337	21	26.9	6.99	1.07	6	137
972	IPI00010105	Eukaryotic translation initiation factor 6	335	27095	32	27.3	4.56	2.19	5	414
973	IPI00411426	Vacuolar protein sorting-associated protein 26A	335	38260	17	19.6	6.13	0.51	5	91
974	IPI00013890	Isoform 1 of 14-3-3 protein sigma	335	27871	49	24.6	4.68	1.76	6	226
975	IPI00376481	Isoform 3 of Proline-rich protein 6	335	30168	30	30.9	9.78	1.08	6	202
976	IPI00220373	Insulin-degrading enzyme	335	118745	22	6.6	6.3	0.18	6	81
977	IPI00031023	Protein flightless-1 homolog	334	146142	15	5.7	5.75	0.14	6	52
978	IPI00293817	Gamma-soluble NSF attachment protein	333	35066	17	21.5	5.3	0.72	6	73
979	IPI00003377	Isoform 1 of Splicing factor, arginine/serine-rich 7	332	27578	28	24.8	11.83	0.99	6	366
980	IPI00006181	Eukaryotic translation initiation factor 3 subunit D	332	64560	19	17	5.79	0.42	6	163
981	IPI00104050	Thyroid hormone receptor-associated protein 3	332	108658	26	9.3	10.16	0.19	7	113
982	IPI00020127	Replication protein A 70 kDa DNA-binding subunit	332	68723	18	17.2	6.92	0.39	7	157
983	IPI00010271	Isoform A of Ras-related C3 botulinum toxin substrate 1 precursor	330	21835	41	28.6	8.77	2.13	7	284
984	IPI00000005	GTPase NRas precursor	329	21501	22	39.2	5.01	1.06	6	71
985	IPI00442073	Cysteine and glycine-rich protein 1	329	21409	22	38.3	8.9	1.07	5	243
986	IPI00220648	Phosphomevalonate kinase	329	22152	19	31.3	5.56	1.33	6	49
987	IPI00183002	Isoform 1 of Protein phosphatase 1 regulatory subunit 12A	329	115610	12	6.3	5.31	0.15	5	57
988	IPI00443909	Isoform 1 of Protein canopy homolog 2 precursor	329	20981	29	34.6	4.81	1.83	5	386
989	IPI00373877	Isoform 1 of Zinc finger protein 326	328	65955	15	11.7	5.08	0.34	6	132
990	IPI00023640	Programmed cell death protein 5	328	14276	22	43.2	5.77	4.51	6	312
991	IPI00306290	Exportin-T	327	111148	16	8.2	5.24	0.23	6	54
992	IPI00017963	Small nuclear ribonucleoprotein Sm D2	327	13632	30	49.2	9.92	6.45	6	371
993	IPI00021805	Microsomal glutathione S-transferase 1	327	17644	35	30.3	9.41	3.06	5	489
994	IPI00016346	Proline synthetase co-transcribed bacterial homolog protein	327	30610	22	25.8	7.09	1.28	6	177
995	IPI00027448	ATP synthase subunit g, mitochondrial	327	11421	22	47.6	9.65	3.85	5	799
996	IPI00022095	Isoform RF1/RF2 of Retrotransposon-derived protein PEG10	326	80692	24	9	5.94	0.22	5	128
997	IPI00291200	Nuclear pore complex protein Nup133	326	129924	14	6	4.97	0.16	6	89
998	IPI00291578	Phosphoribosyl pyrophosphate synthetase-associated protein 1	326	39654	18	19.1	6.73	0.49	5	220
999	IPI00023101	Cell differentiation protein RCD1 homolog	325	33952	20	21.4	8.18	0.59	5	70
1000	IPI00028083	Translation initiation factor eIF-2B subunit beta	325	39193	14	19.4	5.77	0.63	5	32
1001	IPI00216133	Bile salt sulfotransferase	324	33929	13	27.4	5.71	0.75	6	70
1002	IPI00414410	Isoform 1 of 39S ribosomal protein L22, mitochondrial precursor	324	23797	14	28.2	9.95	0.93	5	49
1003	IPI00020928	Transcription factor A, mitochondrial precursor	324	29306	22	29.3	9.74	1.36	7	153
1004	IPI00031697	Transmembrane protein 109 precursor	322	26194	25	15.6	10.48	1.31	6	510
1005	IPI00033143	Eukaryotic translation initiation factor 3 subunit K	322	25329	22	26.1	4.81	1.1	5	106
1006	IPI00011461	Isoform Beta of Striatin-3	322	87478	15	9.7	5.17	0.2	6	103
1007	IPI00100151	Isoform 1 of 5~-3~ exoribonuclease 2	322	109426	19	9.2	7.26	0.16	6	127
1008	IPI00016703	24-dehydrocholesterol reductase precursor	321	60803	24	10.9	8.42	0.3	7	532
1009	IPI00216688	nucleoporin 98kD isoform 4	321	188166	9	4.6	6.06	0.11	6	29
1010	IPI00102069	Eukaryotic translation initiation factor 3 subunit M	320	42932	24	23.8	5.41	0.68	6	128
1011	IPI00257882	Xaa-Pro dipeptidase	320	55311	16	14.8	5.64	0.41	6	172
1012	IPI00063234	PRKAR2A protein	320	43382	20	17.3	4.97	0.55	6	136
1013	IPI00018402	Tubulin-specific chaperone E	320	59936	11	12.7	6.32	0.38	6	33
1014	IPI00877596	18 kDa protein	319	18212	47	35.8	4.78	3.62	6	889
1015	IPI00419856	Transportin 2	319	101882	17	8.2	4.85	0.17	6	51
1016	IPI00024990	Methylmalonate-semialdehyde dehydrogenase [acylating], mitochondrial precursor	317	58259	17	13.1	8.72	0.47	6	1837
1017	IPI00218693	Adenine phosphoribosyltransferase	317	19766	31	40	5.78	1.57	6	495
1018	IPI00413344	Cofilin-2	317	18839	23	40.4	7.66	1.68	6	2771
1019	IPI00013297	28 kDa heat- and acid-stable phosphoprotein	316	20618	17	27.1	8.84	1.47	6	67
1020	IPI00386755	ERO1-like protein alpha precursor	316	55213	19	12.2	5.48	0.34	5	113
1021	IPI00220739	Membrane-associated progesterone receptor component 1	316	21772	23	32.8	4.56	0.77	7	238
1022	IPI00008552	Glutaredoxin-3	315	37693	16	21.5	5.31	0.66	7	84
1023	IPI00006025	Isoform 1 of Squamous cell carcinoma antigen recognized by T-cells 3	315	110721	17	8.5	5.45	0.19	6	80
1024	IPI00294578	Isoform 1 of Protein-glutamine gamma-glutamyltransferase 2	315	78420	22	11.4	5.11	0.28	5	127
1025	IPI00029557	GrpE protein homolog 1, mitochondrial precursor	315	24492	45	34.1	8.24	0.89	6	269
1026	IPI00025890	Isoform 1 of TPR repeat-containing protein C12orf30	314	113133	13	8.4	6.21	0.19	7	95
1027	IPI00021370	Isoform 1 of Ubiquitin-conjugating enzyme E2 K	314	22507	28	33	5.33	1	6	179
1028	IPI00015920	Isoform 1 of Mitochondrial dicarboxylate carrier	314	31718	17	22.3	9.62	1.01	6	112
1029	IPI00029601	Src substrate cortactin	314	61770	23	11.5	5.24	0.37	6	112
1030	IPI00297492	Dolichyl-diphosphooligosaccharide--protein glycosyltransferase subunit STT3A	313	81104	26	9.5	8.28	0.27	7	201
1031	IPI00005038	Ribonuclease UK114	313	14542	17	53.3	8.74	2.53	5	275
1032	IPI00011274	Isoform 1 of Heterogeneous nuclear ribonucleoprotein D-like	313	46580	47	16.7	9.59	0.51	6	199
1033	IPI00377261	Isoform 1 of Far upstream element-binding protein 3	313	61944	18	15.9	8.6	0.3	7	195
1034	IPI00020632	Argininosuccinate synthase	312	51184	15	16.2	8.6	0.55	7	396
1035	IPI00300127	N-acetyltransferase 10	312	116543	10	6.3	8.5	0.15	5	99
1036	IPI00217540	Isoform 2 of Lysine-specific histone demethylase 1	311	95609	17	8	5.9	0.22	5	74
1037	IPI00844172	Myosin	311	146293	19	4.5	8.78	0.09	4	36
1038	IPI00395998	60S ribosomal protein L32	310	15964	19	49.6	11.32	2.84	6	478
1039	IPI00290337	Epidermal growth factor receptor kinase substrate 8	310	92167	16	10.9	7.1	0.19	5	63
1040	IPI00030706	Activator of 90 kDa heat shock protein ATPase homolog 1	309	38421	19	23.7	5.41	0.51	6	248
1041	IPI00216348	Isoform 2C of Cytoplasmic dynein 1 intermediate chain 2	309	68783	17	11.1	5.16	0.26	4	176
1042	IPI00456758	60S ribosomal protein L27a	309	16665	21	45.3	11	2.04	7	472
1043	IPI00845406	Mitochondrial 28S ribosomal protein S34	309	20903	19	35.8	10.93	1.45	6	30
1044	IPI00184821	Bifunctional coenzyme A synthase	309	62632	26	9.9	6.51	0.43	5	181
1045	IPI00328867	Isoform 2 of Proto-oncogene tyrosine-protein kinase Src	308	61064	16	12.2	7.94	0.37	6	213
1046	IPI00005824	Lin-7 homolog A	308	26095	20	27.9	8.83	1.06	6	24
1047	IPI00022300	Methyltransferase-like protein 7A precursor	308	28814	27	22.1	8.7	0.55	4	466
1048	IPI00009464	Isoform 1 of Exosome component 10	308	101566	9	7.3	8.68	0.17	5	31
1049	IPI00383410	transducin beta-like 3	307	90347	14	6.4	6.44	0.15	4	24
1050	IPI00306382	Isoform 1 of Secretory carrier-associated membrane protein 3	307	38693	15	15	7.55	0.51	3	40
1051	IPI00165506	Polymerase delta-interacting protein 2	307	42235	13	12.5	8.8	0.35	4	83
1052	IPI00298696	Isoform 2 of Treacle protein	307	144553	15	4.9	9.06	0.14	6	39
1053	IPI00414127	Ran-specific GTPase-activating protein	307	23467	19	38.8	5.19	0.95	6	342
1054	IPI00002324	Isoform 1 of Methionine adenosyltransferase 2 subunit beta	307	37870	9	17.7	6.9	0.4	4	89
1055	IPI00024642	Isoform 1 of Coiled-coil domain-containing protein 47 precursor	307	56123	15	15.3	4.76	0.33	6	109
1056	IPI00844000	UPF0555 protein KIAA0776	307	89996	19	8.3	6.35	0.28	6	122
1057	IPI00027192	Procollagen-lysine,2-oxoglutarate 5-dioxygenase 1 precursor	306	84068	10	8.8	6.47	0.21	5	26
1058	IPI00003964	ubiquitin specific protease 9, X-linked isoform 4	306	293699	21	2.5	5.52	0.07	5	123
1059	IPI00337385	Isoform 1 of Pre-mRNA-processing factor 40 homolog A	306	109022	19	7.6	7.18	0.19	6	91
1060	IPI00015954	GTP-binding protein SAR1a	305	22467	25	22.2	6.21	1.31	6	176
1061	IPI00165360	3-mercaptopyruvate sulfurtransferase	305	33443	30	22.2	6.13	0.61	5	353
1062	IPI00005161	Actin-related protein 2/3 complex subunit 2	305	34426	19	23.3	6.84	0.9	7	114
1063	IPI00657682	Glutathione S-transferase A1	305	25672	14	32	8.91	0.84	7	658
1064	IPI00152981	Acyl-CoA dehydrogenase family member 9, mitochondrial precursor	305	69344	19	14.2	8.16	0.32	6	275
1065	IPI00012382	U1 small nuclear ribonucleoprotein A	304	31259	34	23	9.83	0.83	6	418
1066	IPI00218918	Annexin A1	303	38918	15	18.2	6.57	0.5	5	55
1067	IPI00032808	Ras-related protein Rab-3D	303	24480	24	29.7	4.76	0.89	6	98
1068	IPI00014230	Complement component 1 Q subcomponent-binding protein, mitochondrial precursor	303	31742	22	22	4.74	0.82	4	88
1069	IPI00015838	Cell growth-regulating nucleolar protein	303	44044	19	16.4	9.57	0.54	5	98
1070	IPI00232533	Eukaryotic translation initiation factor 1A, X-chromosomal	303	16564	20	41.7	5.07	2.68	7	140
1071	IPI00020021	Protein DEK	302	42933	20	15.5	8.69	0.45	5	445
1072	IPI00023860	Nucleosome assembly protein 1-like 1	302	45631	41	17.9	4.36	0.52	6	261
1073	IPI00029048	Tubulin--tyrosine ligase-like protein 12	302	75154	18	8.9	5.33	0.24	5	157
1074	IPI00005160	Actin-related protein 2/3 complex subunit 1B	302	41722	29	19.9	8.69	0.46	6	173
1075	IPI00219575	Bleomycin hydrolase	300	53155	22	15.4	5.87	0.43	6	358
1076	IPI00549343	Vesicle-associated membrane protein 3	300	11359	10	40	8.89	1.22	4	101
1077	IPI00021167	Isoform 1 of Interferon-inducible double stranded RNA-dependent protein kinase activator A	300	34839	18	22	8.69	0.73	6	63
1078	IPI00003833	Mitochondrial carrier homolog 2	300	33936	28	26.7	8.25	0.92	6	1265
1079	IPI00218288	SEC24 related gene family, member D	300	114547	27	5.7	6.91	0.15	5	132
1080	IPI00152377	Dolichyl-diphosphooligosaccharide--protein glycosyltransferase subunit STT3B	300	94241	25	8.2	9.04	0.31	6	156
1081	IPI00005202	Membrane-associated progesterone receptor component 2	299	26211	35	20.2	5.2	0.82	5	147
1082	IPI00789008	flotillin 2	299	47434	15	12.1	5.19	0.4	4	59
1083	IPI00030255	Procollagen-lysine,2-oxoglutarate 5-dioxygenase 3 precursor	298	85302	15	8.3	5.69	0.21	5	92
1084	IPI00021841	Apolipoprotein A-I precursor	298	30759	13	18	5.56	0.51	4	24
1085	IPI00385042	Nucleolar GTP-binding protein 1	297	74317	17	10.1	9.52	0.24	6	92
1086	IPI00293078	Probable ATP-dependent RNA helicase DDX27	297	90292	13	8.8	9.33	0.2	6	53
1087	IPI00328293	Uncharacterized protein SRRM1	297	103386	16	10.4	11.85	0.24	6	72
1088	IPI00014537	Isoform 1 of Calumenin precursor	297	37198	24	26.3	4.47	0.98	6	869
1089	IPI00025084	Calpain small subunit 1	296	28469	19	16.8	5.05	0.74	4	80
1090	IPI00218414	Carbonic anhydrase 2	296	29285	34	28.8	6.87	1.12	6	243
1091	IPI00014149	Tetratricopeptide repeat protein 35	296	34982	13	21.2	6.15	0.57	5	126
1092	IPI00007927	Isoform 1 of Structural maintenance of chromosomes protein 2	296	136266	16	5.8	8.68	0.1	5	163
1093	IPI00012575	Pirin	296	32207	17	22.4	6.42	0.8	6	114
1094	IPI00001636	Ataxin-10	296	54196	13	14.7	5.12	0.42	6	184
1095	IPI00031564	Uncharacterized protein C7orf24	295	21222	21	38.3	5.07	0.55	6	61
1096	IPI00163230	COP9 signalosome complex subunit 6	295	36482	17	21.1	5.47	0.68	6	67
1097	IPI00021985	Isoform 1 of Transmembrane 9 superfamily member 4 precursor	294	75211	22	10.9	6.1	0.35	6	121
1098	IPI00031131	Adipocyte plasma membrane-associated protein	294	46622	23	13.9	5.82	0.61	6	362
1099	IPI00294486	Dual specificity protein phosphatase 9	294	42354	22	23.4	5.8	0.46	5	68
1100	IPI00026314	Isoform 1 of Gelsolin precursor	294	86043	13	10	5.9	0.21	5	59
1101	IPI00061525	Glucosamine 6-phosphate N-acetyltransferase	294	21078	16	29.3	8.17	0.81	4	39
1102	IPI00023972	Probable ATP-dependent RNA helicase DDX47	293	50900	12	11.4	9.18	0.28	4	168
1103	IPI00794006	28 kDa protein	293	28407	24	27.9	7.59	0.94	6	57
1104	IPI00221222	Activated RNA polymerase II transcriptional coactivator p15	293	14386	24	36.2	9.6	3.41	6	427
1105	IPI00013723	Peptidyl-prolyl cis-trans isomerase NIMA-interacting 1	293	18346	14	48.5	8.95	2.27	6	131
1106	IPI00220578	Guanine nucleotide-binding protein G	292	41076	25	15	5.5	0.47	5	141
1107	IPI00247871	Isoform 1 of Transcription elongation regulator 1	292	124051	17	6.6	8.71	0.14	6	89
1108	IPI00395654	Isoform 1 of cAMP-dependent protein kinase catalytic subunit beta	292	40711	16	20.2	8.84	0.48	6	17
1109	IPI00072377	Isoform 1 of Protein SET	292	33469	48	20.7	4.23	0.6	6	518
1110	IPI00013981	Proto-oncogene tyrosine-protein kinase Yes	291	61276	16	12.2	6.32	0.37	6	103
1111	IPI00295388	115 kDa protein	291	116119	17	8.3	6.69	0.25	6	27
1112	IPI00219622	Proteasome subunit alpha type-2	291	25996	45	21.4	6.92	1.97	5	298
1113	IPI00020557	Prolow-density lipoprotein receptor-related protein 1 precursor	291	523119	26	1.1	5.16	0.03	4	121
1114	IPI00015285	Ethanolamine-phosphate cytidylyltransferase	290	44264	20	12.3	6.44	0.43	5	2558
1115	IPI00024425	Putative eukaryotic translation initiation factor 3 subunit	289	148159	13	4.8	5.78	0.12	5	50
1116	IPI00550821	Isoform 1 of Cleavage and polyadenylation specificity factor subunit 7	289	52189	20	11.9	7.82	0.36	5	185
1117	IPI00154590	MKI67 FHA domain-interacting nucleolar phosphoprotein	289	34372	16	17.7	9.88	0.58	5	51
1118	IPI00304082	Isochorismatase domain-containing protein 1	289	32501	20	17.4	6.96	0.63	4	234
1119	IPI00031820	Phenylalanyl-tRNA synthetase alpha chain	289	57585	22	15	7.31	0.4	5	197
1120	IPI00162330	39S ribosomal protein L37, mitochondrial precursor	289	48600	11	15.4	8.83	0.3	4	55
1121	IPI00219677	Putative deoxyribose-phosphate aldolase	289	35494	14	16.7	9.08	0.56	4	37
1122	IPI00013871	Ribonucleoside-diphosphate reductase large subunit	288	90925	12	6.9	6.76	0.19	4	150
1123	IPI00025347	Probable ribosome biogenesis protein NEP1	288	26931	12	20.5	9.28	0.59	4	70
1124	IPI00441473	Protein arginine N-methyltransferase 5	288	73322	19	8.9	5.88	0.24	5	88
1125	IPI00328415	Isoform 1 of NADH-cytochrome b5 reductase 3	288	34441	31	22.3	7.18	1.29	5	399
1126	IPI00019385	Translocon-associated protein subunit delta precursor	287	20371	20	34.2	5.53	1.91	5	396
1127	IPI00298497	Fibrinogen beta chain precursor	287	56577	13	13.6	8.54	0.33	5	122
1128	IPI00328361	Seryl-tRNA synthetase, mitochondrial precursor	286	58702	15	13.3	8.35	0.24	5	84
1129	IPI00396411	Isoform 1 of Cleft lip and palate transmembrane protein 1	286	76277	15	11.2	5.88	0.23	6	88
1130	IPI00021794	Lysosomal protective protein precursor	285	54944	17	11.5	6.16	0.34	5	171
1131	IPI00010346	Neurolysin, mitochondrial precursor	285	81341	15	8.7	6.21	0.17	5	85
1132	IPI00002203	Isoform 1 of BRCA2 and CDKN1A-interacting protein	285	36299	18	23.6	4.51	0.69	5	53
1133	IPI00011916	Multisynthetase complex auxiliary component p38	285	35668	17	23.8	8.45	0.43	5	112
1134	IPI00290462	Carbonyl reductase [NADPH] 3	285	31230	27	19.5	5.82	0.5	4	4
1135	IPI00329629	DnaJ homolog subfamily C member 7	284	57203	12	11.9	6.56	0.32	5	136
1136	IPI00028520	Isoform 1 of NADH dehydrogenase [ubiquinone] flavoprotein 1, mitochondrial precursor	284	51469	10	15.1	8.51	0.45	6	104
1137	IPI00003856	Vacuolar proton pump subunit E 1	282	26186	25	21.7	7.71	1.05	5	183
1138	IPI00419802	Isoform 1 of 3-hydroxyisobutyryl-CoA hydrolase, mitochondrial precursor	282	43797	15	14	8.38	0.44	5	45
1139	IPI00013146	Mitochondrial 28S ribosomal protein S22	282	41425	15	15.3	7.7	0.59	5	99
1140	IPI00004233	Isoform Long of Antigen KI-67	282	360698	14	2.2	9.49	0.05	6	51
1141	IPI00022403	39S ribosomal protein L13, mitochondrial	281	20736	14	32.6	9.18	1.12	6	46
1142	IPI00300074	Phenylalanyl-tRNA synthetase beta chain	281	66715	25	11.4	6.4	0.33	6	254
1143	IPI00027505	Isoform 1 of Integrin alpha-V precursor	281	117048	17	5.4	5.45	0.12	5	30
1144	IPI00239077	Histidine triad nucleotide-binding protein 1	280	13907	22	79.4	6.43	2.74	6	477
1145	IPI00017579	Phenylalanine-4-hydroxylase	280	52343	16	14.2	6.15	0.36	6	75
1146	IPI00215920	ADP-ribosylation factor 6	279	20183	15	38.9	9.04	1.16	5	69
1147	IPI00759493	succinate-CoA ligase, GDP-forming, alpha subunit	279	36626	19	16.8	9.01	0.68	5	425
1148	IPI00033030	Protein ADRM1	279	42412	25	12.5	4.96	0.46	5	218
1149	IPI00299095	Sorting nexin-2	279	58549	18	11	5.04	0.31	5	266
1150	IPI00008215	NADP-dependent malic enzyme	278	64679	13	10.5	5.79	0.28	5	98
1151	IPI00549381	mitochondrial ribosomal protein L1 precursor	278	37113	17	19.1	8.89	0.53	5	60
1152	IPI00023086	39S ribosomal protein L15, mitochondrial precursor	278	33570	17	25.3	10.02	0.6	6	52
1153	IPI00031570	Probable UPF0334 kinase-like protein C1orf57	278	20928	17	29.5	9.61	1.1	4	86
1154	IPI00644697	HEBP2 protein (Fragment)	278	24014	23	22.9	5.3	0.92	4	43
1155	IPI00003635	Isoform 2 of Endoplasmic reticulum-Golgi intermediate compartment protein 1	278	22317	14	30.3	9.24	1.32	6	230
1156	IPI00182533	60S ribosomal protein L28	278	15795	24	33.6	12.02	1.65	6	793
1157	IPI00031521	Replication factor C subunit 3	277	41328	12	19.1	8.66	0.47	5	62
1158	IPI00293564	Hydroxymethylglutaryl-CoA lyase, mitochondrial precursor	277	34794	16	16	8.81	0.44	4	206
1159	IPI00384517	Isoform 1 of Nucleotide-binding protein-like	277	34289	15	22.6	9.17	0.59	5	176
1160	IPI00007814	Vacuolar proton pump subunit C 1	277	44085	17	13.1	7.02	0.54	5	623
1161	IPI00014377	Ras-related protein Rab-32	277	25210	12	24.4	6.08	0.86	5	49
1162	IPI00021258	Isoform B of Arfaptin-1	277	41770	11	14.5	6.24	0.36	4	2990
1163	IPI00022648	Eukaryotic translation initiation factor 5	277	49648	27	12.8	5.41	0.57	5	157
1164	IPI00017895	Isoform 1 of Glycerol-3-phosphate dehydrogenase, mitochondrial precursor	276	81296	17	11.6	7.23	0.27	5	136
1165	IPI00032406	DnaJ homolog subfamily A member 2	276	46344	15	13.6	6.06	0.51	5	144
1166	IPI00215888	Signal recognition particle 72 kDa protein	276	75130	14	7.6	9.31	0.19	4	98
1167	IPI00029267	U2 small nuclear ribonucleoprotein B~~	275	25470	25	20.4	9.72	1.1	6	391
1168	IPI00306369	tRNA	275	87214	17	7.2	6.33	0.16	4	28
1169	IPI00003168	Phosphoribosyl pyrophosphate synthetase-associated protein 2	275	41299	18	16.8	7.08	0.47	5	77
1170	IPI00031681	Cell division protein kinase 2	274	34079	17	21.8	8.8	0.59	5	24
1171	IPI00016513	Ras-related protein Rab-10	274	22755	29	26	8.59	1.28	5	173
1172	IPI00013679	Isoform DUT-M of Deoxyuridine 5~-triphosphate nucleotidohydrolase, mitochondrial precursor	272	26975	22	22.2	9.65	1.01	5	36
1173	IPI00002496	Isoform 2 of Mannose-1-phosphate guanyltransferase beta	272	43278	14	18.3	5.9	0.44	5	54
1174	IPI00027175	Sorcin	272	21947	14	36.4	5.32	1.03	6	98
1175	IPI00171412	Isoform 1 of Sulfatase-modifying factor 2 precursor	272	33950	13	20.9	7.79	0.59	5	31
1176	IPI00072044	Isoform 1 of Ester hydrolase C11orf54	272	35608	43	21.6	6.23	1.23	5	193
1177	IPI00009822	Signal recognition particle 54 kDa protein	271	55953	13	17.7	8.87	0.41	6	92
1178	IPI00479905	NADH dehydrogenase [ubiquinone] 1 beta subcomplex subunit 10	271	21048	19	43	8.72	1.09	6	86
1179	IPI00554811	Actin-related protein 2/3 complex subunit 4	271	19768	24	24.4	8.53	1.57	5	389
1180	IPI00401791	IKIP2	270	39399	23	14.9	9.21	0.38	5	177
1181	IPI00480056	RAB4A, member RAS oncogene family variant	269	24659	28	24.8	5.82	0.89	4	43
1182	IPI00305698	Vitamin K-dependent gamma-carboxylase	269	88075	19	8	8.17	0.2	5	109
1183	IPI00029266	Small nuclear ribonucleoprotein E	269	10854	20	69.6	9.46	4.23	5	427
1184	IPI00019329	Dynein light chain 1, cytoplasmic	269	10530	16	52.8	6.89	4.49	5	170
1185	IPI00007675	Cytoplasmic dynein 1 light intermediate chain 1	269	56829	6	13.8	6.01	0.33	5	100
1186	IPI00101782	Isoform 1 of Mannose-1-phosphate guanyltransferase alpha	268	46604	18	15.5	6.73	0.41	5	123
1187	IPI00009010	TRM112-like protein	268	14304	12	33.6	5.21	0.9	3	139
1188	IPI00304417	Isocitrate dehydrogenase 3, beta subunit isoform a precursor	267	43139	11	15.5	8.64	0.34	4	120
1189	IPI00300567	Isoform 1 of 3,2-trans-enoyl-CoA isomerase, mitochondrial precursor	267	33080	31	14.6	8.8	0.78	4	209
1190	IPI00031691	60S ribosomal protein L9	266	21964	23	22.9	9.96	1.7	5	375
1191	IPI00290460	Eukaryotic translation initiation factor 3 subunit G	266	35874	10	30	5.87	0.56	6	207
1192	IPI00032851	Coatomer subunit zeta-1	266	20242	15	27.1	4.69	0.85	5	113
1193	IPI00329441	Ras-related protein Rab-43	266	23553	30	24.1	5.44	0.7	5	44
1194	IPI00218486	Isoform 1 of Protein phosphatase Slingshot homolog 3	265	73293	8	7.4	5.19	0.19	4	91
1195	IPI00301323	ATP-dependent RNA helicase DDX18	265	75702	12	8.4	9.52	0.29	5	169
1196	IPI00177008	Phosphoglycolate phosphatase	265	34441	12	16.8	5.85	0.45	4	101
1197	IPI00106491	mRNA turnover protein 4 homolog	265	27657	13	25.5	8.34	0.98	6	75
1198	IPI00216237	60S ribosomal protein L36	264	12303	26	33.3	11.59	4.58	5	670
1199	IPI00220278	Myosin regulatory light chain 2, smooth muscle isoform	264	19871	28	28.5	4.8	1.99	4	6
1200	IPI00178431	ATP-dependent DNA helicase Q1	263	74435	11	9.2	8.35	0.19	5	191
1201	IPI00158020	Isoform 1 of Putative splicing factor, arginine/serine-rich 14	263	121074	14	7.1	6.91	0.14	5	125
1202	IPI00021016	Isoform 1 of Elongation factor Ts, mitochondrial precursor	263	35710	23	20.6	8.62	0.43	4	107
1203	IPI00302436	Haloacid dehalogenase-like hydrolase domain containing protein	262	25404	10	16.7	5.18	0.64	4	70
1204	IPI00217232	Isoform 2 of Succinyl-CoA ligase [ADP-forming] beta-chain, mitochondrial precursor	262	48351	14	10.9	6.63	0.3	5	148
1205	IPI00165393	Acidic leucine-rich nuclear phosphoprotein 32 family member E	262	30902	18	12.3	3.77	0.67	4	1798
1206	IPI00009480	COP9 signalosome complex subunit 8	262	23268	13	30.1	5.25	0.96	4	71
1207	IPI00172656	UBX domain-containing protein 8	262	52933	8	16.2	5.46	0.35	5	149
1208	IPI00012497	Beta-adrenergic receptor kinase 1	262	80321	13	6.5	6.89	0.22	5	24
1209	IPI00294619	Protein TFG	262	43464	18	24	4.94	0.44	6	287
1210	IPI00034159	Vacuolar proton pump subunit d 1	262	40759	12	14.5	4.89	0.37	5	89
1211	IPI00479997	Stathmin	261	17292	17	40.9	5.76	1.04	6	389
1212	IPI00018871	ADP-ribosylation factor-like protein 8B	261	21753	17	27.4	8.67	1.36	5	61
1213	IPI00745955	EBNA1 binding protein 2	261	40830	19	17.5	9.98	0.48	5	78
1214	IPI00167941	Midasin	261	638008	15	1.1	5.46	0.03	5	124
1215	IPI00411706	S-formylglutathione hydrolase	261	31956	17	24.5	6.54	0.64	5	151
1216	IPI00023344	Isoform 1 of Symplekin	260	141915	11	4.3	5.82	0.1	4	9
1217	IPI00332511	Serine/threonine-protein phosphatase 2A 55 kDa regulatory subunit B alpha isoform	260	52173	14	12.3	5.82	0.28	5	234
1218	IPI00178440	Elongation factor 1-beta	260	24919	33	23.6	4.5	0.66	4	463
1219	IPI00470779	Alpha-taxilin	260	62195	8	10.6	6.15	0.23	4	32
1220	IPI00170935	Leucine-rich repeat-containing protein 47	260	64004	16	9.6	8.55	0.22	4	135
1221	IPI00006606	28S ribosomal protein S26, mitochondrial precursor	260	24254	20	26.8	10.39	0.9	6	47
1222	IPI00419979	Serine/threonine-protein kinase PAK 2	259	58324	11	15	5.69	0.25	5	143
1223	IPI00412987	GMFB protein	259	18326	11	51.9	5.21	1.33	5	85
1224	IPI00032139	Serpin B9	259	43004	12	13.3	5.61	0.45	5	51
1225	IPI00294627	Isoform 2 of Splicing factor 1	259	68817	17	14.1	9.25	0.39	6	155
1226	IPI00334907	Isoform 1 of Phosphatidylinositol transfer protein beta isoform	259	31805	11	31.4	6.41	0.64	5	117
1227	IPI00075248	Calmodulin	259	16827	42	45.6	4.09	9.76	4	1669
1228	IPI00007074	Tyrosyl-tRNA synthetase, cytoplasmic	259	59448	10	13.1	6.61	0.24	6	333
1229	IPI00470610	Pyrroline-5-carboxylate reductase 2	259	33958	19	15.3	7.66	0.32	4	96
1230	IPI00166638	Similar to RIKEN cDNA C030006K11 gene	259	24273	16	26.4	9.37	0.9	6	27
1231	IPI00179473	Isoform 1 of Sequestosome-1	258	48455	14	15.2	5.1	0.3	4	157
1232	IPI00005537	39S ribosomal protein L12, mitochondrial precursor	257	21563	18	23.7	9.04	1.38	5	58
1233	IPI00294911	Succinate dehydrogenase [ubiquinone] iron-sulfur subunit, mitochondrial precursor	257	32407	23	20	9.03	0.63	5	215
1234	IPI00004838	Isoform Crk-II of Proto-oncogene C-crk	257	33867	11	17.8	5.38	0.6	5	48
1235	IPI00008918	Isoform Beta of LIM domain and actin-binding protein 1	257	85630	9	9.7	6.41	0.16	6	35
1236	IPI00012728	Isoform 1 of Long-chain-fatty-acid--CoA ligase 1	257	78919	14	8.9	6.81	0.23	5	507
1237	IPI00031514	Replication factor C subunit 5	256	38757	12	13.5	6.72	0.51	4	171
1238	IPI00297261	Tyrosine-protein phosphatase non-receptor type 1	256	50505	12	10.1	5.88	0.29	4	49
1239	IPI00012503	Isoform Sap-mu-0 of Proactivator polypeptide precursor	256	59899	25	9.9	5.06	0.45	5	507
1240	IPI00073602	Exosome complex exonuclease MTR3	256	28503	15	24.3	6.06	0.56	4	114
1241	IPI00300096	Ras-related protein Rab-35	255	23296	27	21.4	8.52	0.71	4	25
1242	IPI00221354	Isoform Short of RNA-binding protein FUS	255	53551	24	13.1	9.4	0.52	5	367
1243	IPI00006440	28S ribosomal protein S7, mitochondrial precursor	254	28258	19	26.4	10	0.95	5	114
1244	IPI00217686	Putative rRNA methyltransferase 3	254	96972	16	8.9	8.41	0.22	5	31
1245	IPI00221394	H/ACA ribonucleoprotein complex subunit 4	254	58094	12	16.7	9.46	0.32	6	196
1246	IPI00021891	Isoform Gamma-B of Fibrinogen gamma chain precursor	254	52106	16	15.9	5.37	0.36	5	141
1247	IPI00107555	Isoform IIb of Profilin-2	252	15421	14	30.7	5.78	1.22	4	213
1248	IPI00303063	Isoform 2 of Sister chromatid cohesion protein PDS5 homolog A	252	148058	18	4	8.32	0.07	5	23
1249	IPI00013678	metaxin 1 isoform 1	252	51673	18	12.4	9.8	0.28	5	66
1250	IPI00473014	Destrin	252	18950	13	32.7	8.06	1.67	5	469
1251	IPI00019600	Ubiquitin-conjugating enzyme E2 variant 2	252	16409	20	43.4	7.79	1.55	4	102
1252	IPI00329650	Nucleoporin NUP53	252	34866	13	18.1	9.15	0.44	4	182
1253	IPI00413895	Golgin subfamily A member 2	251	113644	15	5.6	5	0.15	5	47
1254	IPI00009305	Glucosamine-6-phosphate isomerase	251	32819	23	17.6	6.42	0.47	4	109
1255	IPI00465431	Galectin-3	251	26229	17	22.8	8.58	1.31	5	247
1256	IPI00553177	Isoform 1 of Alpha-1-antitrypsin precursor	251	46878	12	10	5.37	0.23	3	241
1257	IPI00021570	Isoform 1 of Endothelial differentiation-related factor 1	251	16359	16	37.2	9.95	1.57	5	115
1258	IPI00015195	Cleavage stimulation factor 77 kDa subunit	251	83325	12	7.5	8.26	0.17	4	95
1259	IPI00010182	Isoform a 1 of Acyl-CoA-binding protein	251	10038	17	75.9	6.12	4.98	6	919
1260	IPI00470891	Isoform Long of Cold shock domain-containing protein E1	251	89684	13	7.6	5.88	0.15	6	87
1261	IPI00015671	Isoform 1 of Tubulin alpha chain-like 3	250	50675	44	10.3	5.68	0.65	5	29
1262	IPI00295400	Tryptophanyl-tRNA synthetase, cytoplasmic	249	53474	16	13.6	5.83	0.43	5	60
1263	IPI00030820	39S ribosomal protein L47, mitochondrial precursor	249	29787	14	17.1	10.28	0.53	5	394
1264	IPI00006957	Isoform 1 of Dehydrogenase/reductase SDR family member 7 precursor	249	38673	10	13.6	8.59	0.64	4	266
1265	IPI00009950	Vesicular integral-membrane protein VIP36 precursor	248	40545	24	15.4	6.46	0.48	5	303
1266	IPI00026111	Isoform 1 of Transmembrane and coiled-coil domain-containing protein 1	248	21389	16	25.5	9.77	0.79	5	156
1267	IPI00022018	Dolichol-phosphate mannosyltransferase	247	29673	15	18.8	9.57	0.53	4	59
1268	IPI00000335	Histidine triad nucleotide-binding protein 2	247	17208	13	47.2	9.2	1.93	5	199
1269	IPI00293126	Tubulin folding cofactor B	245	27594	18	16	5.06	0.41	4	88
1270	IPI00217918	ELMO domain-containing protein 2	245	35223	12	17.7	8.11	0.57	5	154
1271	IPI00103925	Immunity-related GTPase family Q protein	244	63192	17	11.1	4.81	0.29	5	85
1272	IPI00291398	Isoform Long of Nucleolysin TIA-1 isoform p40	244	43276	19	11.1	8.39	0.44	4	133
1273	IPI00413641	Aldose reductase	244	36230	16	14.6	6.51	0.42	5	166
1274	IPI00220835	Protein transport protein Sec61 subunit beta	244	10025	14	44.8	11.57	3.44	4	360
1275	IPI00376317	Isoform 1 of Enhancer of mRNA-decapping protein 4	244	152992	13	4.7	5.55	0.09	5	79
1276	IPI00010130	Glutamine synthetase	244	42665	9	16.6	6.43	0.35	4	159
1277	IPI00165230	Isoform 1 of DAZ-associated protein 1	243	43584	11	12.8	8.73	0.34	4	102
1278	IPI00013195	Mitochondrial 39S ribosomal protein L49	243	19243	9	23.5	9.47	0.62	3	57
1279	IPI00550900	Translationally-controlled tumor protein	242	19697	30	31.4	4.84	3.86	5	68
1280	IPI00383751	CALRETICULIN=CALCIUM binding protein (Fragment)	242	24338	52	19.2	4.45	0.67	4	1616
1281	IPI00021327	Isoform 1 of Growth factor receptor-bound protein 2	242	25304	14	23.5	5.89	0.64	5	68
1282	IPI00218568	Pterin-4-alpha-carbinolamine dehydratase	242	12049	13	57.7	6.28	2.49	5	212
1283	IPI00299524	Condensin complex subunit 1	242	158495	8	3.7	6.15	0.08	4	39
1284	IPI00012102	N-acetylglucosamine-6-sulfatase precursor	240	62840	18	8.3	8.6	0.23	4	108
1285	IPI00012970	Serine/threonine-protein phosphatase 6	240	35806	24	16.4	5.43	0.56	4	61
1286	IPI00791573	Isoform 2 of Suppressor of G2 allele of SKP1 homolog	240	38066	14	19.8	5.11	0.52	5	124
1287	IPI00013698	Acid ceramidase precursor	238	45077	18	14.2	7.52	0.53	5	90
1288	IPI00328748	Protein ARMET precursor	238	27399	10	19.2	10.13	0.58	5	125
1289	IPI00296259	Transmembrane emp24 domain-containing protein 4 precursor	238	26097	21	14.1	8.41	0.62	4	152
1290	IPI00009958	COP9 signalosome complex subunit 5	238	37783	14	16.8	6.1	0.4	5	161
1291	IPI00019383	Galactokinase	238	42702	14	14	6.04	0.35	4	104
1292	IPI00001960	Chloride intracellular channel protein 4	238	28982	24	28.5	5.45	0.92	5	229
1293	IPI00479877	aldehyde dehydrogenase 9A1	238	57168	7	10.8	6.23	0.25	5	86
1294	IPI00015143	Origin recognition complex subunit 5	237	50764	13	10.1	7.63	0.29	4	24
1295	IPI00470649	Isoform 1 of Nicalin precursor	237	63106	13	8.2	6.4	0.23	4	154
1296	IPI00026302	60S ribosomal protein L31	237	14454	13	50.4	10.54	1.88	5	706
1297	IPI00386786	Isoform 2 of Syntaxin-5	236	34179	7	17.6	9	0.45	4	16
1298	IPI00168479	Isoform 1 of Apolipoprotein A-I-binding protein precursor	236	31996	15	18.8	7.56	0.64	4	115
1299	IPI00747849	Isoform 1 of Sodium/potassium-transporting ATPase subunit beta-1	236	35438	16	12.5	8.74	0.43	4	368
1300	IPI00012369	Mitotic spindle assembly checkpoint protein MAD2A	236	23666	16	19	5.02	0.94	4	165
1301	IPI00028387	Isoform 1 of Uncharacterized protein C20orf116 precursor	235	35589	13	20.1	5.12	0.43	4	197
1302	IPI00879936	29 kDa protein	235	28920	52	13.1	4.83	0.92	4	2175
1303	IPI00028275	Cytoskeleton-associated protein 5	234	227076	12	3.2	8.03	0.07	5	66
1304	IPI00012451	Guanine nucleotide-binding protein subunit beta-4	234	38284	15	13.5	5.6	0.51	4	46
1305	IPI00032827	Pre-mRNA branch site protein p14	234	14690	18	40.8	9.41	2.5	4	135
1306	IPI00003505	Isoform 1 of Thyroid receptor-interacting protein 13	233	48863	11	11.6	5.73	0.3	4	43
1307	IPI00018288	DNA-directed RNA polymerase II subunit RPB3	233	31764	12	21.8	4.79	0.64	5	70
1308	IPI00032561	Calcium-binding protein 39	233	40015	15	13.8	6.43	0.37	5	64
1309	IPI00619951	tumor protein D52 isoform 2	232	22464	11	24.2	5.3	0.75	4	28
1310	IPI00513971	40S ribosomal protein S27	232	9797	19	40.5	9.57	5.21	5	173
1311	IPI00000001	Isoform Long of Double-stranded RNA-binding protein Staufen homolog 1	232	63428	17	8.7	9.46	0.22	4	271
1312	IPI00029444	UPF0160 protein MYG1	232	42761	14	12.8	6.25	0.45	4	94
1313	IPI00472054	Isoform A of UPF0318 protein FAM120A	232	123008	12	5.2	9.07	0.08	4	88
1314	IPI00006970	Mitochondrial 28S ribosomal protein S2	231	35815	8	12.5	9.13	0.42	4	44
1315	IPI00029631	Enhancer of rudimentary homolog	231	12422	17	44.2	5.63	3.31	4	315
1316	IPI00019599	Isoform 1 of Ubiquitin-conjugating enzyme E2 variant 1	231	26065	15	24.4	8.56	0.83	4	475
1317	IPI00218830	Isoform Short of Glycylpeptide N-tetradecanoyltransferase 1	231	48338	14	11.1	8.16	0.3	4	104
1318	IPI00025086	Cytochrome c oxidase subunit 5A, mitochondrial precursor	230	16935	17	30.7	6.3	1.48	4	515
1319	IPI00215790	60S ribosomal protein L38	230	8270	19	50	10.1	10.74	4	633
1320	IPI00301364	Isoform 1 of S-phase kinase-associated protein 1	230	18817	19	25.8	4.4	1.27	5	111
1321	IPI00009931	Haloacid dehalogenase-like hydrolase domain-containing protein 3	230	28210	12	17.1	6.21	0.56	4	36
1322	IPI00006702	Isoform 1 of Proline-, glutamic acid- and leucine-rich protein 1	230	120879	10	5.9	4.29	0.11	5	52
1323	IPI00010080	Serine/threonine-protein kinase OSR1	229	58271	8	8.2	6.03	0.25	4	88
1324	IPI00019488	U3 small nucleolar ribonucleoprotein protein IMP3	229	21951	12	20.7	9.54	0.53	3	29
1325	IPI00010320	Chromobox protein homolog 1	229	21519	28	25.9	4.85	1.38	4	33
1326	IPI00021466	Isoform 1 of Polyadenylate-binding protein-interacting protein 1	229	53947	12	7.9	4.71	0.27	4	100
1327	IPI00294158	Biliverdin reductase A precursor	229	33692	13	18.9	6.06	0.46	4	81
1328	IPI00221300	Translation initiation factor eIF-2B subunit alpha	229	33976	8	17.7	6.9	0.32	4	79
1329	IPI00742670	Paraoxonase 2 isoform 2	229	40273	18	15.4	5.52	0.48	4	44
1330	IPI00005162	Actin-related protein 2/3 complex subunit 3	228	20761	21	27	8.78	1.86	5	292
1331	IPI00256861	Isoform 2 of Microtubule-actin cross-linking factor 1, isoforms 1/2/3/5	228	623626	8	1	5.27	0.02	5	36
1332	IPI00554681	NADH dehydrogenase [ubiquinone] 1 alpha subcomplex subunit 5	228	13507	11	44	5.75	1.46	4	106
1333	IPI00292135	Lamin-B receptor	227	71057	21	8.6	9.41	0.2	4	204
1334	IPI00014253	Ribosome biogenesis regulatory protein homolog	227	41225	12	15.3	10.69	0.47	5	48
1335	IPI00295066	Isoform 1 of 39S ribosomal protein L48, mitochondrial precursor	227	24034	18	17	9.04	0.92	3	52
1336	IPI00029264	Cytochrome c1, heme protein, mitochondrial precursor	227	35709	20	18.5	9.15	1.03	4	201
1337	IPI00186460	Isoform 1 of Collagen alpha-1(II) chain precursor	227	134820	11	4.9	8.74	0.1	4	42
1338	IPI00217477	High mobility group protein B3	226	23137	16	23.5	8.48	0.72	4	74
1339	IPI00022256	AP-2 complex subunit mu-1	226	49965	10	14	9.57	0.38	5	120
1340	IPI00794613	Isoform 2 of TBC1 domain family member 15	226	78258	9	8.5	5.23	0.13	4	96
1341	IPI00217053	Isoform 3 of Protein PPRC1	226	48933	10	8	5.17	0.22	4	96
1342	IPI00029469	Beta-centractin	226	42381	13	14.6	5.98	0.25	4	91
1343	IPI00183400	Casein kinase I isoform alpha	225	39118	12	20.5	9.59	0.5	5	54
1344	IPI00031618	Isoform 3 of Protein DDI1 homolog 2	225	47055	15	10.5	4.99	0.31	3	83
1345	IPI00647650	Eukaryotic translation initiation factor 3 subunit 3	225	41726	16	18.3	6.84	0.58	5	215
1346	IPI00412713	Sorting and assembly machinery component 50 homolog	224	52342	12	12.2	6.44	0.2	5	88
1347	IPI00386208	Gastric-associated differentially-expressed protein YA61P	224	14858	14	34.6	6.84	1.28	4	306
1348	IPI00018278	Histone H2AV	224	13501	49	31.3	10.58	3.83	4	679
1349	IPI00019447	Isoform 1 of Fanconi anemia group I protein	224	143916	13	4.6	6.33	0.09	5	19
1350	IPI00006050	Isoform 1 of Protein FAM115A	224	103144	10	6.1	6.12	0.1	4	25
1351	IPI00012512	Ras-related protein R-Ras2 precursor	224	23613	13	23.5	5.74	0.7	4	56
1352	IPI00024920	ATP synthase subunit delta, mitochondrial precursor	223	17479	11	17.3	5.38	0.7	4	306
1353	IPI00004397	Ras-related protein Ral-B precursor	223	23508	18	20.9	6.24	1.9	5	89
1354	IPI00020944	Squalene synthetase	223	48597	17	10.6	6.1	0.39	3	90
1355	IPI00329332	Syntaxin-12	223	31736	12	22.1	5.45	0.49	4	46
1356	IPI00013895	Protein S100-A11	223	11847	15	43.8	6.56	2.56	4	311
1357	IPI00005613	Splicing factor U2AF 35 kDa subunit	223	28368	18	15.8	9.09	0.39	4	433
1358	IPI00007052	Mitochondrial fission 1 protein	222	16984	12	24.3	8.84	1.07	4	99
1359	IPI00000948	Transducin beta-like 2 protein	222	50393	8	13.4	9.52	0.21	4	82
1360	IPI00719053	Tripartite motif-containing protein 71	222	94809	11	6.9	7.57	0.15	4	45
1361	IPI00014624	AP-3 complex subunit sigma-1	222	32523	14	15.4	9.12	0.48	4	44
1362	IPI00647217	Superkiller viralicidic activity 2-like 2	222	118756	15	4	6.12	0.11	4	57
1363	IPI00395887	Thioredoxin domain-containing protein 1 precursor	221	32170	19	16.4	4.92	0.48	4	189
1364	IPI00289601	histone deacetylase 2	221	66294	15	10.3	6.54	0.21	4	215
1365	IPI00024670	Receptor expression-enhancing protein 5	221	21707	12	16.4	8.25	1.05	5	2064
1366	IPI00033153	Nuclear RNA export factor 1	221	70652	6	7.6	8.74	0.2	4	80
1367	IPI00000006	GTPase HRas precursor	221	21627	14	28	5.16	0.54	4	1
1368	IPI00158615	THO complex 2 isoform 1	220	184541	10	3.3	8.67	0.09	5	21
1369	IPI00021828	Cystatin-B	220	11190	11	52	6.96	1.92	4	302
1370	IPI00015736	Ubiquitin-like modifier-activating enzyme 5	219	45290	18	14.6	4.79	0.42	3	80
1371	IPI00412607	60S ribosomal protein L35	219	14543	16	22	11.04	1.86	3	1022
1372	IPI00015102	Isoform 1 of CD166 antigen precursor	219	65745	8	6.5	5.92	0.16	3	85
1373	IPI00012202	Methylosome protein 50	218	37442	10	12	5.03	0.4	4	236
1374	IPI00010865	Casein kinase II subunit beta	218	25268	15	27.4	5.33	0.86	5	136
1375	IPI00022275	Phosphatidylinositide phosphatase SAC1	218	67437	11	8	6.66	0.21	5	80
1376	IPI00026167	NHP2 non-histone chromosome protein 2-like 1	218	14846	8	18.9	8.72	0.85	3	422
1377	IPI00007087	F-box only protein 2	218	33706	16	13.2	4.29	0.32	3	113
1378	IPI00008934	Hydroxymethylglutaryl-CoA synthase, mitochondrial precursor	218	57113	12	8.3	8.4	0.25	4	5307
1379	IPI00021417	U4/U6.U5 tri-snRNP-associated protein 1	217	90371	6	8.3	5.89	0.15	4	42
1380	IPI00220637	Seryl-tRNA synthetase, cytoplasmic	217	59253	10	9.1	6.05	0.24	4	52
1381	IPI00005040	Medium-chain specific acyl-CoA dehydrogenase, mitochondrial precursor	217	47015	14	13.3	8.61	0.31	4	131
1382	IPI00014808	Platelet-activating factor acetylhydrolase IB subunit gamma	217	25832	19	18.6	6.33	0.63	4	256
1383	IPI00006052	Prefoldin subunit 2	217	16695	12	22.7	6.2	0.74	3	221
1384	IPI00023728	Gamma-glutamyl hydrolase precursor	216	36340	16	15.1	6.67	0.55	4	115
1385	IPI00003968	NADH dehydrogenase [ubiquinone] 1 alpha subcomplex subunit 9, mitochondrial precursor	216	42654	11	14.6	9.81	0.45	5	62
1386	IPI00023138	Ras-related C3 botulinum toxin substrate 3 precursor	216	21764	17	20.8	8.43	0.54	5	22
1387	IPI00646689	Thioredoxin domain-containing protein 17	216	14217	13	38.2	5.4	1.36	4	454
1388	IPI00015897	Isoform 1 of Cysteine and histidine-rich domain-containing protein 1	216	38264	8	19.3	8.1	0.18	4	119
1389	IPI00013860	3-hydroxyisobutyrate dehydrogenase, mitochondrial precursor	216	35705	13	14.3	8.38	0.3	3	123
1390	IPI00060181	EF-hand domain-containing protein D2	215	26794	10	15.4	5.15	0.6	4	23
1391	IPI00010201	proteasome 26S non-ATPase subunit 8	215	39872	17	14	9.73	0.38	5	209
1392	IPI00181728	Brix domain-containing protein 2	215	41660	15	14.4	9.92	0.47	5	112
1393	IPI00412498	Isoform 4 of Nicotinate phosphoribosyltransferase	215	52585	7	10	5.21	0.27	4	21
1394	IPI00001466	Echinoderm microtubule-associated protein-like 4	215	109919	5	8.2	5.88	0.12	4	54
1395	IPI00027485	Eukaryotic translation initiation factor 4E	215	25310	13	18.4	5.79	0.45	4	108
1396	IPI00152441	Isoform 1 of Minor histocompatibility antigen H13	214	41747	24	14.6	6.01	0.58	4	180
1397	IPI00301109	Isoform 1 of Inorganic pyrophosphatase 2, mitochondrial precursor	214	38409	15	13.2	7.07	0.39	4	102
1398	IPI00016568	Adenylate kinase isoenzyme 4, mitochondrial	214	25366	10	27.4	8.47	0.85	5	182
1399	IPI00291751	Uncharacterized protein C2orf47, mitochondrial precursor	214	32923	15	14.8	9.31	0.47	4	58
1400	IPI00021389	Copper chaperone for superoxide dismutase	213	29536	13	13.9	5.32	0.53	4	364
1401	IPI00015361	Prefoldin subunit 5	213	17374	7	29.2	5.93	0.7	4	174
1402	IPI00004839	Crk-like protein	213	33870	8	21.1	6.26	0.32	4	62
1403	IPI00020005	Arylsulfatase E precursor	213	66595	10	10.4	6.48	0.16	4	118
1404	IPI00021347	Ubiquitin-conjugating enzyme E2 L3	213	18021	17	41.6	8.68	2.33	4	176
1405	IPI00022002	Mitochondrial 28S ribosomal protein S27	213	47982	9	9.2	5.72	0.22	3	36
1406	IPI00005492	WD repeat-containing protein 5	212	37136	11	16.8	8.54	0.41	4	79
1407	IPI00009057	Isoform A of Ras GTPase-activating protein-binding protein 2	212	54145	17	10.8	5.41	0.42	4	251
1408	IPI00009885	FK506-binding protein 11 precursor	212	22337	19	20.4	9.44	1.01	5	103
1409	IPI00022745	Diphosphomevalonate decarboxylase	212	43890	12	12.5	6.79	0.24	3	228
1410	IPI00291930	Isoform 1 of Clathrin interactor 1	212	68273	8	6.2	6.01	0.15	3	32
1411	IPI00550689	UPF0027 protein C22orf28	212	55688	19	9.3	6.77	0.26	4	277
1412	IPI00029750	Isoform 1 of 40S ribosomal protein S24	212	15413	16	29.3	10.79	3.02	4	586
1413	IPI00719622	40S ribosomal protein S28	211	7893	15	52.2	10.7	5.35	4	744
1414	IPI00030182	Guanidinoacetate N-methyltransferase	211	26529	29	18.6	5.75	1.04	4	159
1415	IPI00554742	Isoform 2 of Apoptosis inhibitor 5	211	57077	14	10.3	5.72	0.25	4	176
1416	IPI00396627	Isoform 1 of Zinc phosphodiesterase ELAC protein 2	210	93415	8	9.3	8.13	0.15	5	554
1417	IPI00186008	PCTP-like protein	210	33427	20	16.8	6.67	0.46	4	140
1418	IPI00014263	Isoform Long of Eukaryotic translation initiation factor 4H	210	27425	15	17.3	6.67	0.58	4	306
1419	IPI00005087	Tropomodulin-3	210	39741	9	15.9	5.08	0.27	4	51
1420	IPI00515040	Chromosome 9 open reading frame 32	210	16057	6	22.1	9.24	1.15	4	33
1421	IPI00646963	Uncharacterized protein REEP6	210	23574	10	15.6	8.74	0.49	3	197
1422	IPI00550165	Dehydrogenase/reductase SDR family member 7B	209	35382	7	12.6	9.59	0.31	3	29
1423	IPI00294242	28S ribosomal protein S31, mitochondrial precursor	209	45405	10	10.9	9.32	0.32	4	58
1424	IPI00012079	Eukaryotic translation initiation factor 4B	208	69240	13	7.9	5.49	0.2	4	268
1425	IPI00002149	GTP-binding protein SAR1b	208	22510	20	21.2	5.76	0.74	4	362
1426	IPI00307749	NADH dehydrogenase [ubiquinone] iron-sulfur protein 7, mitochondrial precursor	208	33268	12	10.7	10.61	0.33	3	34
1427	IPI00007935	PDZ and LIM domain protein 5	208	65129	13	8.7	8.55	0.28	5	216
1428	IPI00027096	39S ribosomal protein L19, mitochondrial precursor	208	33799	10	9.6	9.55	0.32	4	38
1429	IPI00873810	FK506-binding protein 1A	207	12000	14	41.7	7.88	1.74	3	212
1430	IPI00029764	Splicing factor 3A subunit 3	207	59154	12	8.6	5.27	0.24	4	193
1431	IPI00022697	Developmentally-regulated GTP-binding protein 2	207	41120	9	11.5	9.02	0.36	3	39
1432	IPI00179589	Myotrophin	207	14508	10	44.6	5.92	1.32	3	270
1433	IPI00019004	Translocation protein SEC62	207	46175	14	10	6.68	0.32	4	167
1434	IPI00032881	Mitochondrial ribosomal protein S23	207	21814	11	15.8	8.94	0.53	3	60
1435	IPI00005948	Isoform 1 of Translation initiation factor eIF-2B subunit alpha/beta/delta-like protein	206	39467	7	12.7	5.89	0.27	4	172
1436	IPI00301280	Transmembrane protein 43	206	44904	6	21.8	7.86	0.33	5	68
1437	IPI00302850	Small nuclear ribonucleoprotein Sm D1	206	13273	17	54.6	11.56	2.94	4	704
1438	IPI00328840	THO complex subunit 4	206	27541	14	20.5	11.05	0.77	3	245
1439	IPI00025239	NADH dehydrogenase [ubiquinone] iron-sulfur protein 2, mitochondrial precursor	206	52911	12	9.7	7.21	0.27	4	82
1440	IPI00166444	Vesicle transport protein SFT2C	205	22061	13	20	9.96	0.76	3	33
1441	IPI00554711	Junction plakoglobin	204	82376	10	6.7	5.95	0.17	4	28
1442	IPI00300299	Signal peptidase complex subunit 3	204	20358	22	21.7	8.67	0.85	4	129
1443	IPI00020508	Isoform 1 of N	204	73386	9	6.1	7.77	0.14	4	152
1444	IPI00419531	Cleavage and polyadenylation specificity factor subunit 2	204	89286	8	5.1	4.98	0.11	3	35
1445	IPI00296215	Tumor-associated calcium signal transducer 1 precursor	204	35594	9	17.2	7.42	0.43	3	43
1446	IPI00249080	Isoform 2 of N-acetylserotonin O-methyltransferase-like protein	203	67891	6	6.4	5.76	0.15	3	48
1447	IPI00024580	Methylcrotonoyl-CoA carboxylase subunit alpha, mitochondrial precursor	203	80935	8	5.1	7.66	0.13	3	78
1448	IPI00427330	Ribosome maturation protein SBDS	203	29030	11	21.6	8.91	0.54	4	713
1449	IPI00219871	U6 snRNA-associated Sm-like protein LSm8	203	10396	8	52.1	4.34	1.36	3	73
1450	IPI00296526	N-acetylglucosamine kinase	203	37694	15	16.6	5.81	0.29	4	39
1451	IPI00642244	Isoform 4 of Uncharacterized protein KIAA0090 precursor	202	109808	8	5.8	7.94	0.12	4	39
1452	IPI00019872	Estradiol 17-beta-dehydrogenase 2	202	43441	8	10.9	8.79	0.34	4	137
1453	IPI00017256	Ras suppressor protein 1	202	31521	10	15.2	8.57	0.35	4	169
1454	IPI00003768	Isoform 1 of Pescadillo homolog 1	202	68359	12	6.5	6.93	0.15	4	120
1455	IPI00020602	Casein kinase II subunit alpha~	202	41358	17	11.4	8.65	0.26	4	68
1456	IPI00220710	acyl-Coenzyme A thioesterase 2, mitochondrial isoform b	201	50269	8	10	8.81	0.29	4	18
1457	IPI00328243	Phospholipase D3	201	55127	10	11.6	6.02	0.26	4	159
1458	IPI00008449	Isoform 3 of Pre-mRNA 3~-end-processing factor FIP1	201	58398	10	10.6	5.41	0.25	4	39
1459	IPI00374054	Isoform 2 of Protein enabled homolog	201	64000	9	8.2	6.12	0.16	4	67
1460	IPI00027009	Isoform 1 of Protein kinase C and casein kinase substrate in neurons protein 2	200	56046	11	8.2	5.08	0.19	4	125
1461	IPI00005996	High mobility group protein HMGI-C	200	11825	15	33	10.63	1.14	4	178
1462	IPI00023987	Phosphopantothenate--cysteine ligase	200	33984	11	14.1	6.25	0.45	4	93
1463	IPI00301021	Isoform 1 of Translocon-associated protein subunit alpha precursor	200	32215	10	14	4.39	0.48	4	167
1464	IPI00219077	Isoform 1 of Leukotriene A-4 hydrolase	200	69868	9	7.9	5.8	0.26	4	90
1465	IPI00001287	Uncharacterized protein C20orf72	200	39795	10	10.2	7.57	0.38	3	42
1466	IPI00003327	ADP-ribosylation factor-like protein 3	199	20614	12	25.8	6.74	0.83	4	54
1467	IPI00294630	acyl-CoA synthetase short-chain family member 2 isoform 2	199	74229	10	7.8	5.83	0.14	4	51
1468	IPI00032879	Adenylate kinase isoenzyme 6	199	20220	13	19.8	4.47	0.59	3	33
1469	IPI00023530	Cell division protein kinase 5	199	33739	9	19.5	7.57	0.46	5	80
1470	IPI00011569	Isoform 1 of Acetyl-CoA carboxylase 1	199	267095	13	2.7	5.95	0.05	4	39
1471	IPI00329791	cDNA FLJ78679, highly similar to Homo sapiens DEAD (Asp-Glu-Ala-Asp) box polypeptide 46 (DDX46), mRNA	199	117912	6	4.3	9.33	0.12	4	86
1472	IPI00062866	Zinc finger CCCH-type, antiviral 1-like protein	198	33949	10	24.3	8.5	0.32	5	89
1473	IPI00014312	Isoform 1 of Cullin-3	198	89444	15	4.3	8.68	0.11	3	36
1474	IPI00012912	Carnitine O-palmitoyltransferase 2, mitochondrial precursor	198	74244	8	8.2	8.38	0.19	4	140
1475	IPI00100656	Isoform 1 of Synaptic glycoprotein SC2	197	36410	20	13.6	9.5	0.42	4	176
1476	IPI00872901	18 kDa protein	197	17842	50	18.1	5.26	2.36	3	2669
1477	IPI00549664	Testis-expressed sequence 10 protein	197	106349	10	6.2	9.43	0.13	4	38
1478	IPI00019038	Lysozyme C precursor	197	16982	9	35.1	9.38	1.07	3	129
1479	IPI00550308	RNA-binding protein 12	196	97561	9	4.7	8.74	0.18	4	73
1480	IPI00024821	26S proteasome non-ATPase regulatory subunit 14	196	34726	16	13.9	6.06	0.44	4	263
1481	IPI00012341	Isoform SRP40-1 of Splicing factor, arginine/serine-rich 5	196	31359	14	14	11.59	0.35	3	109
1482	IPI00104128	Signal peptidase complex catalytic subunit SEC11A	196	20612	12	19.6	9.48	0.83	4	161
1483	IPI00423570	Isoform 2B of GTPase KRas precursor	196	21639	11	27.7	8.24	0.78	4	5
1484	IPI00024317	Isoform Long of Glutaryl-CoA dehydrogenase, mitochondrial precursor	195	48610	9	8.7	8.31	0.14	3	98
1485	IPI00294186	Isoform 1 of Serine beta-lactamase-like protein LACTB, mitochondrial precursor	195	61111	11	6.8	8.71	0.23	3	62
1486	IPI00164949	Isoform NELF-C of Negative elongation factor C/D	194	66832	11	6.8	4.98	0.15	3	32
1487	IPI00301923	Isoform 1 of Cell division protein kinase 9	194	43149	11	10.8	8.97	0.34	4	25
1488	IPI00005978	Splicing factor, arginine/serine-rich 2	194	25461	11	14	11.86	0.64	3	389
1489	IPI00021885	Isoform 1 of Fibrinogen alpha chain precursor	193	95656	9	4.6	5.7	0.11	3	218
1490	IPI00003588	Eukaryotic translation elongation factor 1 epsilon-1	193	19855	12	20.1	8.54	0.87	4	44
1491	IPI00019812	Serine/threonine-protein phosphatase 5	193	57412	11	7.6	5.88	0.18	3	94
1492	IPI00031554	ATP-dependent RNA helicase DDX50	193	83084	11	6.1	9.26	0.12	4	6
1493	IPI00301503	Isoform 1 of Splicing factor, arginine/serine-rich 10	192	33760	18	12.8	11.25	0.32	3	297
1494	IPI00003927	40 kDa peptidyl-prolyl cis-trans isomerase	192	41137	5	17.8	6.77	0.36	4	895
1495	IPI00106698	Protein pelota homolog	192	43806	8	9.4	5.93	0.24	3	46
1496	IPI00025100	2-oxoisovalerate dehydrogenase subunit alpha, mitochondrial precursor	192	50724	8	9	8.42	0.21	3	80
1497	IPI00009844	GMP reductase 2	192	38363	11	12.6	6.79	0.39	4	101
1498	IPI00645307	14 kDa protein	192	14063	13	31.1	5.58	0.91	4	34
1499	IPI00743931	Isoform 1 of Golgi reassembly-stacking protein 2	192	47287	11	12.8	4.73	0.31	4	173
1500	IPI00004459	Probable dimethyladenosine transferase	191	35499	8	18.5	10.01	0.43	4	20
1501	IPI00017964	Small nuclear ribonucleoprotein Sm D3	191	14021	18	31.7	10.33	1.98	3	844
1502	IPI00026087	Barrier-to-autointegration factor	191	10280	19	42.7	5.81	3.25	3	179
1503	IPI00296191	Isoform 1 of Vacuolar proton pump subunit H	190	56417	6	9.7	6.07	0.19	3	57
1504	IPI00002245	Isoform 1 of Acyl-CoA synthetase short-chain family member 3, mitochondrial precursor	190	75358	10	6.7	8.84	0.14	3	55
1505	IPI00100748	Isoform 1 of Hsp70-binding protein 1	190	40190	25	13	5.13	0.27	3	52
1506	IPI00011550	Zinc finger CCHC domain-containing protein 3	189	44389	7	8.2	8.86	0.24	3	59
1507	IPI00298558	Programmed cell death protein 10	189	24686	6	11.8	7.79	0.46	3	50
1508	IPI00030098	Protein FAM50A	189	40216	8	15.3	6.39	0.17	4	60
1509	IPI00020719	Isoform 1 of Mitochondrial antiviral-signaling protein	189	57063	10	13.3	5.36	0.25	4	80
1510	IPI00177965	5~-nucleotidase domain-containing protein 1	189	52439	7	10.3	5.94	0.28	4	79
1511	IPI00291893	DCN1-like protein 1	189	30333	12	15.4	5.18	0.68	4	51
1512	IPI00101186	Isoform 1 of RRP12-like protein	188	145037	11	3.6	8.97	0.09	4	80
1513	IPI00012069	NAD	188	30905	15	17.9	8.91	0.67	4	187
1514	IPI00001871	PRKC apoptosis WT1 regulator protein	188	36659	8	11.8	5.35	0.3	3	46
1515	IPI00020418	Ras-related protein R-Ras precursor	188	23637	8	17.9	6.43	0.49	3	2
1516	IPI00017448	40S ribosomal protein S21	188	9220	21	44.6	8.68	5.86	3	299
1517	IPI00007909	Prenylated Rab acceptor protein 1	187	20806	10	22.2	6.82	0.82	4	21
1518	IPI00300078	Periodic tryptophan protein 2 homolog	187	103357	14	5.9	5.76	0.1	3	12
1519	IPI00220993	Isoform CNPI of 2~,3~-cyclic-nucleotide 3~-phosphodiesterase	187	45469	5	16.2	8.73	0.32	4	17
1520	IPI00016639	protein kinase C, iota	187	69188	9	8.7	5.54	0.15	3	36
1521	IPI00395694	Isoform 2 of Transportin-3	187	105961	13	6.2	5.35	0.16	4	55
1522	IPI00465044	Protein RCC2	186	56790	8	7.9	9.02	0.25	4	111
1523	IPI00165949	Isoform 2 of Endoplasmic reticulum aminopeptidase 1	186	108343	9	4.3	5.86	0.09	3	24
1524	IPI00027424	Isoform 1 of Glycerol kinase	186	58250	8	7.3	5.94	0.18	3	63
1525	IPI00217519	Ras-related protein Ral-A precursor	186	23723	17	18.4	6.66	1.52	4	56
1526	IPI00029628	Reticulocalbin-2 precursor	186	36911	7	18.3	4.26	0.41	3	17
1527	IPI00107531	Isoform 3 of DNA repair protein RAD50	186	139145	8	3.6	6.17	0.05	4	38
1528	IPI00409761	Isoform 1 of Choline kinase alpha	186	52625	11	14	6.16	0.27	4	135
1529	IPI00549891	Isoform 1 of Heparan sulfate 2-O-sulfotransferase 1	185	42140	7	11.8	8.83	0.25	3	28
1530	IPI00026519	Peptidyl-prolyl cis-trans isomerase, mitochondrial precursor	185	22368	9	9.2	9.48	0.52	4	94
1531	IPI00289862	Secernin-1	184	46980	12	13.8	4.66	0.4	4	73
1532	IPI00301252	Isoform 3 of THO complex subunit 6 homolog	184	33326	12	14.9	6.79	0.46	3	61
1533	IPI00185919	Isoform 1 of La-related protein 1	184	123833	13	3.6	8.91	0.05	4	150
1534	IPI00032955	Zinc finger protein 313	184	26647	7	18	6.99	0.42	3	37
1535	IPI00015905	Exosome complex exonuclease RRP4	184	32996	4	10.6	7.06	0.33	3	55
1536	IPI00157144	GYS1 protein	184	77176	7	4.5	6.09	0.13	3	32
1537	IPI00024674	Dual specificity mitogen-activated protein kinase kinase 4	184	44716	8	11.5	8.28	0.24	3	26
1538	IPI00025333	Isoform 3 of Anamorsin	183	32820	7	21.1	5.46	0.47	4	45
1539	IPI00061108	Isoform 1 of Ribosome recycling factor, mitochondrial precursor	183	29373	13	14.9	9.8	0.38	3	33
1540	IPI00021129	Isoform 1 of AP-3 complex subunit beta-1	183	121845	10	4.2	5.71	0.08	4	51
1541	IPI00004977	vav 2 guanine nucleotide exchange factor	183	98167	4	3.8	6.46	0.07	2	41
1542	IPI00056357	UPF0556 protein C19orf10 precursor	182	18897	17	20.8	6.2	1.27	3	666
1543	IPI00019353	Isoform 1 of Acylglycerol kinase, mitochondrial precursor	182	47564	7	10.7	8.31	0.31	4	88
1544	IPI00017373	Replication protein A 14 kDa subunit	182	13674	12	47.9	4.96	2.05	4	122
1545	IPI00448751	Isoform 3 of Shootin-1	182	74020	9	8.6	5.37	0.19	4	76
1546	IPI00219910	22 kDa protein	182	22291	16	18.8	7.13	1.01	3	134
1547	IPI00005578	EH domain-containing protein 4	181	61365	9	7.2	6.33	0.17	3	82
1548	IPI00152898	Isoform 1 of AP-1 complex subunit sigma-1A	180	18949	11	20.3	5.6	0.63	3	64
1549	IPI00219352	Isoform 1 of Cystathionine beta-synthase	180	61175	5	7.8	6.2	0.11	4	121
1550	IPI00177509	Trafficking protein particle complex subunit 5	180	20884	9	14.4	9.69	0.56	3	24
1551	IPI00029822	SMARCA4 isoform 2	180	188658	9	2.2	8.3	0.05	3	34
1552	IPI00027831	Glutamate-rich WD repeat-containing protein 1	180	49787	10	10.3	4.82	0.29	3	69
1553	IPI00419263	Peroxisomal 3,2-trans-enoyl-CoA isomerase	180	39926	7	12.3	8.83	0.27	3	256
1554	IPI00304187	RNA-binding protein 28	180	86198	6	4.7	9.26	0.12	3	44
1555	IPI00291316	Rho/rac guanine nucleotide exchange factor (GEF) 2	180	112386	6	3.1	6.89	0.09	3	218
1556	IPI00031982	Nck-associated protein 1	180	130018	8	5	6.18	0.1	4	45
1557	IPI00291328	NADH dehydrogenase [ubiquinone] flavoprotein 2, mitochondrial precursor	180	27659	14	17.7	8.22	0.41	3	54
1558	IPI00006408	Nitric oxide synthase-interacting protein	179	33664	7	17.3	9.05	0.33	4	83
1559	IPI00018968	NEDD8-activating enzyme E1 regulatory subunit	179	60665	5	12	5.25	0.23	4	82
1560	IPI00022420	Plasma retinol-binding protein precursor	179	23337	19	20.4	5.76	0.96	4	67
1561	IPI00025285	Vacuolar proton pump subunit G 1	179	13863	9	28.8	8.93	1.41	3	80
1562	IPI00026829	Isoform Long of Deoxyhypusine synthase	179	41173	8	10.8	5.22	0.26	3	54
1563	IPI00375527	inosine monophosphate dehydrogenase 1 isoform a	178	64678	14	5.7	6.55	0.1	4	215
1564	IPI00305068	Pre-mRNA-processing factor 6	178	107656	4	4.6	8.49	0.09	4	58
1565	IPI00009268	Aminoacylase-1	178	46084	12	14.2	5.77	0.23	4	280
1566	IPI00396329	Brix domain-containing protein 1	178	35731	9	15.7	10	0.3	4	104
1567	IPI00414554	Actin-related protein 2/3 complex subunit 5-like protein	178	16931	12	16.3	6.15	0.44	2	53
1568	IPI00165477	Isoform 1 of Elongator complex protein 3	178	62789	9	8.4	9.04	0.17	3	41
1569	IPI00019472	Neutral amino acid transporter B	178	57018	18	8.1	5.34	0.18	3	29
1570	IPI00177968	Isoform 1 of Scavenger receptor class B member 1	178	57563	16	6.5	8.18	0.12	3	148
1571	IPI00024705	PDZ domain-containing protein GIPC1	177	36141	9	12.9	5.9	0.3	3	39
1572	IPI00003031	Isoform 2 of Isochorismatase domain-containing protein 2, mitochondrial precursor	177	24367	14	16.7	7.66	0.67	3	41
1573	IPI00293276	Macrophage migration inhibitory factor	177	12639	14	23.5	7.74	1.61	3	1831
1574	IPI00027032	Acyl-protein thioesterase 2	177	25063	13	25.5	6.75	0.46	4	150
1575	IPI00029731	60S ribosomal protein L35a	177	12587	6	38.2	11.07	1.06	5	613
1576	IPI00815770	Isoform 1 of Sorting nexin-3	176	18808	11	17.9	8.71	0.64	3	23
1577	IPI00165092	Tyrosyl-tRNA synthetase, mitochondrial precursor	176	53394	12	10.5	9.07	0.2	3	134
1578	IPI00014197	Isoform 1 of Protein CDV3 homolog	176	27318	9	17.4	6.06	0.41	3	61
1579	IPI00216184	Isoform 2 of Phosphatidylinositol-binding clathrin assembly protein	175	68892	16	5.1	7.71	0.1	2	60
1580	IPI00293088	Lysosomal alpha-glucosidase precursor	175	106126	13	5.7	5.62	0.1	3	129
1581	IPI00152692	D-tyrosyl-tRNA(Tyr) deacylase 1	175	23580	8	14.8	8.35	0.3	2	53
1582	IPI00011201	NAD-dependent malic enzyme, mitochondrial precursor	175	66029	11	7	7.53	0.16	3	122
1583	IPI00796526	15 kDa protein	175	15312	8	30.9	9.55	0.82	3	46
1584	IPI00334159	Von Hippel-Lindau binding protein 1	175	26690	11	16.3	9.1	0.42	4	86
1585	IPI00012093	Serine/threonine-protein kinase 25	175	48310	6	12.4	6.27	0.3	4	114
1586	IPI00014310	Cullin-1	175	90306	7	4.4	8.19	0.07	3	52
1587	IPI00220901	TBC1D4 protein	175	148111	4	3.4	6.57	0.04	3	21
1588	IPI00465294	Cell division cycle 5-like protein	175	92422	12	6.2	8.22	0.11	4	55
1589	IPI00303158	Isoform 1 of N-acylneuraminate cytidylyltransferase	174	49033	6	9.9	8.16	0.22	3	54
1590	IPI00005745	Serine palmitoyltransferase 1	174	53281	6	7.8	5.72	0.2	3	51
1591	IPI00009301	Isoform 1 of COP9 signalosome complex subunit 7b	174	29889	9	14	5.83	0.24	3	75
1592	IPI00017160	Vacuolar protein sorting-associated protein VTA1 homolog	174	34143	10	9.8	5.87	0.32	2	113
1593	IPI00607814	Isoform 2 of Xaa-Pro aminopeptidase 1	174	67868	10	6.8	5.52	0.15	3	38
1594	IPI00008527	60S acidic ribosomal protein P1	174	11621	16	57	4.26	1.81	3	606
1595	IPI00024255	G patch domain and KOW motifs-containing protein	174	52425	5	7.1	5.85	0.13	2	19
1596	IPI00456940	Ribosomal protein L7-like 1	174	28757	8	14.2	10.51	0.39	3	120
1597	IPI00219518	ADP-ribosylation factor-like protein 1	173	20518	10	18.8	5.63	0.58	3	70
1598	IPI00015891	Prefoldin subunit 4	173	15419	8	20.1	4.42	0.49	2	163
1599	IPI00385267	Signal recognition particle receptor subunit alpha	173	70223	6	7.7	9.07	0.15	4	79
1600	IPI00031479	Protein disulfide-isomerase A5 precursor	173	60297	8	10.4	8.08	0.24	4	103
1601	IPI00442121	delta-aminolevulinic acid dehydratase isoform a	173	39579	3	10.9	7.59	0.27	3	41
1602	IPI00552587	Growth arrest and DNA-damage-inducible proteins-interacting protein 1	173	25425	10	14	10.03	0.45	3	30
1603	IPI00186712	Novel protein similar to ribosomal protein 26 RPS26	173	13278	14	31.3	10.99	1.49	3	1222
1604	IPI00154975	DnaJ homolog subfamily C member 9	173	30062	7	21.9	5.58	0.52	4	58
1605	IPI00170594	Isoform 1 of AT-hook-containing transcription factor 1	173	255242	9	2.2	6.23	0.04	3	42
1606	IPI00301518	Isoform 1 of Mps one binder kinase activator-like 1B	173	25235	12	17.1	6.45	0.45	3	61
1607	IPI00028160	Isoform 1 of Porphobilinogen deaminase	172	39534	6	16.6	6.68	0.17	4	59
1608	IPI00186966	Isoform IIA of Myc box-dependent-interacting protein 1	172	64887	8	7.3	4.97	0.16	3	71
1609	IPI00099996	RNA (guanine-9-) methyltransferase domain containing 1	172	47602	6	11.7	9.4	0.22	3	70
1610	IPI00003309	DNA-directed RNA polymerases I, II, and III subunit RPABC3	172	17189	7	16	4.5	0.43	2	81
1611	IPI00058192	Isoform 1 of GDP-fucose protein O-fucosyltransferase 1 precursor	172	44383	13	10.8	8.77	0.43	3	97
1612	IPI00003217	Proteasome subunit beta type-7 precursor	172	30288	10	19.1	7.57	0.68	4	158
1613	IPI00010845	NADH dehydrogenase [ubiquinone] iron-sulfur protein 8, mitochondrial precursor	172	24203	12	20.5	6	0.47	4	43
1614	IPI00006723	WD repeat-containing protein 57	172	39742	9	19.3	8.34	0.27	4	70
1615	IPI00291695	Probable glutathione peroxidase 8	171	24122	12	15.3	9.42	0.48	3	65
1616	IPI00295741	Cathepsin B precursor	171	38766	10	15.9	5.88	0.39	4	122
1617	IPI00651738	Isoform 1 of 1,2-dihydroxy-3-keto-5-methylthiopentene dioxygenase	171	21542	14	26.8	5.43	1.06	4	44
1618	IPI00031670	Protein NOXP20	171	61129	4	7.3	4.63	0.17	3	58
1619	IPI00008569	Synaptobrevin homolog YKT6	171	22574	9	19.7	6.44	0.52	3	34
1620	IPI00026969	Isoform 1 of SEC23-interacting protein	171	111691	8	5.4	5.35	0.09	4	31
1621	IPI00419844	U4/U6.U5 tri-snRNP-associated protein 2	171	65739	9	7.8	9.02	0.16	3	88
1622	IPI00792065	Torsin A interacting protein 1	171	66450	9	5.1	8.22	0.1	3	72
1623	IPI00304814	Isoform Mitochondrial of Phospholipid hydroperoxide glutathione peroxidase, mitochondrial precursor	171	22683	8	24.9	8.64	0.74	4	30
1624	IPI00885081	Isoform 2 of Hepatoma-derived growth factor-related protein 2	171	74356	7	5.5	7.11	0.14	3	71
1625	IPI00021924	Histone H1x	170	22474	10	17.4	10.76	0.52	3	59
1626	IPI00218922	Translocation protein SEC63 homolog	170	88341	8	4.3	5.21	0.12	3	135
1627	IPI00216654	Isoform Beta of Nucleolar phosphoprotein p130	170	74702	6	5.8	9.46	0.14	4	95
1628	IPI00012540	Prominin-1 precursor	170	98395	9	7.3	6.97	0.1	4	42
1629	IPI00150269	Isoform 1 of U4/U6 small nuclear ribonucleoprotein Prp4	170	59097	6	8	7.05	0.18	3	117
1630	IPI00026328	Thioredoxin domain-containing protein 12 precursor	170	19365	5	25.6	5.24	0.9	3	92
1631	IPI00005107	Niemann-Pick C1 protein precursor	169	144868	8	2.9	5.17	0.07	3	28
1632	IPI00174852	Mediator of RNA polymerase II transcription subunit 20	169	23663	8	14.6	6.42	0.49	3	19
1633	IPI00298067	PDZ domain-containing protein 1	169	57379	6	11.9	5.36	0.12	4	45
1634	IPI00019380	Nuclear cap-binding protein subunit 1	169	92864	9	5.4	5.99	0.11	3	39
1635	IPI00026337	Isoform 1 of Ran-binding protein 3	169	60515	5	6.3	4.7	0.17	3	87
1636	IPI00060200	Aldose 1-epimerase	168	37970	8	11.1	6.18	0.29	3	147
1637	IPI00022542	Rho-associated protein kinase 1	168	159102	10	3	5.66	0.08	4	72
1638	IPI00414860	60S ribosomal protein L37a	168	10497	9	39.1	10.44	1.34	3	178
1639	IPI00006779	Eukaryotic translation initiation factor 4E type 2	168	28458	7	13.9	8.97	0.39	3	6
1640	IPI00300990	Isoform 1 of Uncharacterized protein C1orf77	168	26380	16	10.5	12.24	0.61	2	123
1641	IPI00419919	60S ribosomal protein L29	168	17798	14	15.1	11.66	0.69	3	688
1642	IPI00760958	Isoform 2 of Protein PAT1 homolog 1	168	70879	9	8.6	9.71	0.2	3	21
1643	IPI00024279	HEAT repeat-containing protein 1	167	244382	9	1.6	6.11	0.04	3	9
1644	IPI00028005	Nuclear pore complex protein Nup107	167	107048	8	2.8	5.28	0.09	3	18
1645	IPI00479433	47 kDa protein	167	47385	7	9.7	6.08	0.22	3	98
1646	IPI00216153	40S ribosomal protein S15	167	17029	14	22.1	10.39	1.48	3	238
1647	IPI00300026	Sulfotransferase 1A1	167	44236	10	10.4	8.61	0.33	4	193
1648	IPI00554541	Isoform 1 of Acetolactate synthase-like protein	167	68452	11	9	8.43	0.21	3	114
1649	IPI00217296	Isoform 3 of Serine/threonine-protein phosphatase 2A regulatory subunit B~	167	33731	10	10.2	5.88	0.21	3	172
1650	IPI00179026	Malignant T cell amplified sequence 1	167	20770	6	22.1	8.98	0.57	3	45
1651	IPI00023876	Isoform Alpha of Caspase-6 precursor	166	33859	11	9.6	6.46	0.32	3	29
1652	IPI00329572	Protein kinase C and casein kinase substrate in neurons protein 3	166	48799	8	9.2	5.83	0.22	3	74
1653	IPI00298202	Acyl-coenzyme A thioesterase 8	166	36347	10	15	7.23	0.3	3	8
1654	IPI00550239	Histone H1.0	166	20850	9	16.5	10.84	0.56	3	333
1655	IPI00031614	Isoform 1 of DNA replication complex GINS protein SLD5	166	26144	11	17.5	4.94	0.43	3	34
1656	IPI00031064	Transmembrane protein 126A	166	21742	12	23.1	9.36	0.54	4	17
1657	IPI00302458	Exportin-7	165	125196	14	2.8	5.91	0.05	2	138
1658	IPI00647635	Isoform 3 of PERQ amino acid-rich with GYF domain-containing protein 2	165	152891	7	2.3	5.49	0.04	3	59
1659	IPI00019888	Succinate-semialdehyde dehydrogenase, mitochondrial precursor	165	58034	6	9	8.62	0.18	3	270
1660	IPI00007024	UPF0195 protein FAM96B	165	17766	11	43.6	5.07	1.01	4	41
1661	IPI00008454	DnaJ homolog subfamily B member 11 precursor	165	40774	8	4.7	5.81	0.17	2	59
1662	IPI00005634	Tetratricopeptide repeat protein 37	165	177485	11	2.9	7.47	0.06	3	21
1663	IPI00023334	Isoform 1 of Mitochondrial 39S ribosomal protein L4	163	34954	8	15.1	9.73	0.31	3	46
1664	IPI00007673	Coiled-coil-helix-coiled-coil-helix domain-containing protein 2, mitochondrial precursor	163	15731	13	33.8	9.43	0.79	3	159
1665	IPI00009235	Translocon-associated protein subunit gamma	163	21067	15	12.4	9.61	0.56	3	73
1666	IPI00216219	Isoform Long of Tight junction protein ZO-1	163	195682	10	2.2	6.24	0.05	3	30
1667	IPI00062037	Dynein light chain 2, cytoplasmic	163	10457	7	27	6.81	1.36	3	166
1668	IPI00023532	Isoform 1 of SPATS2-like protein	163	62204	9	7.9	9.67	0.17	3	73
1669	IPI00007309	Mitochondrial import inner membrane translocase subunit Tim23	162	22100	10	16.7	8.8	0.33	3	37
1670	IPI00607685	Isoform 1 of Diphosphoinositol polyphosphate phosphohydrolase 2	162	20521	8	18.3	6	0.58	3	49
1671	IPI00024934	Methylmalonyl-CoA mutase, mitochondrial precursor	162	83524	8	4.5	6.48	0.12	3	436
1672	IPI00012585	Beta-hexosaminidase beta chain precursor	162	63527	7	7.9	6.29	0.22	4	42
1673	IPI00479700	P40	162	40150	10	10.1	9.43	0.27	3	94
1674	IPI00170706	Transmembrane protein 2	162	155702	5	2.7	8.41	0.06	3	37
1675	IPI00745613	Exosome complex exonuclease RRP41	162	26652	6	14.7	6.07	0.27	3	68
1676	IPI00021766	Isoform 1 of Reticulon-4	162	130250	31	5.1	4.43	0.16	3	19
1677	IPI00007321	Isoform 1 of Acyl-protein thioesterase 1	162	24996	12	13.9	6.29	0.46	3	107
1678	IPI00023149	Isoform B of Syntaxin-16	161	37179	5	10.5	5.75	0.19	3	27
1679	IPI00013957	Mitochondrial carnitine/acylcarnitine carrier protein	160	33264	8	11.3	9.48	0.33	4	1957
1680	IPI00023647	Isoform 1 of Ubiquitin-like modifier-activating enzyme 6	160	119207	7	3.1	5.76	0.08	3	55
1681	IPI00250297	L-aminoadipate-semialdehyde dehydrogenase-phosphopantetheinyl transferase	160	35981	9	10	6.35	0.3	3	53
1682	IPI00012303	Selenium-binding protein 1	160	52928	5	8.9	5.93	0.2	3	282
1683	IPI00177437	Isoform 1 of Crooked neck-like protein 1	160	100902	7	4.6	8.1	0.1	3	39
1684	IPI00011118	Ribonucleoside-diphosphate reductase M2 subunit	160	51459	7	10.9	6.16	0.13	3	85
1685	IPI00041325	H/ACA ribonucleoprotein complex subunit 2	160	17532	10	31.4	8.48	1.02	3	36
1686	IPI00030911	Vesicle-associated membrane protein 8	160	11488	10	41	6.74	1.2	4	368
1687	IPI00025277	Programmed cell death protein 6	159	21912	13	15.7	5.16	0.77	3	34
1688	IPI00552920	Exosome complex exonuclease RRP43	159	30591	8	12.3	5.17	0.23	4	65
1689	IPI00329563	ubiquitin-conjugating enzyme E2L 6 isoform 1	159	17928	7	26.8	7.71	0.68	3	54
1690	IPI00022810	Dipeptidyl-peptidase 1 precursor	158	52607	12	6.9	6.54	0.27	3	97
1691	IPI00337541	NAD(P) transhydrogenase, mitochondrial precursor	158	114564	9	3.6	8.31	0.09	3	194
1692	IPI00413318	5~-AMP-activated protein kinase subunit gamma-1	158	37727	5	12.1	6.42	0.18	3	99
1693	IPI00025717	Metaxin-2	158	30086	9	11.8	5.9	0.37	3	53
1694	IPI00016669	GTP-binding protein Rheb precursor	158	20542	8	14.1	5.65	0.35	2	47
1695	IPI00642816	Signal recognition particle 9 kDa protein	158	10219	8	34.9	7.77	1.4	3	584
1696	IPI00062264	Isoform 4 of N-terminal kinase-like protein	157	86885	7	6.3	6.13	0.12	3	39
1697	IPI00180954	Cold-inducible RNA-binding protein	157	18637	7	26.2	9.51	0.65	3	31
1698	IPI00004962	Golgi integral membrane protein 4	157	81888	4	3.9	4.73	0.08	2	29
1699	IPI00010190	Isoform 1 of Peroxisomal 2,4-dienoyl-CoA reductase	157	31100	9	11.3	9.38	0.36	3	130
1700	IPI00748490	Alanyl-tRNA synthetase, class IIc family protein	157	66288	6	9.4	6.06	0.16	3	14
1701	IPI00290461	Eukaryotic translation initiation factor 3 subunit J	156	29159	8	14	4.72	0.38	3	70
1702	IPI00645518	Isoform 1 of CDP-diacylglycerol--inositol 3-phosphatidyltransferase	156	23865	9	15	8.23	0.48	3	25
1703	IPI00013212	Tyrosine-protein kinase CSK	156	51242	6	8.7	6.62	0.13	3	68
1704	IPI00029534	Amidophosphoribosyltransferase precursor	155	58161	5	8.1	6.3	0.18	3	216
1705	IPI00008437	Probable ribosome biogenesis protein RLP24	155	19893	6	19	9.99	0.17	3	283
1706	IPI00744627	Peroxisomal trans-2-enoyl-CoA reductase	155	34981	5	13	9.22	0.2	3	64
1707	IPI00004472	Isoform 1 of Serine/threonine-protein kinase WNK1	155	251457	2	1.1	5.94	0.03	2	34
1708	IPI00150057	Isoform 2 of SWI/SNF-related matrix-associated actin-dependent regulator of chromatin subfamily C member 2	155	125163	7	2.8	5.4	0.08	2	41
1709	IPI00013774	Histone deacetylase 1	155	55638	9	8.9	5.31	0.19	3	94
1710	IPI00153055	Isoform 2 of Septin-10	155	58784	5	7.2	6.98	0.18	3	45
1711	IPI00046828	Coiled-coil domain-containing protein 58	154	16838	5	22.2	7.67	0.44	2	94
1712	IPI00010090	Glutamate--cysteine ligase regulatory subunit	154	31050	7	15.3	5.69	0.36	3	86
1713	IPI00026570	Cytochrome c oxidase polypeptide VIIa-liver/heart, mitochondrial precursor	154	12950	6	20	9.23	0.6	2	94
1714	IPI00219155	60S ribosomal protein L27	154	15788	11	36	10.56	1.18	4	1498
1715	IPI00291093	DNA-directed RNA polymerases I, II, and III subunit RPABC1	154	24650	9	14.8	5.69	0.46	3	96
1716	IPI00333763	Glutaredoxin-related protein 5	154	16732	7	21	6.28	0.44	2	70
1717	IPI00159899	Similar to Ankyrin repeat and FYVE domain-containing protein 1	154	134562	7	2.7	6.04	0.07	3	96
1718	IPI00032533	WD repeat-containing protein 18	154	48059	8	7.6	6.21	0.22	3	170
1719	IPI00219512	Isoform 2 of Ubiquitin carboxyl-terminal hydrolase isozyme L5	154	36341	9	8.5	5.13	0.3	3	61
1720	IPI00185533	Isoform A of Nucleoporin SEH1-like	154	40137	8	13.3	8.33	0.27	3	14
1721	IPI00004524	Grancalcin	154	24223	11	12.4	5.02	0.47	3	27
1722	IPI00006207	Isoform 2 of Leucine-rich repeat flightless-interacting protein 1	154	86979	8	3.4	4.58	0.08	2	51
1723	IPI00005615	Nucleolysin TIAR	154	41906	12	6.4	7.62	0.26	2	133
1724	IPI00220194	Solute carrier family 2, facilitated glucose transporter member 1	154	54391	20	4.9	8.93	0.12	3	46
1725	IPI00333068	Actin-related protein 2/3 complex subunit 1A	154	42113	9	8.1	8.46	0.25	3	72
1726	IPI00023161	39S ribosomal protein L46, mitochondrial precursor	154	31799	8	9.7	6.56	0.22	2	112
1727	IPI00554521	Ferritin heavy chain	153	21383	9	16.9	5.3	0.55	3	230
1728	IPI00009901	Nuclear transport factor 2	153	14640	9	35.4	5.1	0.87	3	479
1729	IPI00217553	39S ribosomal protein L41, mitochondrial precursor	153	15430	10	23.4	9.58	0.82	3	42
1730	IPI00184546	UPF0444 protein C12orf23	153	11741	7	49.1	9.3	1.16	3	122
1731	IPI00170796	Isoform 1 of Vacuolar protein sorting-associated protein 29	152	20664	14	17	6.29	0.83	3	154
1732	IPI00152695	WD repeat-containing protein 82	152	35456	6	12.5	7.59	0.31	3	44
1733	IPI00296353	Isoform 1 of Rho GTPase-activating protein 18	152	75185	6	6.9	6.1	0.14	3	24
1734	IPI00023001	E2-induced gene 5 protein	152	17559	11	20.1	9.81	0.7	3	285
1735	IPI00000643	BAG family molecular chaperone regulator 2	152	23928	11	12.3	6.25	0.3	3	64
1736	IPI00045946	Isoform 1 of ATP-dependent metalloprotease YME1L1	152	86686	5	6.6	8.86	0.16	3	33
1737	IPI00645702	CTP synthase 2	152	66320	9	6.3	6.45	0.16	3	184
1738	IPI00028946	Isoform 3 of Reticulon-3	152	25764	8	8.9	8.67	0.44	3	54
1739	IPI00302688	Isoform 1 of Enoyl-CoA hydratase domain-containing protein 1	152	33848	6	10.1	8.31	0.21	2	43
1740	IPI00218606	40S ribosomal protein S23	152	15969	9	16.1	10.5	0.78	3	948
1741	IPI00217661	RAVER1	151	80042	4	6.6	9.08	0.13	3	6
1742	IPI00020906	Inositol monophosphatase	151	30568	7	7.9	5.16	0.23	2	69
1743	IPI00019450	Isoform Long of 60 kDa SS-A/Ro ribonucleoprotein	151	61372	9	4.5	8.27	0.17	2	67
1744	IPI00002649	Isoform 2 of Pinin	151	67079	8	5.7	6.01	0.15	3	25
1745	IPI00018953	Dipeptidyl peptidase 4	151	88907	4	5.6	5.67	0.11	3	58
1746	IPI00027397	Isoform 1 of Hematological and neurological expressed 1-like protein	151	20108	10	14.7	9.3	0.36	2	57
1747	IPI00002255	Lipopolysaccharide-responsive and beige-like anchor protein	151	321639	7	0.9	5.4	0.02	2	41
1748	IPI00293845	Isoform 1 of Telomere-associated protein RIF1	151	276461	10	1.7	5.39	0.04	3	30
1749	IPI00374065	similar to melanoma inhibitory activity 3 isoform 1	151	214256	7	1.3	4.75	0.03	2	73
1750	IPI00029175	Strumpellin	151	135113	6	2.2	6.54	0.05	2	43
1751	IPI00003766	ETHE1 protein, mitochondrial precursor	150	28368	7	10.2	6.35	0.25	2	41
1752	IPI00099311	Isoform 1 of tRNA	150	56049	10	9.3	7.18	0.19	3	33
1753	IPI00010717	Mevalonate kinase	150	42994	4	13.9	6.02	0.16	3	56
1754	IPI00292894	Pre-rRNA-processing protein TSR1 homolog	150	92151	8	5.1	6.98	0.11	3	35
1755	IPI00018783	Inosine triphosphate pyrophosphatase	150	21831	9	13.9	5.5	0.77	3	68
1756	IPI00182933	Isoform 2 of Cytochrome b5	149	11261	7	49	5.02	1.24	3	350
1757	IPI00003438	DnaJ homolog subfamily C member 8	149	29823	11	11.1	9.04	0.53	3	217
1758	IPI00409659	Ubiquilin-2	149	65655	5	4.6	5.15	0.1	2	41
1759	IPI00384456	Isoform GTBP-N of DNA mismatch repair protein Msh6	149	154514	5	3.3	6.5	0.09	4	31
1760	IPI00010882	Isoform DFF45 of DNA fragmentation factor subunit alpha (Fragment)	148	36899	6	10	4.68	0.19	2	153
1761	IPI00032460	U6 snRNA-associated Sm-like protein LSm2	148	10942	10	40	6.04	1.27	2	120
1762	IPI00024320	Putative RNA-binding protein 3	148	17160	9	28.7	8.86	1.05	3	242
1763	IPI00010438	Isoform SNAP-23a of Synaptosomal-associated protein 23	148	23682	7	16.6	4.89	0.49	3	50
1764	IPI00307524	Arsenite methyltransferase	148	42518	7	6.4	5.83	0.16	2	44
1765	IPI00009634	Sulfide:quinone oxidoreductase, mitochondrial precursor	148	50214	3	5.8	9.18	0.14	2	103
1766	IPI00329672	Myosin-Ie	147	127531	10	2.5	9.01	0.08	2	12
1767	IPI00016786	Isoform 2 of Cell division control protein 42 homolog precursor	147	21587	11	19.9	6.15	0.54	3	187
1768	IPI00465184	Guanine deaminase	147	51484	5	5.5	5.44	0.13	2	181
1769	IPI00063300	Transmembrane protein 141	147	11981	8	36.1	8.68	0.66	3	35
1770	IPI00015773	COMM domain-containing protein 3	147	22365	5	17.9	5.63	0.52	3	25
1771	IPI00550181	Charged multivesicular body protein 2b	147	23948	8	12.7	8.8	0.3	3	385
1772	IPI00013939	Isoform 1 of Replication protein A 32 kDa subunit	147	29342	8	8.9	5.75	0.38	3	123
1773	IPI00017526	Protein S100-P	147	10450	5	31.6	4.75	0.77	2	284
1774	IPI00009997	N-acetyllactosaminide beta-1,3-N-acetylglucosaminyltransferase	147	47545	9	5.5	6.77	0.14	2	137
1775	IPI00217871	Delta-1-pyrroline-5-carboxylate dehydrogenase, mitochondrial precursor	146	62137	8	5.5	8.25	0.11	2	3136
1776	IPI00006079	Isoform 1 of Bcl-2-associated transcription factor 1	146	106173	8	3.6	9.99	0.1	3	152
1777	IPI00026546	Platelet-activating factor acetylhydrolase IB subunit beta	146	25724	19	17.5	5.57	0.44	3	91
1778	IPI00738499	Ferritin light chain	146	20064	9	18.3	5.51	0.59	3	47
1779	IPI00550917	Twinfilin-2	146	39751	7	14.9	6.37	0.27	3	83
1780	IPI00006552	CCR4-NOT transcription complex subunit 7	146	33066	11	12.3	4.77	0.33	3	27
1781	IPI00008485	Iron-responsive element-binding protein 1	146	98850	12	4.6	6.23	0.1	3	118
1782	IPI00163644	Oxysterol-binding protein	145	101862	7	2.9	6.62	0.07	2	27
1783	IPI00006725	Probable ATP-dependent RNA helicase DDX23	145	95866	6	4.3	9.58	0.11	3	65
1784	IPI00396131	YTH domain family protein 3	145	63936	4	4.3	9.07	0.11	2	225
1785	IPI00641181	MARCKS-related protein	145	19574	8	14.4	4.68	0.37	2	127
1786	IPI00009407	Dolichyl-diphosphooligosaccharide--protein glycosyltransferase subunit DAD1	144	12660	11	28.3	6.52	1.05	3	853
1787	IPI00060627	Coiled-coil domain-containing protein 124	144	25820	9	13.5	9.54	0.27	3	329
1788	IPI00604402	29 kDa protein	144	29337	6	8	7.68	0.24	2	27
1789	IPI00160021	HIRA interacting protein 5 isoform 1	143	26021	3	15.2	4.58	0.27	3	31
1790	IPI00003565	26S proteasome non-ATPase regulatory subunit 10	143	24697	6	18.1	5.71	0.29	3	30
1791	IPI00032342	TRIP12 protein	143	227318	11	1.6	8.91	0.04	3	12
1792	IPI00056494	60S ribosomal protein L36a-like	143	12746	6	29.2	10.67	1.04	4	254
1793	IPI00219483	Isoform 2 of U1 small nuclear ribonucleoprotein 70 kDa	143	50644	6	8.6	9.9	0.21	3	233
1794	IPI00002270	UPF0364 protein C6orf211	143	51539	8	7.9	5.48	0.13	3	43
1795	IPI00069817	Isoform 1 of Bromodomain adjacent to zinc finger domain protein 1B	143	172392	8	2	8.7	0.06	3	23
1796	IPI00412771	CD2-associated protein	143	71635	6	5	6.07	0.14	3	42
1797	IPI00013272	Isoform 1 of Golgin subfamily A member 4	142	261892	4	1.1	5.33	0.03	2	79
1798	IPI00013466	Arsenical pump-driving ATPase	142	39224	3	12.9	4.81	0.28	3	72
1799	IPI00006726	Melanoma-associated antigen B2	142	35425	4	11	9.08	0.31	3	9
1800	IPI00006579	Cytochrome c oxidase subunit 4 isoform 1, mitochondrial precursor	142	19621	10	20.1	9.52	0.61	3	547
1801	IPI00059242	Synapse-associated protein 1	142	39966	10	8.5	4.45	0.17	2	76
1802	IPI00083708	BAT2-iso	142	296334	5	1.1	9.06	0.02	3	76
1803	IPI00305258	Isoform 1 of MOSC domain-containing protein 1, mitochondrial precursor	142	37989	6	9.5	9.12	0.18	2	8
1804	IPI00017412	Isoform 1 of Replication factor C subunit 2	142	39588	8	8.5	6.04	0.17	2	72
1805	IPI00298423	Pyruvate dehydrogenase protein X component, mitochondrial precursor	141	54317	11	4.6	8.8	0.19	2	66
1806	IPI00221232	Guanine nucleotide-binding protein G(I)/G(S)/G(O) subunit gamma-12 precursor	141	8115	6	37.5	9.14	1.06	2	69
1807	IPI00291783	Gem-associated protein 5	141	170793	6	2.7	6.14	0.06	3	35
1808	IPI00023591	Transcriptional activator protein Pur-alpha	141	35003	5	18	6.07	0.31	3	35
1809	IPI00219065	Isoform 5 of Glycogen debranching enzyme	141	174739	4	2.2	6.26	0.06	3	115
1810	IPI00409671	Isoform 1 of ATP-dependent RNA helicase DDX42	141	103197	4	4.5	6.54	0.06	3	36
1811	IPI00220528	Small nuclear ribonucleoprotein F	140	9776	12	24.4	4.7	1.49	2	248
1812	IPI00012833	Serine/threonine-protein phosphatase 4 catalytic subunit	140	35628	9	10.4	4.91	0.31	3	41
1813	IPI00005490	Golgi phosphoprotein 3	140	34075	8	9.4	6.05	0.2	2	47
1814	IPI00329625	Isoform 1 of Protein TBRG4	139	71150	5	7	6.98	0.09	3	100
1815	IPI00019269	WD repeat-containing protein 61	139	33731	6	8.9	5.16	0.21	2	79
1816	IPI00019899	C-4 methylsterol oxidase	139	35592	14	7.2	6.75	0.19	2	133
1817	IPI00413587	Isoform 1 of BH3-interacting domain death agonist	139	22152	7	12.3	5.27	0.32	2	21
1818	IPI00026813	Protein farnesyltransferase/geranylgeranyltransferase type-1 subunit alpha	139	44495	6	6.1	4.96	0.15	2	41
1819	IPI00018235	Peflin	139	30646	8	8.5	6.1	0.23	2	23
1820	IPI00030357	Dihydrofolate reductase	139	21496	8	12.3	6.85	0.34	2	41
1821	IPI00418238	Isoform 1 of HIV-1 Rev-binding protein-like protein	138	49331	7	9.4	9.28	0.3	3	37
1822	IPI00028553	Isoform 2 of Multiple inositol polyphosphate phosphatase 1 precursor	138	34981	8	8	9.16	0.2	2	45
1823	IPI00006176	Hepatocyte growth factor-regulated tyrosine kinase substrate	138	86708	3	3	5.84	0.08	2	44
1824	IPI00024816	Isoform 2 of Uncharacterized protein C2orf33	138	33010	5	8.2	6.88	0.21	2	8
1825	IPI00000691	Claudin-1	138	23185	9	12.3	8.41	0.5	3	49
1826	IPI00306708	Lymphokine-activated killer T-cell-originated protein kinase	138	36404	10	10.2	4.98	0.19	3	32
1827	IPI00185146	Importin-9	138	116858	9	3.3	4.71	0.09	2	12
1828	IPI00302176	Isoform 1 of H/ACA ribonucleoprotein complex subunit 1	138	22505	8	9.7	10.91	0.52	3	40
1829	IPI00152303	Phosphatidylinositol-5-phosphate 4-kinase type-2 gamma	138	47427	8	7.4	6.36	0.14	2	79
1830	IPI00103483	Negative elongation factor B	138	66283	8	5.7	5.77	0.16	3	38
1831	IPI00007060	Peptide deformylase, mitochondrial precursor	138	27452	9	12.8	9.48	0.41	3	29
1832	IPI00002564	DNA-repair protein XRCC1	138	69825	7	5.2	6.02	0.15	3	64
1833	IPI00011511	Isoform 2 of Cat eye syndrome critical region protein 5 precursor	137	46748	8	9.2	8.38	0.15	3	79
1834	IPI00012773	Isoform Long of Metastasis-associated protein MTA1	137	81422	7	4.9	9.4	0.13	3	12
1835	IPI00011604	Glycine cleavage system H protein, mitochondrial precursor	137	19127	15	17.3	4.91	0.92	2	118
1836	IPI00020454	Deoxycytidine kinase	137	30841	9	11.2	5.14	0.36	3	35
1837	IPI00001541	Mitochondrial import inner membrane translocase subunit Tim9	137	10599	6	38.2	6.71	1.34	3	78
1838	IPI00063242	Isoform 2 of Phosphoglycerate mutase family member 5 precursor	136	28217	12	12.2	6.76	0.4	3	102
1839	IPI00550037	28S ribosomal protein S15, mitochondrial precursor	136	29937	7	12.1	10.48	0.37	3	25
1840	IPI00012199	Coiled-coil domain-containing protein 86	136	40325	8	8.1	10.33	0.27	3	147
1841	IPI00411886	Nucleolar complex protein 2 homolog	136	85707	4	2.7	5.46	0.08	2	21
1842	IPI00291646	methylenetetrahydrofolate dehydrogenase (NADP+ dependent) 1-like	136	106636	5	4.2	8.32	0.09	3	35
1843	IPI00016255	hypothetical protein LOC79887	136	63499	7	4	9.11	0.11	2	35
1844	IPI00642370	Isoform 1 of Uncharacterized protein FKSG24	135	23507	8	13.6	9.41	0.3	2	10
1845	IPI00217766	Lysosome membrane protein 2	135	54712	5	8.6	5	0.19	3	262
1846	IPI00000030	Isoform Delta-1 of Serine/threonine-protein phosphatase 2A 56 kDa regulatory subunit delta isoform	135	70289	11	6.3	8.24	0.2	3	29
1847	IPI00018434	Isoform 1 of Tumor susceptibility gene 101 protein	135	44088	9	10.5	6.06	0.24	3	57
1848	IPI00291560	Isoform 1 of Arginase-1	134	34884	2	9	6.72	0.2	2	197
1849	IPI00299193	Synaptojanin-2-binding protein	134	15918	5	24.1	5.87	0.79	3	39
1850	IPI00009922	SRA stem-loop-interacting RNA-binding protein, mitochondrial precursor	134	12398	6	33	10.25	1.08	3	100
1851	IPI00032498	Dynactin subunit 5	134	20684	3	15.4	8.32	0.57	3	256
1852	IPI00009148	Diphosphoinositol polyphosphate phosphohydrolase 1	134	19630	4	19.2	5.99	0.61	3	19
1853	IPI00007061	Vesicle transport protein GOT1B	134	15415	8	19.6	10.36	0.49	2	47
1854	IPI00385001	Isoform 2 of Nucleoporin NUP188 homolog	134	184400	6	2	6.37	0.05	3	49
1855	IPI00218829	Eukaryotic peptide chain release factor GTP-binding subunit ERF3A	134	56348	8	9	5.45	0.19	3	95
1856	IPI00302238	Protein AATF	134	63208	4	4.8	4.83	0.11	2	12
1857	IPI00019495	Dynein light chain Tctex-type 1	133	12672	9	24.8	5	1.05	2	13
1858	IPI00020530	Thioesterase superfamily member 2	133	15065	8	15.7	9.23	0.5	2	405
1859	IPI00295889	Signal recognition particle 19 kDa protein	133	16374	7	27.8	9.87	0.45	2	28
1860	IPI00023122	Isoform 1 of PDZ and LIM domain protein 7	133	50896	9	11.8	8.76	0.21	3	85
1861	IPI00106913	peroxisomal short-chain alcohol dehydrogenase	133	29803	6	11.5	8.81	0.37	3	78
1862	IPI00016250	Fragile X mental retardation syndrome-related protein 2	132	77424	7	4.4	6.2	0.09	3	23
1863	IPI00005677	Dihydroxyacetone phosphate acyltransferase	132	77936	11	3.5	6.16	0.13	2	32
1864	IPI00175169	Isoform 1 of ADP-ribosylation factor GTPase-activating protein 1	132	44982	3	7.1	5.46	0.15	2	57
1865	IPI00143753	Isoform 1 of U2-associated protein SR140	132	118675	4	2.4	8.59	0.06	2	204
1866	IPI00305010	Isoform 1 of Uncharacterized metallophosphoesterase CSTP1	132	35896	5	7	5.78	0.19	2	47
1867	IPI00011619	Bifunctional 3~-phosphoadenosine 5~-phosphosulfate synthetase 1	132	71586	3	6.9	6.4	0.09	3	38
1868	IPI00172591	39S ribosomal protein L17, mitochondrial precursor	131	20095	9	18.3	10.12	0.36	3	9
1869	IPI00301419	COP9 signalosome complex subunit 7a	131	30429	7	9.5	8.33	0.23	2	56
1870	IPI00030229	UDP-galactose-4-epimerase	131	29005	4	11.2	6.59	0.39	3	44
1871	IPI00328911	E3 ubiquitin-protein ligase HECTD1	131	292379	3	1.1	5.29	0.01	2	13
1872	IPI00301489	Uroporphyrinogen decarboxylase	131	41103	5	8.4	5.77	0.26	3	62
1873	IPI00028957	Isoform 2 of Ubiquitin conjugation factor E4 A	131	124526	6	2.4	5.11	0.05	2	35
1874	IPI00218466	Isoform 1 of Protein transport protein Sec61 subunit alpha isoform 1	131	52687	9	5.9	8.3	0.13	3	286
1875	IPI00748502	Cartilage-associated protein precursor	131	47159	6	5.7	5.5	0.14	2	33
1876	IPI00030023	Histamine N-methyltransferase	131	33616	9	13.4	5.18	0.33	3	95
1877	IPI00027851	Beta-hexosaminidase alpha chain precursor	131	61106	3	4.7	5.04	0.17	3	32
1878	IPI00872292	Isoform 1 of Putative GTP-binding protein RAY-like	131	20752	9	12.9	5.28	0.35	2	25
1879	IPI00024524	RNA-binding protein PNO1	130	28078	8	9.5	9.75	0.25	2	55
1880	IPI00020196	Armadillo repeat-containing protein 6	130	55191	5	5	5.83	0.12	2	21
1881	IPI00152781	Isoform 4 of LAS1-like protein	130	33658	5	9.6	5.11	0.21	2	14
1882	IPI00032374	Isoform 2 of RRP1-like protein B	130	82451	4	7.3	9.81	0.08	3	24
1883	IPI00102897	Rab-like protein 3	130	26578	13	11.9	6.6	0.43	3	479
1884	IPI00012197	XTP3-transactivated gene A protein	130	18783	6	11.8	4.93	0.64	3	3
1885	IPI00844508	Cingulin	130	137202	4	2.2	5.44	0.05	3	73
1886	IPI00290928	Guanine nucleotide-binding protein alpha-13 subunit	129	44364	15	5.6	8.11	0.15	2	22
1887	IPI00169400	Isoform 1 of Mitochondrial 28S ribosomal protein S5	129	48489	5	6	9.93	0.14	2	35
1888	IPI00029697	Isoform 2 of Exosome complex exonuclease RRP45	129	51398	3	4.6	5.19	0.13	2	11
1889	IPI00012493	40S ribosomal protein S20	129	13478	12	25.2	9.95	0.97	3	1023
1891	IPI00001716	Isoform 2 of tRNA pseudouridine synthase A	129	44862	5	5.8	7.62	0.15	2	31
1892	IPI00032220	Angiotensinogen precursor	129	53406	14	6.2	5.87	0.2	2	33
1893	IPI00000057	Conserved oligomeric Golgi complex component 2	129	83726	7	3.5	6.2	0.08	2	15
1894	IPI00295849	Geranylgeranyl transferase type-2 subunit beta	129	37585	7	10	4.89	0.29	3	66
1895	IPI00008477	Targeting protein for Xklp2	128	86227	4	4.6	9.29	0.08	3	24
1896	IPI00006442	Coilin	128	63254	6	4.7	9.2	0.11	2	8
1897	IPI00002230	arylacetamide deacetylase-like 1	127	49431	11	6.4	8.04	0.14	2	51
1898	IPI00005740	Neighbor of COX4	127	24214	11	10	5.92	0.47	2	9
1899	IPI00218848	ATP synthase, H+ transporting, mitochondrial F0 complex, subunit E	127	8302	6	29.2	9.3	1.02	2	326
1900	IPI00218924	Calcium-binding protein p22	127	22442	7	14.4	4.98	0.32	2	21
1901	IPI00307409	39S ribosomal protein L9, mitochondrial precursor	127	30337	7	13.9	10.14	0.23	3	59
1902	IPI00030730	Phenol sulfotransferase 1A5*1A possible alternative splicing form	127	34871	6	11	5.57	0.31	3	5
1903	IPI00002745	Cathepsin Z precursor	127	34530	10	7.3	6.7	0.2	2	33
1904	IPI00103341	Probable tRNA pseudouridine synthase 1	127	37515	3	6	8.44	0.18	2	22
1905	IPI00396174	Coiled-coil domain-containing protein 25	127	24634	8	16.8	6.34	0.29	3	40
1906	IPI00014361	GDP-L-fucose synthetase	126	36098	8	9.3	6.13	0.19	2	14
1907	IPI00221235	nucleoporin 160kDa	126	164355	7	2.4	5.31	0.06	3	50
1908	IPI00028369	Isoform 1 of Protein lunapark	126	48052	5	5.6	5.07	0.14	2	54
1909	IPI00027233	SCO1 protein homolog, mitochondrial precursor	126	34021	8	14.6	9.01	0.32	3	76
1910	IPI00003870	Putative ATP-dependent Clp protease proteolytic subunit, mitochondrial precursor	126	30446	8	13.4	8.26	0.23	3	41
1911	IPI00166865	CDGSH iron sulfur domain-containing protein 2	126	15497	6	19.3	9.66	0.48	2	163
1912	IPI00000856	Isoform 1 of Fermitin family homolog 2	126	78438	6	4.3	6.26	0.09	2	33
1913	IPI00292140	Caspase-3 precursor	126	32044	10	6.9	6.09	0.22	2	126
1914	IPI00375677	39S ribosomal protein L21, mitochondrial precursor	126	23316	5	10.5	9.91	0.31	2	37
1915	IPI00303292	Importin subunit alpha-1	125	60952	7	4.6	4.94	0.11	2	165
1916	IPI00017341	SF3A2 protein (Fragment)	125	51557	8	6.7	10.12	0.28	3	113
1917	IPI00009320	Isoform 1 of Transmembrane protein 85	125	20244	5	15.3	8.84	0.36	2	20
1918	IPI00216999	Pumilio domain-containing protein C14orf21	125	70136	7	4.6	6.86	0.15	2	15
1919	IPI00299033	Importin subunit alpha-3	125	58288	12	4.2	4.8	0.12	2	91
1920	IPI00027415	Isoform 1 of Probable ATP-dependent RNA helicase DHX36	125	115673	4	2.4	7.57	0.06	2	9
1921	IPI00171421	Uncharacterized protein C8orf55 precursor	125	24135	6	10.1	9.71	0.3	2	67
1922	IPI00783302	Isoform 1 of Pentatricopeptide repeat-containing protein 3, mitochondrial precursor	124	79184	4	3.2	6	0.08	2	93
1923	IPI00217253	GTP cyclohydrolase 1 feedback regulatory protein	124	9749	6	28.6	6.08	0.84	2	70
1924	IPI00552073	Putative pre-mRNA-splicing factor ATP-dependent RNA helicase DHX16	124	119874	7	3.1	6.39	0.08	3	14
1925	IPI00440828	Isoform 2 of Fumarylacetoacetate hydrolase domain-containing protein 1	124	25179	6	13.3	7.64	0.28	2	101
1926	IPI00783656	39S ribosomal protein L38, mitochondrial precursor	124	44968	11	4.2	7.19	0.15	2	49
1927	IPI00016372	Ras-related protein Rab-9A	124	23108	8	12.4	5.26	0.31	2	55
1928	IPI00218292	Isoform Short of Ubiquitin fusion degradation protein 1 homolog	123	34763	8	8.8	6.27	0.2	2	89
1929	IPI00554793	C-Myc-binding protein	123	11959	7	38.8	5.71	1.13	3	62
1930	IPI00020194	Isoform Short of TATA-binding protein-associated factor 2N	123	61749	5	3.9	8.04	0.11	2	27
1931	IPI00000685	Cell division protein kinase 7	123	39299	5	6.9	8.66	0.18	2	24
1932	IPI00016925	Protein C10	123	13284	14	28.6	5.04	1.49	2	9
1933	IPI00169288	Isoform 2 of Retinal dehydrogenase 2	123	53482	7	3.3	5.84	0.13	3	<1
1934	IPI00293260	Isoform 1 of DnaJ homolog subfamily C member 10 precursor	123	92333	5	2.8	6.78	0.07	2	17
1935	IPI00383163	Isoform 1 of Thymocyte nuclear protein 1	123	25852	5	12.9	9.3	0.44	3	44
1936	IPI00169285	Putative phospholipase B-like 2 precursor	123	65886	3	4.6	6.53	0.05	2	57
1937	IPI00292059	Nuclear pore complex protein Nup153	123	155391	4	2.2	8.94	0.06	3	13
1938	IPI00021954	Golgi-specific brefeldin A-resistance guanine nucleotide exchange factor 1	122	208367	22	1	5.48	0.03	2	16
1939	IPI00032426	Protein MEMO1	122	34111	5	6.7	6.67	0.2	2	29
1940	IPI00479676	Isoform 4 of C-jun-amino-terminal kinase-interacting protein 4	122	145391	12	2.5	5.07	0.05	2	6
1941	IPI00240812	Isoform 1 of Sister chromatid cohesion protein PDS5 homolog B	122	165905	5	2.5	8.67	0.04	3	33
1942	IPI00102815	Nucleolar complex protein 3 homolog	122	92946	2	3.5	9.22	0.07	2	15
1943	IPI00065486	Isoform 4 of Mitochondrial ATP-binding cassette sub-family B member 6	122	86201	11	3.7	8.76	0.08	2	895
1944	IPI00291262	Clusterin precursor	122	53031	9	5.1	5.89	0.13	2	83
1945	IPI00005511	PHD finger-like domain-containing protein 5A	121	13138	6	18.2	8.78	0.59	2	64
1946	IPI00410330	Isoform 1 of Transcriptional repressor p66 alpha	120	68363	7	3.8	9.95	0.1	2	119
1947	IPI00306436	Isoform Del-701 of Signal transducer and activator of transcription 3	120	88723	6	5.1	5.94	0.08	2	44
1948	IPI00171443	Isoform 2 of Alpha-1,3-mannosyltransferase ALG2	120	37393	6	6.5	8.7	0.09	2	25
1949	IPI00014236	Isoform 1 of Zinc transporter ZIP14	120	54902	9	6.7	5.16	0.12	2	100
1950	IPI00021753	Kinesin-like protein KIF13B	120	203909	3	1.5	5.56	0.03	2	14
1951	IPI00004503	lysosomal-associated membrane protein 1	120	45367	12	4.8	9	0.15	2	390
1952	IPI00020472	Isoform 1 of Transmembrane protein 111	119	29932	7	9.6	6.33	0.23	2	19
1953	IPI00016179	Protein S100-A13	119	11464	6	32.7	5.91	0.69	3	206
1954	IPI00030985	UPF0195 protein FAM96A	119	18629	8	14.4	4.88	0.39	2	7
1955	IPI00018963	Isoform 1 of Alpha-parvin	119	42274	5	5.9	5.69	0.16	2	24
1956	IPI00163084	Pre-mRNA-splicing factor SYF1	119	100745	3	3.6	5.87	0.07	2	23
1957	IPI00013004	Isoform 1 of Pyridoxal kinase	119	35308	4	8.7	5.75	0.2	2	30
1958	IPI00385928	Uncharacterized protein C4orf14	119	78979	7	4.3	8.87	0.08	2	5
1959	IPI00024776	Calmegin precursor	119	70451	5	4.4	4.58	0.05	2	19
1960	IPI00419932	Putative Ras-related protein Rab-12	118	27573	16	9	8.67	0.26	2	9
1961	IPI00027342	Adenylyl cyclase-associated protein 2	118	53076	7	4.8	5.95	0.06	2	129
1962	IPI00018415	Transmembrane 9 superfamily member 2 precursor	118	76809	8	4.4	7.23	0.09	2	50
1963	IPI00009841	cDNA FLJ31747 fis, clone NT2RI2007377, highly similar to RNA-BINDING PROTEIN EWS	118	69208	6	5.7	9.33	0.1	2	126
1964	IPI00294472	Transmembrane emp24 domain-containing protein 5 precursor	118	26102	5	9.6	4.71	0.27	2	33
1965	IPI00014213	Probable leucyl-tRNA synthetase, mitochondrial precursor	118	102823	7	2.5	8.46	0.1	2	52
1966	IPI00011736	Phosphatidylinositol 3-kinase regulatory subunit beta	118	81916	5	4.4	6.1	0.08	2	6
1967	IPI00166483	UPF0451 protein C17orf61 precursor	118	11848	7	25.7	9.1	1.14	2	46
1968	IPI00017303	DNA mismatch repair protein Msh2	118	105418	6	3.5	5.58	0.06	3	77
1969	IPI00031651	Uncharacterized protein C7orf50	117	22127	7	17	9.65	0.33	2	29
1970	IPI00219889	Isoform 2 of Ubiquinol-cytochrome c reductase complex chaperone CBP3 homolog	117	31896	6	7.7	9.05	0.22	2	20
1971	IPI00016608	Transmembrane emp24 domain-containing protein 2 precursor	117	22860	12	10.4	5.08	0.51	2	79
1972	IPI00456750	Niban-like protein 1	116	83144	5	3.3	5.81	0.08	2	81
1973	IPI00219291	Isoform 2 of ATP synthase subunit f, mitochondrial	116	10414	20	27.3	9.87	1.36	2	270
1974	IPI00003004	Mitochondrial glutamate carrier 1	116	34904	5	7.1	9.42	0.2	2	31
1975	IPI00410324	Isoform 1 of Protein LSM12 homolog	116	21972	8	10.8	7.63	0.15	2	47
1976	IPI00220099	Isoform B of Syntaxin-3	116	28842	8	9.1	5.13	0.24	2	66
1977	IPI00172590	69 kDa protein	115	70699	5	3.3	5.22	0.1	2	5
1978	IPI00160421	39S ribosomal protein L18, mitochondrial precursor	115	20792	7	10.6	9.63	0.35	2	33
1979	IPI00216393	Isoform Non-brain of Clathrin light chain A	115	23704	5	12.8	4.45	0.3	2	63
1980	IPI00012433	Factor VIII intron 22 protein	115	39478	3	9.2	6.37	0.17	2	19
1981	IPI00005179	Isoform 1 of DNA-directed RNA polymerases I and III subunit RPAC1	115	39453	5	9	5.31	0.17	2	13
1982	IPI00063188	Isoform 2 of Evolutionarily conserved signaling intermediate in Toll pathway, mitochondrial precursor	115	33478	5	10.8	9.28	0.21	2	5
1983	IPI00001655	UPF0468 protein C16orf80	115	22931	9	12.4	9.78	0.31	2	50
1984	IPI00166487	Isoform 3 of SEC16 homolog A	114	232534	4	2.3	5.36	0.04	3	<1
1985	IPI00329591	Isoform 1 of Required for meiotic nuclear division protein 1 homolog	114	51970	5	4.2	8.88	0.13	2	13
1986	IPI00011084	Claudin-6	114	23846	6	10	8.33	0.3	2	48
1987	IPI00166009	Isoform 1 of JmjC domain-containing histone demethylation protein 1A	114	135159	2	2.1	7.73	0.05	2	12
1988	IPI00029403	Sorting nexin-4	114	52161	6	5.3	5.69	0.13	2	19
1989	IPI00016077	Protein NipSnap homolog 2	114	33949	6	5.9	9.42	0.2	2	26
1990	IPI00289876	Isoform 1 of Syntaxin-7	114	29911	7	9.6	5.41	0.24	2	156
1991	IPI00171664	48 kDa protein	114	49082	3	7	5.75	0.14	2	47
1992	IPI00017184	EH domain-containing protein 1	114	60646	6	4.3	6.35	0.11	2	138
1993	IPI00419575	Protein of unknown function DUF410 family protein	113	36808	8	7	5.38	0.19	2	33
1994	IPI00304267	nucleoredoxin	113	48761	4	9.2	4.88	0.14	2	21
1995	IPI00554761	Non-histone chromosomal protein HMG-14	113	10653	7	14	9.6	0.75	2	49
1996	IPI00027481	Multidrug resistance protein 1	113	141772	7	1.5	9.06	0.05	2	167
1997	IPI00169325	WD repeat-containing protein 36	113	106282	2	3	7.32	0.06	2	20
1998	IPI00016046	Protein MGR2 homolog	113	8405	3	46.8	9.58	1	2	106
1999	IPI00100154	Toll-interacting protein	113	30490	4	13.9	5.68	0.23	3	34
2000	IPI00234368	Isoform Short of Adenosine kinase	113	39078	8	6.1	6.23	0.18	2	56
2001	IPI00103142	NudC domain-containing protein 2	113	17836	4	18.5	4.99	0.41	2	29
2002	IPI00305545	Isoform 1 of Lariat debranching enzyme	112	62144	3	5.5	5.25	0.11	2	39
2003	IPI00033516	Isoform 1 of Gamma-tubulin complex component 3	112	104304	2	2.3	8.35	0.06	2	6
2004	IPI00003145	Isoform 1 of Mitogen-activated protein kinase 8	112	44657	5	5.5	7.59	0.07	2	14
2005	IPI00065671	Isoform 1 of Uridine-cytidine kinase 2	112	29452	6	8	6.23	0.24	2	33
2006	IPI00102036	ADP-ribosylation factor-like protein 5B	112	20646	3	16.8	6.06	0.16	3	7
2007	IPI00414858	Isoform 1 of Conserved oligomeric Golgi complex component 3	112	95006	5	4.1	5.39	0.07	2	21
2008	IPI00179057	Isoform 1 of Cullin-4B	112	102805	3	2.7	8.06	0.06	2	25
[truncated: 262 more rows]
