# Supplementary material for: Label-free quantitative proteomics of CD133-positive liver cancer stem cells
Source: Proteome Sci. 2012 Nov 21;10:69. doi: 10.1186/1477-5956-10-69 (PMC3576254; doi:10.1186/1477-5956-10-69)
Supplement: Additional file 3: Table S3 — The information of identified proteins in CD133 - Huh7 cells. [file 1477-5956-10-69-S3.xls]

## Sheet: 工作表1
Identified protein in CD133- Huh7 cells
No.	Accession	Protein	Score	Mass	Match	Coverage	pI	emPAI	Unique peptide	ppm
1	IPI00296337	Isoform 1 of DNA-dependent protein kinase catalytic subunit	6586	473749	577	35	6.75	1.27	136	419
2	IPI00005614	Isoform Long of Spectrin beta chain, brain 1	6486	275237	673	55	5.39	3.84	125	677
3	IPI00744706	282 kDa protein	6484	282828	656	54.9	5.21	3.09	129	383
4	IPI00333015	Isoform 2 of Spectrin beta chain, brain 1	6252	251925	647	58.1	5.36	4.18	121	46
5	IPI00026781	Fatty acid synthase	6005	275850	1237	49.7	5.99	3.09	111	1002
6	IPI00847250	273 kDa protein	5995	275721	1237	49	5.99	3.1	111	3358
7	IPI00456969	Cytoplasmic dynein 1 heavy chain 1	5678	534809	408	29	6.01	0.81	115	299
8	IPI00019502	Myosin-9	5178	227646	492	53.2	5.5	3.15	104	1043
9	IPI00215743	Isoform 3 of Ribosome-binding protein 1	4669	152780	803	57.7	8.69	7.3	88	523
10	IPI00397526	Isoform 1 of Myosin-10	3926	229824	332	43.3	5.44	1.72	79	233
11	IPI00024067	Isoform 1 of Clathrin heavy chain 1	3662	193260	524	46.8	5.48	2.63	73	852
12	IPI00289334	Isoform 1 of Filamin-B	3582	280188	280	36.5	5.49	1.1	69	271
13	IPI00298994	Talin-1	3507	271766	381	34.3	5.77	1.2	61	268
14	IPI00021812	Neuroblast differentiation-associated protein AHNAK	3447	629213	229	19.3	5.8	0.36	78	427
15	IPI00414676	Heat shock protein HSP 90-beta	3231	83554	739	65.3	4.97	26.35	65	6679
16	IPI00784154	60 kDa heat shock protein, mitochondrial precursor	3169	61187	554	78.7	5.7	104.73	51	7014
18	IPI00382470	heat shock protein 90kDa alpha (cytosolic), class A member 1 isoform 1	3077	98670	627	52.3	5.07	12.18	63	10329
19	IPI00003362	HSPA5 protein	2961	72492	454	54.4	5.07	29.28	48	4693
20	IPI00186290	Elongation factor 2	2929	96246	809	57.2	6.41	9.76	58	5812
21	IPI00013808	Alpha-actinin-4	2867	105245	408	63.9	5.27	5.28	55	1289
22	IPI00003865	Isoform 1 of Heat shock cognate 71 kDa protein	2588	71082	575	66.7	5.37	21.59	45	5937
23	IPI00479186	Isoform M2 of Pyruvate kinase isozymes M1/M2	2562	58470	451	77	7.96	21.62	44	4473
24	IPI00027230	Endoplasmin precursor	2531	92696	460	54.2	4.76	5.09	51	3922
25	IPI00022774	Transitional endoplasmic reticulum ATPase	2500	89950	405	60.3	5.14	7.56	47	2416
26	IPI00465248	Isoform alpha-enolase of Alpha-enolase	2491	47481	633	78.6	7.01	95.08	44	8071
27	IPI00218914	Retinal dehydrogenase 1	2471	55454	584	80	6.3	55.47	43	7440
28	IPI00141318	Isoform 1 of Cytoskeleton-associated protein 4	2470	66097	227	72.4	5.63	9.79	45	2536
29	IPI00783271	Leucine-rich PPR motif-containing protein, mitochondrial precursor	2453	159003	182	37.5	5.81	1.35	47	252
30	IPI00299402	Pyruvate carboxylase, mitochondrial precursor	2423	130293	251	51.2	6.37	2.72	48	751
31	IPI00221226	Annexin A6	2336	76168	234	60.9	5.42	6.9	42	610
32	IPI00440493	ATP synthase subunit alpha, mitochondrial precursor	2328	59828	255	68.4	9.16	14.32	41	2896
33	IPI00002459	annexin VI isoform 2	2286	75571	232	60.6	5.46	7.02	42	51
34	IPI00297779	T-complex protein 1 subunit beta	2263	57794	227	75	6.01	16.77	39	1261
35	IPI00007765	Stress-70 protein, mitochondrial precursor	2252	73920	285	54.3	5.87	9.9	38	2275
36	IPI00295857	Coatomer subunit alpha	2243	139783	184	43.5	7.7	1.35	49	363
37	IPI00171903	Isoform 1 of Heterogeneous nuclear ribonucleoprotein M	2130	77749	198	58.6	8.84	5.7	40	988
39	IPI00007752	Tubulin beta-2C chain	2033	50255	777	75.5	4.79	181.49	30	6659
40	IPI00021439	Actin, cytoplasmic 1	2018	42052	834	77.3	5.29	248.89	36	34755
41	IPI00218852	Villin-1	2011	93093	185	55.7	5.99	3.27	41	784
42	IPI00011654	Tubulin beta chain	1999	50095	724	75.7	4.78	134.71	30	7379
43	IPI00479262	Isoform B of Eukaryotic translation initiation factor 4 gamma 1	1987	172193	170	28.5	5.25	0.89	40	352
44	IPI00140420	Staphylococcal nuclease domain-containing protein 1	1986	102618	176	46.6	6.74	2.4	40	688
45	IPI00384463	eukaryotic translation initiation factor 4 gamma, 1 isoform 2	1982	167227	176	29.6	5.15	0.93	40	194
46	IPI00009904	Protein disulfide-isomerase A4 precursor	1973	73229	238	52.4	4.96	3.44	41	1018
47	IPI00019912	Peroxisomal multifunctional enzyme type 2	1911	80092	191	51.1	8.96	3.59	33	652
48	IPI00179298	482 kDa protein	1911	485780	108	11.7	5.1	0.21	38	98
49	IPI00027223	Isocitrate dehydrogenase [NADP] cytoplasmic	1902	46915	259	75.6	6.53	30.93	37	2034
50	IPI00013475	Tubulin beta-2A chain	1899	50274	663	76.4	4.78	123.67	29	2044
51	IPI00844578	ATP-dependent RNA helicase A	1873	142181	206	33.5	6.41	1.16	39	405
52	IPI00644079	heterogeneous nuclear ribonucleoprotein U isoform a	1871	91269	308	37.3	5.76	3.56	40	2193
53	IPI00420014	Isoform 1 of U5 small nuclear ribonucleoprotein 200 kDa helicase	1869	246006	144	20.2	5.73	0.5	35	249
54	IPI00029012	Eukaryotic translation initiation factor 3 subunit A	1869	166867	184	30.5	6.38	0.93	45	364
55	IPI00027442	Alanyl-tRNA synthetase, cytoplasmic	1845	107484	211	40.3	5.34	1.94	35	565
56	IPI00465439	Fructose-bisphosphate aldolase A	1831	39851	307	75.5	8.3	52.92	29	3740
57	IPI00479217	Isoform Short of Heterogeneous nuclear ribonucleoprotein U	1794	89665	285	37.1	5.6	3.2	39	2
58	IPI00645078	Ubiquitin-like modifier-activating enzyme 1	1794	118858	268	34.8	5.49	1.8	31	844
59	IPI00783982	Coatomer subunit gamma	1792	98967	166	46.6	5.32	2.23	34	361
60	IPI00002966	Heat shock 70 kDa protein 4	1789	95096	152	48.5	5.18	1.67	36	574
61	IPI00215637	ATP-dependent RNA helicase DDX3X	1785	73597	183	52.7	6.73	4.02	34	749
62	IPI00008524	Isoform 1 of Polyadenylate-binding protein 1	1784	70854	181	46.4	9.52	5.41	31	1249
63	IPI00014898	Isoform 1 of Plectin-1	1779	533404	106	9.3	5.73	0.21	38	146
64	IPI00604620	Isoform 1 of Nucleolin	1773	76625	385	39.2	4.6	3.16	33	2012
65	IPI00007928	Pre-mRNA-processing-splicing factor 8	1772	274738	136	19.4	8.95	0.42	40	2096
66	IPI00396485	Elongation factor 1-alpha 1	1767	50451	680	59.7	9.1	29.39	36	18598
67	IPI00449049	Poly [ADP-ribose] polymerase 1	1763	113811	177	40.5	8.99	1.94	34	771
68	IPI00001159	GCN1-like protein 1	1759	294953	122	15.6	7.19	0.38	34	170
69	IPI00383581	Isoform 1 of Neutral alpha-glucosidase AB precursor	1749	107263	290	43.4	5.74	2.23	36	1039
70	IPI00219018	Glyceraldehyde-3-phosphate dehydrogenase	1746	36201	501	69.3	8.57	190.98	32	21468
71	IPI00302592	filamin A, alpha isoform 1	1737	282581	118	20.2	5.69	0.41	38	177
72	IPI00302925	59 kDa protein	1713	60011	122	56.3	5.54	4.51	31	1247
73	IPI00008982	Isoform Long of Delta-1-pyrroline-5-carboxylate synthetase	1705	87989	168	46.2	6.66	3.01	33	687
74	IPI00010796	Protein disulfide-isomerase precursor	1692	57480	358	61	4.76	12.68	33	2687
75	IPI00387144	Tubulin alpha-1B chain	1684	50804	544	66.1	4.94	22.12	29	12276
76	IPI00003843	Isoform A1 of Tight junction protein ZO-2	1675	134118	136	39.2	6.96	1.06	39	246
77	IPI00013452	Bifunctional aminoacyl-tRNA synthetase	1671	172137	137	27.2	7.03	0.72	34	188
78	IPI00296645	Microsomal triglyceride transfer protein large subunit precursor	1671	99916	155	39.9	8.61	2.52	33	742
79	IPI00217975	Lamin-B1	1670	66653	129	57.5	5.11	3.04	33	597
80	IPI00031522	Trifunctional enzyme subunit alpha, mitochondrial precursor	1665	83688	115	44.7	9.16	2.29	29	450
81	IPI00793443	RAN binding protein 5	1664	126946	114	37.3	4.8	1.04	28	218
82	IPI00220834	ATP-dependent DNA helicase 2 subunit 2	1664	83222	176	45.4	5.55	3.02	35	738
83	IPI00100160	Isoform 1 of Cullin-associated NEDD8-dissociated protein 1	1661	137999	178	33	5.52	1.11	36	358
84	IPI00013508	Alpha-actinin-1	1657	103563	215	41.8	5.25	1.47	32	212
85	IPI00302927	T-complex protein 1 subunit delta	1657	58401	204	67.7	7.96	5.45	30	1233
87	IPI00031397	Long-chain-fatty-acid--CoA ligase 3	1640	81338	143	45.6	8.65	2.68	29	692
88	IPI00021290	ATP-citrate synthase	1639	121674	128	35.5	6.95	1.34	34	426
89	IPI00293464	DNA damage-binding protein 1	1634	128142	117	36.8	5.14	1.36	34	238
90	IPI00793199	annexin IV	1634	36290	204	74.5	5.84	16.87	30	1199
91	IPI00304925	Heat shock 70 kDa protein 1	1629	70294	224	47	5.48	3.31	31	392
92	IPI00018465	T-complex protein 1 subunit eta	1613	59842	134	60.6	7.55	4.85	28	657
93	IPI00301263	CAD protein	1610	245167	112	18.1	6.02	0.45	32	118
94	IPI00289499	Bifunctional purine biosynthesis protein PURH	1598	65089	126	62.2	6.27	3.61	30	592
95	IPI00003918	60S ribosomal protein L4	1589	47953	167	59.5	11.07	9.26	33	1949
96	IPI00022443	Alpha-fetoprotein precursor	1584	70458	197	51.4	5.48	3.29	29	1420
97	IPI00023598	Tubulin beta-4 chain	1579	50010	526	67.6	4.78	44.9	25	158
98	IPI00644712	ATP-dependent DNA helicase 2 subunit 1	1578	70084	154	55.8	6.23	2.95	31	1162
99	IPI00419237	Isoform 1 of Cytosol aminopeptidase	1577	56530	121	64.7	8.03	4.78	27	109
100	IPI00022228	Vigilin	1566	141979	115	27.4	6.43	0.89	31	213
101	IPI00025252	Protein disulfide-isomerase A3 precursor	1557	57146	286	58.6	5.98	6.5	28	2677
102	IPI00303476	ATP synthase subunit beta, mitochondrial precursor	1539	56525	386	64.3	5.26	14.15	25	2746
103	IPI00180675	Tubulin alpha-1A chain	1536	50788	500	62.7	4.94	16.98	27	1349
104	IPI00418169	annexin A2 isoform 1	1526	40671	271	62.5	8.53	11.23	29	1656
105	IPI00299048	Isoform 1 of Ras GTPase-activating-like protein IQGAP2	1522	181071	101	23.4	5.43	0.51	33	1394
106	IPI00012268	26S proteasome non-ATPase regulatory subunit 2	1503	100877	149	43.3	5.08	1.52	33	461
107	IPI00031517	DNA replication licensing factor MCM6	1502	93801	103	42.6	5.29	1.61	30	327
108	IPI00022744	Isoform 1 of Exportin-2	1499	111145	178	35.8	5.51	1.01	29	20286
109	IPI00016801	Glutamate dehydrogenase 1, mitochondrial precursor	1499	61701	212	56.6	7.66	5.82	31	2706
110	IPI00026089	Splicing factor 3B subunit 1	1499	146464	110	31.7	6.58	0.77	33	151
111	IPI00644127	Isoleucyl-tRNA synthetase, cytoplasmic	1478	146178	118	24.9	5.86	0.86	28	176
112	IPI00291175	Isoform 1 of Vinculin	1477	117220	86	31	5.83	0.83	28	296
113	IPI00216951	Aspartyl-tRNA synthetase, cytoplasmic	1467	57499	109	62.9	6.11	3.75	29	467
114	IPI00218343	Tubulin alpha-1C chain	1462	50548	487	61.5	4.96	15.15	26	263
115	IPI00012007	Adenosylhomocysteinase	1462	48255	267	50.7	5.92	7.28	27	2363
116	IPI00025491	Eukaryotic initiation factor 4A-I	1455	46353	238	54.2	5.32	24.26	25	3744
117	IPI00169383	Phosphoglycerate kinase 1	1454	44985	167	71.2	8.3	8.66	28	633
118	IPI00029737	Isoform Long of Long-chain-fatty-acid--CoA ligase 4	1446	80220	148	51.3	8.66	2.19	29	489
119	IPI00011107	Isocitrate dehydrogenase [NADP], mitochondrial precursor	1442	51333	146	59.7	8.88	5.48	27	1191
120	IPI00329801	Annexin A5	1431	35971	188	73.4	4.94	19.03	29	1995
121	IPI00643920	Transketolase	1429	68519	240	53	7.58	2.71	29	1478
122	IPI00396378	Isoform B1 of Heterogeneous nuclear ribonucleoproteins A2/B1	1426	37464	226	66.9	8.97	16.74	27	3620
123	IPI00021405	Isoform A of Lamin-A/C	1417	74380	136	46.2	6.57	1.94	27	550
124	IPI00006663	Aldehyde dehydrogenase, mitochondrial precursor	1413	56859	193	48.9	6.63	4.73	25	4376
125	IPI00002520	Serine hydroxymethyltransferase, mitochondrial precursor	1410	56414	180	54.8	8.76	5.14	26	1482
126	IPI00015953	Isoform 1 of Nucleolar RNA helicase 2	1409	87804	123	44.4	9.32	2.11	30	337
127	IPI00013214	DNA replication licensing factor MCM3	1403	91551	107	35	5.53	1.24	25	196
128	IPI00290770	chaperonin containing TCP1, subunit 3 isoform b	1379	60994	114	54.4	6.1	2.35	28	740
129	IPI00299000	Proliferation-associated protein 2G4	1376	44101	128	58.6	6.13	9.1	26	986
130	IPI00031461	Rab GDP dissociation inhibitor beta	1374	51087	158	74.4	6.11	6.4	29	691
131	IPI00217952	Isoform 1 of Glucosamine--fructose-6-phosphate aminotransferase [isomerizing] 1	1374	79555	145	44.5	6.66	1.53	26	569
132	IPI00290566	T-complex protein 1 subunit alpha	1372	60819	109	54.5	5.8	2.93	26	744
133	IPI00013683	Tubulin beta-3 chain	1372	50856	429	41.6	4.83	20.71	20	666
134	IPI00031583	Putative uncharacterized protein DKFZp451D234	1372	110031	91	28.6	4.83	0.8	25	228
135	IPI00020898	Ribosomal protein S6 kinase alpha-3	1370	84025	160	43.1	6.41	2.4	27	744
136	IPI00246058	PDCD6IP protein	1364	97385	112	37.9	6.13	1.7	29	345
137	IPI00010720	T-complex protein 1 subunit epsilon	1349	60089	128	62.1	5.45	3.95	29	446
138	IPI00017367	Radixin isoform b	1340	71176	118	45.5	6.3	1.7	26	358
139	IPI00004860	Isoform Complexed of Arginyl-tRNA synthetase, cytoplasmic	1340	76129	95	42.9	6.26	1.87	25	817
140	IPI00017617	Probable ATP-dependent RNA helicase DDX5	1327	69618	130	46.6	9.06	2.17	26	1059
141	IPI00783313	Glycogen phosphorylase, liver form	1325	97486	121	38.5	6.71	1.21	32	385
142	IPI00000816	14-3-3 protein epsilon	1316	29326	154	77.3	4.63	21.64	25	3087
143	IPI00215965	Isoform A1-B of Heterogeneous nuclear ribonucleoprotein A1	1314	38936	227	52.7	9.26	14.99	24	2520
144	IPI00008557	Insulin-like growth factor 2 mRNA-binding protein 1	1313	63759	142	48.7	9.26	3.52	27	1258
145	IPI00011200	D-3-phosphoglycerate dehydrogenase	1310	57356	183	46.5	6.29	2.61	20	1364
146	IPI00011253	40S ribosomal protein S3	1307	26842	188	84.8	9.68	32.49	27	1532
147	IPI00745872	Isoform 1 of Serum albumin precursor	1306	71317	137	47.1	5.92	1.82	25	1560
148	IPI00007750	Tubulin alpha-4A chain	1303	50634	356	57.4	4.95	12.28	25	45
149	IPI00177817	Isoform SERCA2A of Sarcoplasmic/endoplasmic reticulum calcium ATPase 2	1300	111103	133	28.8	5.26	0.89	24	519
150	IPI00023785	DEAD box polypeptide 17 isoform 1	1297	80906	125	39	8.53	1.81	24	538
151	IPI00465028	Isoform 1 of Triosephosphate isomerase	1294	31057	231	72	5.65	41.93	21	3123
152	IPI00218993	Isoform Beta of Heat shock protein 105 kDa	1294	92970	104	41.9	5.42	1	27	204
153	IPI00216049	Isoform 1 of Heterogeneous nuclear ribonucleoprotein K	1293	51230	202	49	5.39	6.34	22	2047
154	IPI00009960	Isoform 1 of Mitochondrial inner membrane protein	1290	84026	91	41.3	6.08	1.51	28	348
155	IPI00184330	DNA replication licensing factor MCM2	1286	102516	122	32.3	5.34	1.13	24	242
156	IPI00000877	Hypoxia up-regulated protein 1 precursor	1281	111494	133	29.1	5.16	1.31	26	265
157	IPI00218319	Isoform 2 of Tropomyosin alpha-3 chain	1281	29243	131	60.5	4.75	17.45	25	526
158	IPI00006482	Isoform Long of Sodium/potassium-transporting ATPase subunit alpha-1 precursor	1276	114135	134	24.1	5.33	0.66	20	478
159	IPI00165261	Sec1 family domain-containing protein 1	1272	72676	124	41.9	5.89	1.89	21	726
160	IPI00219005	FK506-binding protein 4	1272	52057	123	68.8	5.35	3.64	27	583
161	IPI00012837	Kinesin-1 heavy chain	1267	110358	66	25.1	6.12	0.74	22	476
162	IPI00217030	40S ribosomal protein S4, X isoform	1265	29807	132	70	10.16	10.36	27	1137
163	IPI00219525	6-phosphogluconate dehydrogenase, decarboxylating	1263	53619	141	49.5	6.8	2.94	25	1487
164	IPI00219526	Isoform 1 of Phosphoglucomutase-1	1263	61696	91	52.1	6.3	2.13	24	461
165	IPI00329536	Early endosome antigen 1	1260	163337	77	25.8	5.53	0.4	31	195
166	IPI00020672	Isoform 1 of Dipeptidyl-peptidase 3	1257	82880	104	38.5	5.02	1.44	24	774
167	IPI00217223	Multifunctional protein ADE2	1253	50389	101	49.4	7.44	3.58	24	569
168	IPI00438229	Isoform 1 of Transcription intermediary factor 1-beta	1249	90261	112	36.9	5.52	1.71	23	787
169	IPI00012726	Isoform 1 of Polyadenylate-binding protein 4	1244	71080	115	41.1	9.31	1.96	24	265
170	IPI00008475	Hydroxymethylglutaryl-CoA synthase, cytoplasmic	1244	57828	141	46	5.22	2.2	21	896
171	IPI00217966	Isoform 1 of L-lactate dehydrogenase A chain	1244	36950	169	60.2	8.44	11.05	25	4689
172	IPI00026665	Glutaminyl-tRNA synthetase	1242	90569	83	37.1	6.96	1.19	26	247
173	IPI00006196	Isoform 2 of Nuclear mitotic apparatus protein 1	1242	237456	57	14.8	5.64	0.23	25	140
174	IPI00479786	Isoform 1 of Far upstream element-binding protein 2	1231	73443	121	43.2	6.84	1.98	25	689
175	IPI00219420	Structural maintenance of chromosomes protein 3	1219	141853	65	25.6	6.77	0.54	26	76
176	IPI00000875	Elongation factor 1-gamma	1212	50429	184	42.1	6.25	4.89	24	3227
177	IPI00018350	DNA replication licensing factor MCM5	1206	83031	73	36.8	8.64	0.72	25	293
178	IPI00291006	Malate dehydrogenase, mitochondrial precursor	1200	35965	232	62.4	8.92	8.06	19	1935
179	IPI00299904	Isoform 1 of DNA replication licensing factor MCM7	1200	81884	132	44.6	6.08	1.67	25	353
180	IPI00554737	Serine/threonine-protein phosphatase 2A 65 kDa regulatory subunit A alpha isoform	1196	66065	94	48.4	5	1.77	22	386
181	IPI00022463	Serotransferrin precursor	1193	79280	78	40.5	6.81	1.16	23	460
182	IPI00329389	60S ribosomal protein L6	1192	32765	185	59	10.59	12.57	25	1877
183	IPI00001734	Isoform 1 of Phosphoserine aminotransferase	1183	40796	170	63.8	7.56	9.33	23	1417
184	IPI00010740	Isoform Long of Splicing factor, proline- and glutamine-rich	1179	76216	134	35.8	9.45	1.87	23	1174
185	IPI00007084	Mitochondrial aspartate-glutamate carrier protein	1177	74656	86	38.5	8.79	1.36	21	1170
186	IPI00027497	Glucose-6-phosphate isomerase	1175	63335	163	51.4	8.43	2.72	23	946
187	IPI00550021	60S ribosomal protein L3	1174	46365	139	53.1	10.19	3.53	27	1145
188	IPI00027252	Prohibitin-2	1170	33276	118	69.9	9.83	7.89	22	1060
189	IPI00023006	Actin, alpha cardiac muscle 1	1166	42334	441	40.3	5.23	19.28	22	852
190	IPI00009342	Ras GTPase-activating-like protein IQGAP1	1164	189761	70	16.4	6.08	0.36	23	124
191	IPI00646779	TUBB6 protein	1163	50514	371	44.1	4.8	15.15	18	387
192	IPI00031420	UDP-glucose 6-dehydrogenase	1159	55674	100	49.8	6.73	2.15	20	1139
193	IPI00217465	Histone H1.2	1156	21352	191	55.9	10.94	43.83	22	2203
194	IPI00018349	DNA replication licensing factor MCM4	1154	97068	112	32.1	6.28	0.94	25	284
195	IPI00021435	26S protease regulatory subunit 7	1151	49002	86	47.1	5.71	3.48	23	270
196	IPI00782992	Isoform 1 of Serine/arginine repetitive matrix protein 2	1150	300179	64	10.5	12.05	0.21	19	169
197	IPI00001639	Importin subunit beta-1	1146	98420	151	33.3	4.68	1.34	23	629
198	IPI00396435	Putative pre-mRNA-splicing factor ATP-dependent RNA helicase DHX15	1145	91673	141	33.2	7.12	1.41	24	593
200	IPI00022977	Creatine kinase B-type	1137	42902	175	66.4	5.34	5.87	19	1222
201	IPI00024971	Oxysterol-binding protein 1	1133	90220	82	37.1	6.9	1.04	26	276
202	IPI00298961	Exportin-1	1133	124447	82	28.1	5.71	0.77	24	165
203	IPI00219029	Aspartate aminotransferase, cytoplasmic	1129	46447	137	62	6.52	3.86	21	493
204	IPI00018146	14-3-3 protein theta	1128	28032	111	64.1	4.68	6.52	22	1292
205	IPI00000846	Isoform 1 of Chromodomain-helicase-DNA-binding protein 4	1126	219393	67	13.7	5.62	0.34	26	98
206	IPI00746388	Ezrin	1125	69353	117	35.7	5.88	1.52	22	202
207	IPI00000494	60S ribosomal protein L5	1121	34569	119	56.6	9.73	9.86	24	1031
208	IPI00009104	RuvB-like 2	1121	51296	97	48.8	5.49	2.27	20	485
209	IPI00220219	Coatomer subunit beta~	1116	103278	104	30.5	5.15	0.99	24	317
210	IPI00299608	Isoform 1 of 26S proteasome non-ATPase regulatory subunit 1	1115	106795	95	36.1	5.25	1	22	194
211	IPI00647682	similar to tubulin, beta 6	1112	45413	313	53.3	4.75	18.07	19	45
212	IPI00299573	60S ribosomal protein L7a	1109	30148	98	56.8	10.61	8.97	23	2044
213	IPI00221234	Similar to Antiquitin	1107	59020	85	47.3	8.21	1.8	22	407
214	IPI00217468	Histone H1.5	1096	22566	196	42	10.91	41.24	19	2416
215	IPI00218342	C-1-tetrahydrofolate synthase, cytoplasmic	1095	102180	77	29.4	6.89	0.76	23	681
216	IPI00022462	Transferrin receptor protein 1	1092	85274	112	32.5	6.18	0.97	21	353
217	IPI00746165	Isoform 1 of WD repeat-containing protein 1	1087	66836	79	55.1	6.17	1.37	23	699
218	IPI00402183	Isoform 3 of Heterogeneous nuclear ribonucleoprotein Q	1085	62845	169	45	7.18	1.92	22	639
219	IPI00022793	Trifunctional enzyme subunit beta, mitochondrial precursor	1082	51547	85	53.2	9.45	2.46	25	519
220	IPI00027107	Tu translation elongation factor, mitochondrial precursor	1081	50185	120	45.7	7.26	2.57	19	818
221	IPI00025091	40S ribosomal protein S11	1072	18590	124	69	10.31	64.25	24	653
222	IPI00017297	Matrin-3	1070	95078	94	31.2	5.87	0.84	24	340
223	IPI00291510	Inosine-5~-monophosphate dehydrogenase 2	1069	56226	119	49	6.44	1.48	21	590
224	IPI00411937	Nucleolar protein 5A	1066	66408	86	40.9	9.24	1.5	19	614
225	IPI00295851	Coatomer subunit beta	1066	108214	123	29.7	5.72	1.04	23	335
226	IPI00009032	Lupus La protein	1064	46979	108	45.3	6.68	4.1	20	1486
227	IPI00337335	Isoform 1 of Myosin-14	1063	229526	92	9.5	5.52	0.27	20	47
228	IPI00293307	Adipophilin	1061	48274	80	59.5	6.34	2.75	19	525
229	IPI00217467	Histone H1.4	1060	21852	188	47.9	11.03	25.63	19	101
230	IPI00025874	Dolichyl-diphosphooligosaccharide--protein glycosyltransferase 67 kDa subunit precursor	1050	72847	168	48.1	5.87	1.12	24	856
231	IPI00419880	40S ribosomal protein S3a	1045	30154	147	67	9.75	11.28	22	1530
232	IPI00219757	Glutathione S-transferase P	1040	23569	240	68.6	5.43	46.29	16	3835
233	IPI00514053	Coatomer subunit delta	1039	57630	78	47.7	5.89	2.59	22	347
234	IPI00000874	Peroxiredoxin-1	1038	22324	178	70.9	8.27	27.77	21	4648
235	IPI00016910	Eukaryotic translation initiation factor 3 subunit C	1037	105962	73	23.7	5.48	0.84	22	184
236	IPI00304692	Heterogeneous nuclear ribonucleoprotein G	1032	42306	108	55	10.06	4.23	23	784
237	IPI00009328	Eukaryotic initiation factor 4A-III	1029	47126	86	39.4	6.3	2.16	21	398
238	IPI00334190	Stomatin-like protein 2	1025	38624	72	52	6.88	3.39	16	456
239	IPI00017375	Protein transport protein Sec23A	1024	87018	138	31.8	6.64	1.02	20	473
240	IPI00219678	Eukaryotic translation initiation factor 2 subunit 1	1016	36374	86	58.1	5.02	5.8	19	356
241	IPI00291939	Structural maintenance of chromosomes protein 1A	1014	143771	63	21.5	7.51	0.43	25	232
242	IPI00005158	Lon protease homolog, mitochondrial precursor	1008	106936	71	21.9	6.01	0.77	20	122
243	IPI00216308	Voltage-dependent anion-selective channel protein 1	1006	30868	98	69.3	8.62	9.52	16	1042
244	IPI00185374	26S proteasome non-ATPase regulatory subunit 12	1002	53270	59	42.8	7.53	1.77	19	172
245	IPI00027626	T-complex protein 1 subunit zeta	999	58444	94	45.4	6.23	1.99	20	781
246	IPI00305152	Isoform 3 of Protein transport protein Sec31A	996	122544	89	23.1	6.39	0.61	22	589
247	IPI00021187	Isoform 1 of RuvB-like 1	996	50538	72	47.6	6.02	2.77	18	503
248	IPI00220301	Peroxiredoxin-6	992	25133	123	64.7	6	12.81	19	1199
249	IPI00007188	ADP/ATP translocase 2	992	33102	153	54	9.76	5.77	21	1882
250	IPI00010779	Isoform 1 of Tropomyosin alpha-4 chain	989	28619	80	53.6	4.67	10.25	20	148
251	IPI00014238	Lysyl-tRNA synthetase	984	68461	77	36.9	5.94	1.22	23	741
252	IPI00018206	Aspartate aminotransferase, mitochondrial precursor	981	47844	114	46.3	9.14	3.06	18	5193
253	IPI00010349	Alkyldihydroxyacetonephosphate synthase, peroxisomal precursor	981	73664	81	35.4	6.99	1.72	19	226
254	IPI00021842	Apolipoprotein E precursor	980	36246	74	54.9	5.65	3.82	17	275
255	IPI00845432	Isoform 1 of UPF0465 protein C5orf33	980	49972	68	44.3	8.46	1.45	19	187
256	IPI00328328	Isoform 1 of Eukaryotic initiation factor 4A-II	979	46601	136	41.5	5.33	2.93	17	291
257	IPI00030179	60S ribosomal protein L7	979	29264	102	65.7	10.66	12.22	23	1096
258	IPI00028091	Actin-related protein 3	978	47797	73	62.7	5.61	3.06	20	252
259	IPI00470467	NADPH--cytochrome P450 reductase	978	77097	69	36.8	5.38	1.21	21	286
260	IPI00028888	Isoform 1 of Heterogeneous nuclear ribonucleoprotein D0	978	38581	145	45.1	7.62	3.77	23	1939
261	IPI00328257	Isoform A of AP-1 complex subunit beta-1	975	105452	75	23	4.94	0.73	20	200
262	IPI00157790	KIAA0368 protein	974	225491	73	14	8.95	0.28	21	62
263	IPI00027834	heterogeneous nuclear ribonucleoprotein L isoform a	971	64720	97	47.4	8.46	1.97	19	751
264	IPI00744692	Transaldolase	968	37688	82	49	6.36	3.18	20	1037
265	IPI00007702	Heat shock-related 70 kDa protein 2	967	70263	272	24.3	5.56	1.99	18	43
266	IPI00216592	Isoform C1 of Heterogeneous nuclear ribonucleoproteins C1/C2	965	32375	203	47.4	4.94	10.46	20	2500
267	IPI00021926	26S protease regulatory subunit S10B	964	44430	80	57.6	7.1	2.39	20	216
268	IPI00030275	Heat shock protein 75 kDa, mitochondrial precursor	963	80345	99	31.8	8.3	1.14	18	401
269	IPI00013174	Isoform 1 of RNA-binding protein 14	961	69620	69	30.6	9.68	1.4	19	338
270	IPI00216279	Isoform Cytoplasmic of Glycine amidinotransferase, mitochondrial precursor	960	45311	93	51.2	6.61	3.08	18	636
271	IPI00418313	Isoform 4 of Interleukin enhancer-binding factor 3	959	96147	113	28.4	8.9	0.95	21	515
272	IPI00300371	Isoform 1 of Splicing factor 3B subunit 3	958	136575	100	15.6	5.13	0.36	16	400
273	IPI00641950	Lung cancer oncogene 7	957	38378	127	64	8.53	4.23	17	1180
274	IPI00216527	Isoform B of Plasma membrane calcium-transporting ATPase 1	956	135569	56	20.3	5.65	0.43	18	87
275	IPI00021263	14-3-3 protein zeta/delta	954	27899	118	55.1	4.73	7.55	19	1888
276	IPI00011603	26S proteasome non-ATPase regulatory subunit 3	953	61054	62	42.3	8.47	1.44	18	277
277	IPI00646304	peptidylprolyl isomerase B precursor	951	23785	111	71.8	9.42	34.1	18	573
278	IPI00478003	Alpha-2-macroglobulin precursor	951	164600	77	15.9	6	0.34	19	199
279	IPI00016610	Poly(rC)-binding protein 1	947	37987	139	78.4	6.66	5.84	17	2099
280	IPI00010896	Chloride intracellular channel protein 1	946	27248	108	67.2	5.09	13.3	17	1037
281	IPI00221088	40S ribosomal protein S9	942	22635	93	68	10.66	6.92	22	974
282	IPI00218753	Isoform 3 of DNA topoisomerase 2-alpha	940	179398	60	14.9	8.92	0.31	19	122
283	IPI00017334	Prohibitin	934	29843	94	59.9	5.57	5.02	16	1121
284	IPI00020501	Myosin-11	933	228054	103	8.3	5.42	0.25	19	3
285	IPI00418262	Fructose-bisphosphate aldolase C	931	39830	89	48.6	6.41	3.55	16	298
286	IPI00009771	Lamin-B2	929	70020	70	27.7	5.5	1.08	19	256
287	IPI00103994	Leucyl-tRNA synthetase, cytoplasmic	927	135577	59	18.1	6.95	0.43	20	151
288	IPI00549248	Isoform 1 of Nucleophosmin	924	32726	205	54.4	4.64	13.94	20	1235
289	IPI00465233	Eukaryotic translation initiation factor 3, subunit E interacting protein	919	71085	65	31.3	6.21	0.88	17	255
290	IPI00004902	Isoform 1 of Electron transfer flavoprotein subunit beta	919	28054	102	60.8	8.24	9.53	17	661
291	IPI00008530	60S acidic ribosomal protein P0	911	34423	113	59.3	5.71	5.3	19	1456
292	IPI00257508	Dihydropyrimidinase-related protein 2	910	62711	68	50.7	5.95	1.51	18	467
293	IPI00005024	Isoform 1 of Myb-binding protein 1A	908	149731	64	16.3	9.34	0.32	20	74
294	IPI00328753	Isoform 1 of Kinectin	907	156464	51	17.8	5.52	0.34	20	233
295	IPI00025273	Isoform Long of Trifunctional purine biosynthetic protein adenosine-3	905	108953	59	26.3	6.26	0.51	21	169
296	IPI00018398	26S protease regulatory subunit 6A	903	49458	106	49	5.13	3.13	17	207
297	IPI00301936	ELAV-like protein 1	900	36240	87	54.6	9.23	5.3	18	429
298	IPI00054042	Isoform 1 of General transcription factor II-I	900	112859	59	23.3	6.09	0.53	20	200
299	IPI00291419	Acetyl-CoA acetyltransferase, cytosolic	900	41838	120	60.5	6.47	3.94	19	300
300	IPI00179964	Isoform 1 of Polypyrimidine tract-binding protein 1	900	57357	149	49.3	9.22	2.41	17	1033
301	IPI00014151	26S proteasome non-ATPase regulatory subunit 6	899	45787	74	48.1	5.45	2.76	19	248
302	IPI00029733	Aldo-keto reductase family 1 member C1	898	37221	93	52.6	8.02	3.65	20	747
303	IPI00794605	18 kDa protein	898	17596	242	72.7	7.96	775.41	16	22
304	IPI00221325	E3 SUMO-protein ligase RanBP2	895	362365	42	7.5	5.85	0.13	17	70
305	IPI00333771	Isoform 5 of Caldesmon	894	61233	64	38.7	6.4	0.97	19	167
306	IPI00008240	Methionyl-tRNA synthetase, cytoplasmic	893	102249	86	27.7	5.82	0.55	19	230
307	IPI00032140	Serpin H1 precursor	892	46525	81	49.8	8.75	2.43	17	556
308	IPI00016862	Isoform Mitochondrial of Glutathione reductase, mitochondrial precursor	889	56791	83	44.1	8.74	1.46	18	909
309	IPI00742682	nuclear pore complex-associated protein TPR	889	267530	42	9	4.97	0.16	18	91
310	IPI00294891	Uncharacterized protein NOL1	888	94610	48	21	9.21	0.61	15	230
311	IPI00020599	Calreticulin precursor	887	48283	163	54.9	4.29	2.07	20	1649
312	IPI00291467	ADP/ATP translocase 3	886	33073	146	50.7	9.76	4.08	18	228
313	IPI00015973	Band 4.1-like protein 2	886	113032	64	26.2	5.34	0.49	21	245
314	IPI00216691	Profilin-1	884	15216	103	79.3	8.44	188.22	15	5051
315	IPI00219097	High mobility group protein B2	878	24190	77	61.7	7.62	9.28	18	214
316	IPI00008964	Ras-related protein Rab-1B	877	22328	102	73.1	5.55	9.8	19	1232
317	IPI00759832	Isoform Short of 14-3-3 protein beta/alpha	876	27947	112	51.6	4.76	5.77	17	123
318	IPI00034049	Isoform 1 of Regulator of nonsense transcripts 1	875	125578	83	22.1	6.18	0.47	20	144
319	IPI00008274	Adenylyl cyclase-associated protein 1	869	52222	76	47.6	8.27	1.66	19	440
320	IPI00017726	Isoform 1 of 3-hydroxyacyl-CoA dehydrogenase type-2	867	27134	66	67.8	7.66	6.2	13	390
321	IPI00003519	116 kDa U5 small nuclear ribonucleoprotein component	866	110336	70	22.1	4.84	0.6	17	197
322	IPI00303882	Isoform B of Mannose-6-phosphate receptor-binding protein 1	859	47189	59	45.4	5.3	1.95	14	259
323	IPI00641829	Isoform 2 of Spliceosome RNA helicase BAT1	857	51103	107	50.3	5.59	1.72	21	749
324	IPI00026154	Glucosidase 2 subunit beta precursor	854	60357	109	34.3	4.33	1.74	18	865
325	IPI00784044	Isoform 1 of Methylcrotonoyl-CoA carboxylase beta chain, mitochondrial precursor	853	61808	50	38.2	7.57	0.96	16	185
326	IPI00013296	40S ribosomal protein S18	852	17708	75	65.1	10.99	15.2	18	1877
327	IPI00007682	Vacuolar ATP synthase catalytic subunit A	852	68660	78	37.9	5.35	1.32	18	238
328	IPI00013881	Heterogeneous nuclear ribonucleoprotein H	851	49484	195	46.5	5.89	4.35	15	1495
329	IPI00299571	Isoform 2 of Protein disulfide-isomerase A6 precursor	850	54380	92	33.7	5.17	1.88	14	983
330	IPI00024466	UDP-glucose ceramide glucosyltransferase-like 1 isoform 1	849	177819	51	13.8	5.42	0.27	17	134
331	IPI00030363	Acetyl-CoA acetyltransferase, mitochondrial precursor	847	45456	54	44	8.98	1.32	17	325
332	IPI00644431	ATP-dependent RNA helicase DDX39	847	49611	98	49.9	5.46	1.62	20	137
333	IPI00024623	Short/branched chain specific acyl-CoA dehydrogenase, mitochondrial precursor	845	47797	57	40.7	6.53	1.54	16	472
334	IPI00011268	RNA binding protein (Fragment)	844	32588	70	46.3	9.2	4.72	18	484
335	IPI00295386	Carbonyl reductase [NADPH] 1	844	30641	90	57.8	8.55	2.44	13	469
336	IPI00549725	Phosphoglycerate mutase 1	842	28900	117	62.2	6.67	8.9	17	798
337	IPI00304612	60S ribosomal protein L13a	839	23619	72	56.7	10.94	7.31	21	682
338	IPI00872909	Isoform 2 of Putative RNA methyltransferase NOL1	838	89261	45	21.7	9.27	0.6	15	<1
339	IPI00021700	Proliferating cell nuclear antigen	837	29092	77	64.8	4.57	5.31	16	781
340	IPI00021840	40S ribosomal protein S6	837	28834	92	41	10.85	4.74	16	1685
341	IPI00297982	Eukaryotic translation initiation factor 2 subunit 3	837	51647	73	43.4	8.66	1.38	18	421
342	IPI00296053	Isoform Mitochondrial of Fumarate hydratase, mitochondrial precursor	836	54773	70	36.9	8.85	1.86	17	599
343	IPI00221338	Similar to Protein transport protein Sec24A	835	119629	76	18	8.37	0.58	15	157
344	IPI00456887	Heterogeneous nuclear ribonucleoprotein U-like protein 2	832	85622	52	30.7	4.85	0.76	18	223
345	IPI00018522	HMT1 hnRNP methyltransferase-like 2 isoform 1	831	43061	88	45.6	5.18	4.47	14	322
346	IPI00005719	Isoform 1 of Ras-related protein Rab-1A	829	22891	114	65.4	5.93	14.4	18	529
347	IPI00217466	Histone H1.3	827	22336	143	33.9	11.02	11.42	15	2
348	IPI00007927	Isoform 1 of Structural maintenance of chromosomes protein 2	825	136266	42	18.8	8.68	0.43	18	96
349	IPI00413108	33 kDa protein	824	33464	112	58.3	4.79	5.05	14	2265
350	IPI00012074	Heterogeneous nuclear ribonucleoprotein R	818	71184	124	29.4	8.23	0.8	16	445
351	IPI00419585	Peptidyl-prolyl cis-trans isomerase A	816	18229	98	83	7.68	69.17	14	4865
352	IPI00000873	Valyl-tRNA synthetase	813	141642	66	16.9	7.53	0.35	17	131
353	IPI00020042	Isoform 1 of 26S protease regulatory subunit 6B	810	47451	56	49.3	5.09	1.93	19	237
354	IPI00783097	Glycyl-tRNA synthetase	808	83828	73	32.5	6.61	1	19	169
355	IPI00479743	Isoform 1 of ANKRD26-like family C member 1A	807	122882	360	10	5.83	0.78	12	136
356	IPI00329633	Threonyl-tRNA synthetase, cytoplasmic	806	84294	51	26	6.23	0.91	17	4052
357	IPI00549672	HSPC027	805	42872	59	45.1	5.71	2.54	14	205
358	IPI00604664	NADH-ubiquinone oxidoreductase 75 kDa subunit, mitochondrial precursor	803	80443	37	28.9	5.89	0.61	14	288
359	IPI00453473	Histone H4	802	11360	147	61.2	11.36	6419.77	14	39587
360	IPI00005159	Actin-related protein 2	801	45017	83	35.8	6.3	1.89	15	363
361	IPI00000690	Isoform 1 of Apoptosis-inducing factor 1, mitochondrial precursor	800	67144	58	29.5	9.04	0.95	15	292
362	IPI00013894	Stress-induced-phosphoprotein 1	799	63227	68	36.6	6.4	1.62	19	658
363	IPI00017592	Leucine zipper-EF-hand-containing transmembrane protein 1, mitochondrial precursor	794	83986	59	32.1	6.3	0.99	15	278
364	IPI00028031	Isoform 1 of Very long-chain specific acyl-CoA dehydrogenase, mitochondrial precursor	793	75618	48	28.2	9.16	0.81	15	297
365	IPI00017451	Splicing factor 3 subunit 1	792	88888	59	27	5.15	0.6	19	482
366	IPI00001091	AFG3-like protein 2	792	88984	49	24.2	8.81	0.66	17	127
367	IPI00012011	Cofilin-1	791	18719	73	78.3	8.22	10.92	14	787
368	IPI00216230	Lamina-associated polypeptide 2 isoform alpha	789	76016	57	30.8	7.56	0.73	14	1195
369	IPI00022334	Ornithine aminotransferase, mitochondrial precursor	788	48846	97	34.2	6.57	1.19	13	401
370	IPI00024661	Protein transport protein Sec24C	787	119779	61	21.8	6.71	0.5	17	172
371	IPI00419373	Isoform 1 of Heterogeneous nuclear ribonucleoprotein A3	785	39799	85	37.8	9.1	2.58	16	468
372	IPI00784156	Isoform 1 of AP-2 complex subunit beta-1	782	105398	67	18.4	5.22	0.63	17	184
373	IPI00030131	Isoform Beta of Lamina-associated polypeptide 2, isoforms beta/gamma	780	50696	64	46.9	9.39	1.27	14	192
374	IPI00013485	40S ribosomal protein S2	780	31590	110	50.2	10.25	5.04	17	1326
375	IPI00784614	Isoform 1 of Septin-9	779	65646	49	35	9.06	0.89	17	538
376	IPI00010810	Electron transfer flavoprotein subunit alpha, mitochondrial precursor	779	35400	109	52.3	8.62	3.58	14	656
377	IPI00017283	Isoleucyl-tRNA synthetase, mitochondrial precursor	777	114688	52	16.7	6.78	0.44	16	133
378	IPI00031812	Nuclease-sensitive element-binding protein 1	777	35903	66	52.2	9.87	3.5	12	593
379	IPI00220271	Alcohol dehydrogenase	776	36892	78	53.5	6.32	4.59	15	340
380	IPI00010706	Glutathione synthetase	774	52523	53	33.1	5.67	1.34	14	281
381	IPI00027270	60S ribosomal protein L26	773	17248	88	60.7	10.55	29.23	18	432
382	IPI00022229	Apolipoprotein B-100 precursor	772	516666	41	4.7	6.61	0.08	16	253
383	IPI00003923	Isoform 1 of Uridine 5~-monophosphate synthase	770	52645	63	34	6.81	1.81	15	282
384	IPI00867509	Coronin-1C_i3 protein	768	59708	61	33.6	7.86	1.23	14	260
385	IPI00026970	FACT complex subunit SPT16	767	120409	72	17.4	5.5	0.58	15	160
386	IPI00219913	Ubiquitin carboxyl-terminal hydrolase 14	764	56489	46	38.5	5.2	1.34	14	446
387	IPI00015602	Mitochondrial precursor proteins import receptor	763	68096	54	30.6	6.75	0.93	16	273
388	IPI00022143	Isoform 1 of Extended-synaptotagmin-1	761	123293	94	17	5.57	0.44	14	144
389	IPI00026215	Flap endonuclease 1	760	42908	66	55.3	8.8	1.43	16	348
390	IPI00029485	Isoform p150 of Dynactin subunit 1	757	142348	41	16.3	5.61	0.31	16	85
391	IPI00100197	Isoform 1 of NSFL1 cofactor p47	755	40548	54	46.2	4.99	1.77	14	366
392	IPI00009896	Epoxide hydrolase 1	754	53143	54	31.4	6.77	1.32	16	331
393	IPI00024993	Enoyl-CoA hydratase, mitochondrial precursor	753	31823	56	42.8	8.34	2.29	14	1168
394	IPI00604590	Nucleoside diphosphate kinase	753	32906	122	51.7	8.7	5.86	16	2963
395	IPI00554786	Isoform 5 of Thioredoxin reductase 1, cytoplasmic	751	55470	40	39.3	6.07	1	13	141
396	IPI00003406	Isoform 1 of Drebrin	751	71838	40	26.7	4.41	0.87	15	246
397	IPI00024364	transportin 1 isoform 1	750	103771	48	19.6	4.83	0.5	14	161
398	IPI00554723	60S ribosomal protein L10	750	25044	78	54.7	10.11	3.48	19	786
399	IPI00013068	Eukaryotic translation initiation factor 3 subunit E	749	52587	65	37.3	5.71	1.81	16	270
400	IPI00219446	Phosphatidylethanolamine-binding protein 1	749	21158	80	57.8	7.01	5.76	12	1170
401	IPI00294879	Ran GTPase-activating protein 1	748	63958	40	33.6	4.63	0.92	14	309
402	IPI00006379	Nucleolar protein 5	748	60054	51	32.9	9.03	1.23	12	271
403	IPI00029623	Proteasome subunit alpha type-6	747	27838	68	45.5	6.34	6.64	13	442
404	IPI00011126	26S protease regulatory subunit 4	747	49325	68	42	5.87	1.32	15	442
405	IPI00604707	Dihydrolipoamide S-acetyltransferase (E2 component of pyruvate dehydrogenase complex) variant	744	69466	67	27.7	7.96	1.19	15	250
406	IPI00410693	Isoform 1 of Plasminogen activator inhibitor 1 RNA-binding protein	744	44995	50	38.7	8.66	1.51	14	285
407	IPI00376005	Isoform 2 of Eukaryotic translation initiation factor 5A-1	742	20442	74	47.3	6.52	12.33	16	474
408	IPI00023919	26S protease regulatory subunit 8	741	45768	76	39.4	7.11	1.47	12	261
409	IPI00179713	insulin-like growth factor 2 mRNA binding protein 2 isoform a	741	66195	74	30.2	8.48	0.88	15	302
410	IPI00007812	Vacuolar ATP synthase subunit B, brain isoform	740	56807	50	36.2	5.57	1.2	14	314
411	IPI00216587	40S ribosomal protein S8	738	24475	85	60.1	10.32	13.8	14	1619
412	IPI00410214	Isoform 1 of 3~(2~),5~-bisphosphate nucleotidase 1	737	33713	48	45.8	5.46	2.72	13	252
413	IPI00020984	Calnexin precursor	736	67982	87	26.9	4.47	0.76	16	379
414	IPI00396171	Isoform 1 of Microtubule-associated protein 4	733	121457	74	19.1	5.32	0.34	16	209
415	IPI00383680	Ribophorin II	732	67681	64	27	5.7	1.04	11	395
416	IPI00305383	Cytochrome b-c1 complex subunit 2, mitochondrial precursor	732	48584	44	39.1	8.74	1.51	15	215
417	IPI00550069	Ribonuclease inhibitor	731	51766	50	38	4.71	1.23	12	412
418	IPI00071360	Isoform 1 of APOBEC1 complementation factor	731	65446	45	29.5	8.6	0.89	15	394
419	IPI00026689	Putative uncharacterized protein DKFZp686L20222	725	34813	55	46.9	8.97	2.26	13	235
420	IPI00018873	Isoform 1 of Nicotinamide phosphoribosyltransferase	721	55772	66	40.3	6.69	1.51	17	190
421	IPI00329331	Isoform 1 of UTP--glucose-1-phosphate uridylyltransferase	721	57076	51	33.5	8.16	1.07	17	825
422	IPI00005198	Interleukin enhancer-binding factor 2	721	43263	89	50.5	5.19	2.01	13	562
424	IPI00291928	Ras-related protein Rab-14	717	24110	92	72.6	5.85	3.76	14	2137
425	IPI00026833	Adenylosuccinate synthetase isozyme 2	717	50465	61	30.5	6.13	1.42	13	181
426	IPI00478410	Isoform Liver of ATP synthase subunit gamma, mitochondrial precursor	717	33032	69	41.6	9.23	2.81	13	1003
427	IPI00216319	14-3-3 protein eta	716	28372	88	43.1	4.76	3.72	15	351
428	IPI00306960	Asparaginyl-tRNA synthetase, cytoplasmic	715	63758	55	32.8	5.9	0.92	16	259
429	IPI00291005	Malate dehydrogenase, cytoplasmic	715	36631	94	41.6	6.91	3	14	624
430	IPI00012828	3-ketoacyl-CoA thiolase, peroxisomal precursor	715	44834	57	50	8.76	2.12	12	110
431	IPI00247583	60S ribosomal protein L21	714	18610	79	63.8	10.49	11.09	17	223
432	IPI00007001	39S ribosomal protein L11, mitochondrial precursor	712	20727	55	71.4	9.91	8.49	16	67
433	IPI00216008	Isoform Long of Glucose-6-phosphate 1-dehydrogenase	709	64299	50	36.4	6.43	0.73	17	208
434	IPI00096066	Succinyl-CoA ligase [GDP-forming] beta-chain, mitochondrial precursor	708	46824	48	33.8	6.15	1.26	15	254
435	IPI00009923	Isoform 1 of Prolyl 4-hydroxylase subunit alpha-1 precursor	708	61296	38	30.3	5.7	0.78	14	253
436	IPI00295772	cytochrome P450, family 51	705	57641	49	29.5	8.72	0.74	14	251
437	IPI00465132	Coatomer subunit epsilon	705	34688	87	60.4	4.97	2.58	16	175
438	IPI00465361	60S ribosomal protein L13	705	24304	80	50.2	11.65	5.91	15	1355
439	IPI00215884	Isoform ASF-1 of Splicing factor, arginine/serine-rich 1	703	27842	64	52	10.37	4.44	15	379
440	IPI00465179	cDNA FLJ44241 fis, clone THYMU3008436, highly similar to 6- phosphofructokinase, muscle type	701	94107	53	20.3	8.2	0.51	14	316
441	IPI00550451	Serine/threonine-protein phosphatase PP1-alpha catalytic subunit	699	38229	74	44.2	5.94	3.47	14	285
442	IPI00299155	Proteasome subunit alpha type-4	699	29750	50	48.3	7.57	2.21	14	428
443	IPI00297477	U2 small nuclear ribonucleoprotein A~	698	28512	53	40.4	8.72	2.37	14	155
444	IPI00640981	Isoform 4 of E3 ubiquitin-protein ligase UBR4	698	580483	35	3.4	5.71	0.06	17	67
445	IPI00643041	GTP-binding nuclear protein Ran	697	24579	72	40.3	7.01	3.63	14	1568
446	IPI00014439	Dihydropteridine reductase	697	26001	52	48	6.9	3.81	11	258
447	IPI00028006	Proteasome subunit beta type-2	696	22993	54	46.8	6.51	3.47	16	127
448	IPI00004358	Glycogen phosphorylase, brain form	696	97319	59	23.3	6.4	0.54	16	70
449	IPI00022418	Isoform 1 of Fibronectin precursor	695	266034	34	8	5.45	0.14	13	137
450	IPI00002134	26S proteasome non-ATPase regulatory subunit 5	695	56560	49	34.3	5.35	0.66	13	234
451	IPI00020416	Tripeptidyl-peptidase 2	692	139745	35	15.6	5.9	0.38	15	94
452	IPI00034308	Sarcosine dehydrogenase, mitochondrial precursor	692	101942	46	19.3	6.8	0.46	15	304
453	IPI00220038	Isoform 2 of Arsenite-resistance protein 2	691	100670	55	17.2	5.7	0.52	15	136
454	IPI00027350	Peroxiredoxin-2	690	22049	85	44.4	5.66	7.33	14	706
455	IPI00026202	60S ribosomal protein L18a	689	21034	61	64.2	10.73	5.89	17	196
456	IPI00028481	Ras-related protein Rab-8A	689	23824	77	55.6	9.15	2.71	13	1081
457	IPI00022891	ADP/ATP translocase 1	684	33271	94	43	9.78	2.44	15	25
458	IPI00009368	Sideroflexin-1	684	35881	52	48.8	9.22	2.16	13	333
459	IPI00216164	Peroxisomal bifunctional enzyme	684	79974	47	23.5	9.22	0.69	14	276
460	IPI00007797	Fatty acid-binding protein, epidermal	684	15497	65	70.4	6.6	34.03	13	520
461	IPI00105598	Proteasome 26S non-ATPase subunit 11 variant (Fragment)	682	47790	74	32.6	6.08	1.54	13	267
462	IPI00220642	14-3-3 protein gamma	682	28456	75	42.1	4.8	2.78	13	543
463	IPI00006451	Vesicle-fusing ATPase	681	83021	43	20.4	6.52	0.65	13	108
464	IPI00014177	Septin-2	681	41689	42	50.7	6.15	1.69	11	195
465	IPI00305166	Succinate dehydrogenase [ubiquinone] flavoprotein subunit, mitochondrial precursor	680	73672	51	25.2	7.06	0.55	13	235
466	IPI00256684	Isoform B of AP-2 complex subunit alpha-1	680	106387	46	15.4	7.75	0.44	13	120
467	IPI00217469	Histone H1.1	678	21829	103	35.3	10.99	6.37	13	435
468	IPI00000792	Quinone oxidoreductase	676	35356	51	53.2	8.56	1.93	15	303
469	IPI00289535	Mitochondrial-processing peptidase subunit beta, mitochondrial precursor	676	54842	46	30.4	6.38	1.13	13	256
470	IPI00306516	Import inner membrane translocase subunit TIM44, mitochondrial precursor	675	51666	53	31.4	8.51	1.1	13	618
471	IPI00295992	Isoform 2 of ATPase family AAA domain-containing protein 3A	674	66291	52	29.4	9.26	0.7	16	203
472	IPI00646885	Rho GTPase activating protein 5 isoform a	674	173834	46	12.2	6.18	0.2	14	132
473	IPI00297084	dolichyl-diphosphooligosaccharide-protein glycosyltransferase precursor	674	50940	56	37.9	6.09	0.76	14	597
474	IPI00384689	Isoform 1 of Pyridoxal-dependent decarboxylase domain-containing protein 1	671	87565	42	31.9	5.25	0.44	15	124
475	IPI00294536	Serine-threonine kinase receptor-associated protein	671	38756	47	46.6	4.98	1.67	13	192
476	IPI00001636	Ataxin-10	671	54196	35	34.1	5.12	0.8	13	127
477	IPI00419258	High mobility group protein B1	670	25049	75	56.3	5.62	4.76	14	351
478	IPI00658000	Isoform 1 of Insulin-like growth factor 2 mRNA-binding protein 3	669	64023	73	32	8.99	1.23	14	291
479	IPI00010290	FABP1 protein (Fragment)	668	15140	88	80.6	9.52	105.71	13	3378
480	IPI00215911	DNA-(apurinic or apyrimidinic site) lyase	667	35931	54	45.6	8.33	1.88	13	756
481	IPI00304596	Non-POU domain-containing octamer-binding protein	665	54311	66	35	9.01	1.72	13	368
482	IPI00332371	Isoform 1 of 6-phosphofructokinase, liver type	665	85762	48	24.1	7.26	0.45	13	292
483	IPI00011416	Delta(3,5)-Delta(2,4)-dienoyl-CoA isomerase, mitochondrial precursor	663	36136	82	40.5	8.16	2.12	12	468
484	IPI00300127	N-acetyltransferase 10	663	116543	36	16.6	8.5	0.36	15	109
485	IPI00008529	60S acidic ribosomal protein P2	663	11658	62	82.6	4.42	47.4	10	1236
486	IPI00025329	60S ribosomal protein L19	662	23565	65	36.2	11.48	3.93	14	597
487	IPI00182757	Isoform 1 of Protein KIAA1967	662	103465	63	20.2	5.14	0.45	15	140
488	IPI00396370	Isoform 1 of Eukaryotic translation initiation factor 3 subunit B	662	92833	55	22.1	4.89	0.57	13	185
489	IPI00037283	Isoform 5 of Dynamin-1-like protein	659	79573	33	22	6.48	0.62	11	154
490	IPI00295098	Signal recognition particle receptor subunit beta	658	29912	45	49.4	9.17	1.88	13	132
491	IPI00007058	Coronin-1B	657	54885	64	36.6	5.61	1.01	14	410
492	IPI00414384	Isoform 1 of Hydroxysteroid dehydrogenase-like protein 2	656	45651	49	34.2	8.07	1.48	11	309
493	IPI00550523	Isoform 1 of Atlastin-3	654	60960	50	32.7	5.43	0.98	13	302
494	IPI00025366	Citrate synthase, mitochondrial precursor	654	51908	60	32.2	8.45	0.85	14	463
495	IPI00219729	Mitochondrial 2-oxoglutarate/malate carrier protein	653	34211	54	46.8	9.92	2.33	13	267
496	IPI00788953	EPB41L2 protein	651	71998	51	28.8	8.18	0.63	16	65
497	IPI00019169	Endophilin-A2	651	41692	33	39.1	5.31	1.14	13	323
498	IPI00007402	Importin-7	650	120751	49	16	4.7	0.38	13	172
499	IPI00306332	60S ribosomal protein L24	648	17882	77	51.6	11.26	21.53	12	492
500	IPI00031804	Isoform 1 of Voltage-dependent anion-selective channel protein 3	648	30981	70	39.2	8.85	4.66	12	550
501	IPI00300074	Phenylalanyl-tRNA synthetase beta chain	647	66715	53	25	6.4	0.78	14	298
502	IPI00012772	60S ribosomal protein L8	646	28235	64	30.7	11.03	2.82	14	819
503	IPI00168388	Isoform 1 of Signal recognition particle 68 kDa protein	646	71199	36	29	8.75	0.64	13	86
504	IPI00037448	Glyoxylate reductase/hydroxypyruvate reductase	645	36045	57	54	7.01	1.87	14	221
505	IPI00032516	AP-1 complex subunit mu-1	643	48727	51	47	6.82	1.19	16	134
506	IPI00012066	poly(rC)-binding protein 2 isoform b	641	38597	95	54.7	6.33	2.43	12	1369
507	IPI00001539	3-ketoacyl-CoA thiolase, mitochondrial	641	42354	40	46.3	8.32	1.28	13	748
508	IPI00009747	Lanosterol synthase	640	84453	34	19.7	6.16	0.52	12	99
509	IPI00024911	Endoplasmic reticulum protein ERp29 precursor	638	29032	67	43.7	6.77	2.29	13	741
510	IPI00004534	Phosphoribosylformylglycinamidine synthase	638	146226	38	11.9	5.5	0.22	12	128
511	IPI00221092	40S ribosomal protein S16	637	16549	60	71.2	10.21	15.34	14	1575
512	IPI00413611	DNA topoisomerase 1	637	91125	45	20.9	9.33	0.47	15	458
513	IPI00022202	Isoform A of Phosphate carrier protein, mitochondrial precursor	636	40525	106	34	9.45	1.37	15	1311
514	IPI00024990	Methylmalonate-semialdehyde dehydrogenase [acylating], mitochondrial precursor	636	58259	38	30.5	8.72	1.16	13	307
515	IPI00411559	Isoform 1 of Structural maintenance of chromosomes protein 4	635	147775	34	12	6.37	0.24	14	79
516	IPI00221106	splicing factor 3B subunit 2	635	100279	47	20.3	5.52	0.42	16	147
517	IPI00293396	adaptor-related protein complex 1, gamma 1 subunit isoform a	634	92520	44	17.2	6.36	0.42	13	131
518	IPI00017855	Aconitate hydratase, mitochondrial precursor	634	86113	48	22.9	7.36	0.57	13	244
519	IPI00025849	Acidic leucine-rich nuclear phosphoprotein 32 family member A	633	28682	61	43	3.99	2.35	15	297
520	IPI00020101	histone cluster 1, H2bg	633	13898	182	67.5	10.31	155.91	13	29312
521	IPI00026848	Alpha-2-macroglobulin receptor-associated protein precursor	632	41441	46	42.6	8.73	0.85	16	3401
522	IPI00024282	Ras-related protein Rab-8B	630	23740	70	58.5	9.15	2.74	14	46
523	IPI00016342	Ras-related protein Rab-7a	630	23760	71	53.1	6.4	3.86	11	488
524	IPI00179953	Isoform 1 of Nuclear autoantigenic sperm protein	629	85471	50	21.1	4.26	0.51	13	413
525	IPI00023048	Elongation factor 1-delta	628	31217	85	40.6	4.9	3.57	10	867
526	IPI00004671	Golgin subfamily B member 1	628	377215	16	4.6	4.96	0.07	11	47
527	IPI00006865	Vesicle-trafficking protein SEC22b	627	24896	58	41.9	8.67	4.15	10	743
528	IPI00009253	Alpha-soluble NSF attachment protein	626	33667	43	49.2	5.23	2.4	13	126
529	IPI00005154	FACT complex subunit SSRP1	626	81367	48	20	6.45	0.54	13	147
530	IPI00166749	Mitochondrial-processing peptidase subunit alpha, mitochondrial precursor	626	58729	39	32.2	6.45	0.72	14	124
531	IPI00297579	Chromobox protein homolog 3	625	20969	58	41.5	5.23	5.89	10	152
532	IPI00024175	Isoform 1 of Proteasome subunit alpha type-7	625	28041	48	43.5	8.6	2.07	12	355
533	IPI00328156	Amine oxidase [flavin-containing] B	623	59238	46	30	7.2	1.13	14	278
534	IPI00375704	Putative uncharacterized protein DKFZp686I0180 (Fragment)	622	28962	43	32.3	6.09	1.97	11	339
535	IPI00386189	Isoform 1 of NMDA receptor-regulated protein 1	622	102462	36	16.1	7.23	0.46	14	128
536	IPI00024664	Isoform Long of Ubiquitin carboxyl-terminal hydrolase 5	622	96638	56	22.3	4.91	0.31	14	111
537	IPI00106642	Dihydropyrimidinase-like 2	621	67545	48	33	5.62	0.85	12	14
538	IPI00298547	Protein DJ-1	621	20050	62	65.1	6.33	5.41	14	437
539	IPI00018534	Histone H2B type 1-L	621	13944	181	67.5	10.31	120.49	13	16
540	IPI00024145	Voltage-dependent anion-selective channel protein 2	621	38639	62	38.9	6.32	1.68	12	568
541	IPI00027438	Flotillin-1	620	47554	28	33.5	7.08	1.09	11	50
542	IPI00016832	Isoform Short of Proteasome subunit alpha type-1	618	29822	59	50.2	6.15	2.55	14	438
543	IPI00414717	golgi apparatus protein 1	618	141009	45	11.1	6.52	0.2	12	192
544	IPI00027444	Leukocyte elastase inhibitor	617	42829	51	34	5.9	1.1	14	196
545	IPI00396321	Leucine-rich repeat-containing protein 59	616	35308	55	52.8	9.61	1.94	14	333
546	IPI00031169	Ras-related protein Rab-2A	614	23702	69	56.6	6.08	4.55	12	322
547	IPI00024662	Chromobox protein homolog 5	613	22382	42	35.1	5.71	4.32	10	113
548	IPI00444452	Isoform 1 of Putative helicase MOV-10	613	114512	31	12.9	9	0.29	9	80
549	IPI00290416	Isoform 1 of Obg-like ATPase 1	612	44943	66	36.9	7.64	1.18	12	434
550	IPI00551024	Dihydroxyacetone kinase	611	59282	42	24.7	7.12	0.81	10	216
551	IPI00294380	Phosphoenolpyruvate carboxykinase [GTP], mitochondrial precursor	611	71447	45	20.2	7.56	0.37	11	21
552	IPI00292657	NADP-dependent leukotriene B4 12-hydroxydehydrogenase	609	36075	63	45.3	8.45	2.42	13	216
553	IPI00215719	60S ribosomal protein L18	608	21735	74	47.3	11.73	5.45	12	836
554	IPI00218200	B-cell receptor-associated protein 31	607	34901	51	32.3	7.66	2.57	13	271
555	IPI00004968	Pre-mRNA-processing factor 19	606	55603	79	36.9	6.14	0.99	13	451
556	IPI00026230	Heterogeneous nuclear ribonucleoprotein H2	606	49517	90	39.6	5.89	1.31	13	106
557	IPI00019178	Phosphoserine phosphatase	606	25163	52	46.7	5.53	2.07	10	821
558	IPI00479722	Proteasome activator complex subunit 1	604	28876	47	51.4	5.78	2.32	13	314
559	IPI00007611	ATP synthase subunit O, mitochondrial precursor	604	23377	52	62	9.97	2.33	13	844
560	IPI00156374	Isoform 1 of Importin-4	604	120179	50	14.4	4.88	0.42	12	70
561	IPI00007144	60S ribosomal protein L26-like 1	600	17246	60	50.3	10.55	9.3	14	55
562	IPI00026216	Puromycin-sensitive aminopeptidase	600	103895	53	14.4	5.49	0.36	12	115
563	IPI00030116	Isoform 1 of Phosphoacetylglucosamine mutase	600	60270	45	26.4	5.84	0.79	12	364
564	IPI00103525	Isoform 1 of Paraspeckle component 1	599	58820	48	25.8	6.26	0.72	12	562
565	IPI00013122	Hsp90 co-chaperone Cdc37	599	44953	60	40.2	5.17	1.51	13	407
566	IPI00220267	Argininosuccinate lyase	599	51910	40	30.4	6.04	0.85	13	257
567	IPI00003935	Histone H2B type 2-E	599	13912	183	65.9	10.31	155.91	12	1105
568	IPI00012535	DnaJ homolog subfamily A member 1	597	45581	49	47.1	6.65	1.16	13	513
569	IPI00010460	AH receptor-interacting protein	596	38096	52	54.5	6.09	1.72	14	333
570	IPI00015833	Coiled-coil-helix-coiled-coil-helix domain-containing protein 3, mitochondrial precursor	596	26421	32	34.4	8.48	2.7	11	103
571	IPI00290142	CTP synthase 1	596	67332	39	22.3	6.02	0.4	12	124
572	IPI00293655	ATP-dependent RNA helicase DDX1	595	83349	42	24.7	6.81	0.59	14	128
573	IPI00020436	Ras-related protein Rab-11B	595	24588	78	46.8	5.64	2.57	11	457
574	IPI00555744	RPL14 protein	594	23886	67	48.2	10.94	3.23	12	864
575	IPI00218288	SEC24 related gene family, member D	593	114547	36	14.8	6.91	0.29	13	107
576	IPI00550363	Transgelin-2	592	22548	38	50.3	8.41	3	11	277
577	IPI00002460	Isoform 1 of Annexin A7	591	53078	37	26.4	5.52	0.83	12	135
578	IPI00220362	10 kDa heat shock protein, mitochondrial	590	10925	47	85.3	8.89	19.75	11	2726
579	IPI00029133	ATP synthase subunit b, mitochondrial precursor	589	28947	54	41	9.37	1.66	11	400
580	IPI00171798	Metastasis-associated protein MTA2	588	75717	33	23.4	9.7	0.53	11	108
581	IPI00030702	Isoform 1 of Isocitrate dehydrogenase [NAD] subunit alpha, mitochondrial precursor	588	40022	36	36.9	6.47	1.39	11	287
582	IPI00015911	Dihydrolipoyl dehydrogenase, mitochondrial precursor	587	54686	62	27.7	7.59	0.9	13	386
583	IPI00006932	Isoform 1 of Putative RNA-binding protein Luc7-like 2	587	46942	40	31.4	10.02	0.97	11	195
584	IPI00394665	Isoform 1 of Double-stranded RNA-specific adenosine deaminase	587	137107	33	11.4	8.83	0.24	11	158
585	IPI00465436	Catalase	584	59947	33	36.6	6.9	0.71	13	1856
586	IPI00026942	Isoform 1 of Erlin-2	583	38044	29	34.5	5.47	0.95	10	506
587	IPI00177728	Cytosolic non-specific dipeptidase	582	53187	41	34.5	5.66	1.06	13	266
588	IPI00549467	Nitrilase homolog 2	581	30988	32	41.7	6.82	2.07	11	126
589	IPI00001661	regulator of chromosome condensation 1 isoform a	580	48685	31	32.7	8.44	0.69	11	237
590	IPI00106495	Condensin complex subunit 3	580	115345	30	10.9	5.44	0.29	9	40
591	IPI00293735	Elongator complex protein 1	579	151693	39	11.3	5.69	0.24	12	83
592	IPI00429190	Ras-related protein Rab-11A	579	24492	73	54.6	6.12	2.59	11	72
593	IPI00023526	Isoform 1 of Ras-related protein Rab-6A	579	23692	48	45.7	5.42	2.29	11	113
594	IPI00179330	ubiquitin and ribosomal protein S27a precursor	579	18296	243	71.2	9.68	6.6	13	5928
595	IPI00333619	Isoform 1 of Fatty aldehyde dehydrogenase	578	55269	55	22.9	7.98	1.12	10	368
596	IPI00216046	Isoform 1 of Probable global transcription activator SNF2L1	577	123211	32	11.9	8.26	0.23	12	54
597	IPI00654777	Eukaryotic translation initiation factor 3 subunit 5	576	39236	56	32	5.24	2.37	10	300
598	IPI00021266	60S ribosomal protein L23a	575	17684	50	46.2	10.44	8.74	13	645
599	IPI00550882	Pyrroline-5-carboxylate reductase 1, mitochondrial precursor	575	33568	49	41.1	7.18	2.1	11	253
600	IPI00029468	Alpha-centractin	575	42701	65	33.2	6.19	0.81	11	386
601	IPI00303207	ATP-binding cassette sub-family E member 1	575	68240	48	27.7	8.63	0.84	12	327
602	IPI00015018	Inorganic pyrophosphatase	574	33095	59	50.2	5.54	2.15	12	358
603	IPI00017292	Isoform 1 of Catenin beta-1	573	86069	49	15.6	5.53	0.57	11	153
604	IPI00470528	60S ribosomal protein L15	573	24245	55	52	11.62	2.65	14	729
605	IPI00216682	Calponin-3	572	36562	40	39.5	5.69	2.09	11	730
606	IPI00375441	Isoform 1 of Far upstream element-binding protein 1	571	67690	32	21.3	7.18	0.46	11	221
607	IPI00746777	Alcohol dehydrogenase class-3	570	40554	45	38.2	7.45	0.48	15	273
608	IPI00215914	ADP-ribosylation factor 1	570	20741	63	67.4	6.32	5.05	11	375
609	IPI00010157	S-adenosylmethionine synthetase isoform type-2	569	43975	44	30.6	6.02	1.39	12	356
610	IPI00552870	65 kDa protein	569	64953	42	19.7	6.11	0.48	9	110
611	IPI00013847	Cytochrome b-c1 complex subunit 1, mitochondrial precursor	566	53297	41	31.5	5.94	0.82	11	249
612	IPI00003269	Protein beta-actin-like	566	42318	221	20.2	5.39	3.5	12	49045
613	IPI00439446	MAN1A1 protein	566	75667	41	22.5	5.93	0.59	12	131
614	IPI00011937	Peroxiredoxin-4	566	30749	74	39.9	5.86	2.8	11	253
615	IPI00030320	Probable ATP-dependent RNA helicase DDX6	565	54781	43	36.6	8.85	0.79	12	216
616	IPI00219682	Erythrocyte band 7 integral membrane protein	564	31882	43	37.2	7.71	1.7	9	152
617	IPI00217169	Isoform XB of Plasma membrane calcium-transporting ATPase 4	564	135043	31	8.9	6.04	0.18	9	458
618	IPI00305692	Thioredoxin-like protein 1	564	32630	41	55	4.84	2.52	11	129
619	IPI00016249	Isoform 1 of Fragile X mental retardation syndrome-related protein 1	564	69992	36	24.2	5.84	0.73	13	144
620	IPI00395627	Isoform 1 of Calcyclin-binding protein	563	26308	61	53.1	8.28	2.72	13	178
621	IPI00024425	Putative eukaryotic translation initiation factor 3 subunit	562	148159	31	10.8	5.78	0.24	12	54
622	IPI00012795	Eukaryotic translation initiation factor 3 subunit I	562	36878	50	47.4	5.38	1.36	13	219
623	IPI00100151	Isoform 1 of 5~-3~ exoribonuclease 2	560	109426	41	15.9	7.26	0.3	12	122
624	IPI00215780	40S ribosomal protein S19	560	16051	48	62.8	10.31	7.19	13	1302
625	IPI00093057	Coproporphyrinogen III oxidase, mitochondrial precursor	558	50918	41	38.1	8.59	0.99	14	1427
626	IPI00306301	Mitochondrial PDHA1	557	48290	48	26.9	8.82	0.81	13	312
627	IPI00009791	Isoform WB of Plasma membrane calcium-transporting ATPase 2	557	137987	31	10.7	5.66	0.21	11	4
628	IPI00026625	Isoform 1 of Nuclear pore complex protein Nup155	556	156697	27	11.6	5.78	0.18	11	45
629	IPI00163505	Isoform 1 of RNA-binding protein 39	555	59628	40	21.1	10.1	0.71	9	286
630	IPI00171611	Histone H3.2	555	15436	54	55.1	11.27	3.91	13	17968
631	IPI00011229	Cathepsin D precursor	553	45037	50	29.9	6.1	1.34	11	439
632	IPI00015952	Eukaryotic translation initiation factor 4 gamma 2	552	102810	35	20.2	6.7	0.33	14	129
633	IPI00064086	EEF1D protein	552	28654	71	39.3	4.81	2.74	9	176
634	IPI00294178	Serine/threonine-protein phosphatase 2A 65 kDa regulatory subunit A beta isoform	551	66799	33	22.5	4.84	0.62	9	53
635	IPI00026219	Cleavage and polyadenylation specificity factor subunit 1	551	162036	34	8.6	5.99	0.2	12	129
636	IPI00216293	Thiosulfate sulfurtransferase	551	33636	41	33.7	6.77	1.33	12	331
637	IPI00021728	Eukaryotic translation initiation factor 2 subunit 2	550	38706	38	34.8	5.6	1.27	12	290
638	IPI00005705	Isoform Gamma-1 of Serine/threonine-protein phosphatase PP1-gamma catalytic subunit	550	37701	61	33.4	6.13	2.53	11	92
639	IPI00300631	Scaffold attachment factor B1	548	103036	32	19.8	5.32	0.37	14	145
640	IPI00014053	Isoform 1 of Mitochondrial import receptor subunit TOM40 homolog	546	38211	38	44	6.79	1.11	10	355
641	IPI00218728	Isoform 1 of Platelet-activating factor acetylhydrolase IB subunit alpha	545	47178	37	36.8	6.97	0.72	13	192
642	IPI00024933	60S ribosomal protein L12	545	17979	64	71.5	9.48	3.7	11	935
643	IPI00024919	Thioredoxin-dependent peroxide reductase, mitochondrial precursor	544	28017	143	32	7.67	6.58	10	658
644	IPI00018931	Vacuolar protein sorting-associated protein 35	543	92447	61	17.8	5.32	0.37	11	126
645	IPI00384051	Uncharacterized protein PSME2	543	28755	60	41.4	6.05	2.34	10	242
646	IPI00789605	Isoform Smooth muscle of Myosin light polypeptide 6	542	17121	57	76.2	4.46	9.45	9	718
648	IPI00006025	Isoform 1 of Squamous cell carcinoma antigen recognized by T-cells 3	540	110721	30	19.4	5.45	0.3	13	71
649	IPI00019376	Septin-11	539	49652	35	22.8	6.36	0.67	10	249
650	IPI00170692	Vesicle-associated membrane protein-associated protein A	539	28103	41	43.8	8.8	2.07	11	268
651	IPI00002406	Lutheran blood group glycoprotein precursor	538	68161	55	21.5	5.53	0.53	10	266
652	IPI00215948	Isoform 1 of Catenin alpha-1	538	100693	46	16.4	5.95	0.33	10	168
653	IPI00020956	Hepatoma-derived growth factor	537	26886	44	56.3	4.7	2.22	12	127
654	IPI00016339	Ras-related protein Rab-5C	536	23696	41	46.3	8.64	3.29	10	378
655	IPI00009315	Golgi resident protein GCP60	536	60841	34	28.6	5.02	0.45	11	98
656	IPI00413451	Putative uncharacterized protein DKFZp686I04222	536	46853	24	33	5.55	0.61	10	93
657	IPI00221091	40S ribosomal protein S15a	534	14944	43	74.6	10.14	5.3	13	1218
658	IPI00170972	UPF0553 protein C9orf64	533	39460	36	31.4	5.61	0.91	12	106
659	IPI00172636	Isoform Delta 6 of Calcium/calmodulin-dependent protein kinase type II delta chain	533	54664	45	29.9	6.82	0.69	10	147
660	IPI00007423	Isoform 1 of Acidic leucine-rich nuclear phosphoprotein 32 family member B	532	28941	52	34.7	3.94	1.39	12	279
661	IPI00007102	Uncharacterized protein C17orf25	531	55832	42	22.8	8.99	0.99	11	149
662	IPI00216134	tropomyosin 1 alpha chain isoform 7	529	28730	56	20.2	4.78	3.64	10	48
663	IPI00411453	Isoform 1 of AP-3 complex subunit delta-1	529	131159	24	9.8	8.69	0.22	10	67
664	IPI00029744	Single-stranded DNA-binding protein, mitochondrial precursor	528	17249	39	65.5	9.59	4.03	9	657
665	IPI00328319	Histone-binding protein RBBP4	527	47911	45	26.8	4.74	0.94	12	420
666	IPI00171438	Thioredoxin domain-containing protein 5 precursor	527	48283	77	31.3	5.63	0.94	12	469
667	IPI00171199	Isoform 2 of Proteasome subunit alpha type-3	527	27858	49	43.1	5.19	2.46	12	330
668	IPI00103467	Aldehyde dehydrogenase X, mitochondrial precursor	526	57658	48	25.5	6.36	0.65	10	146
669	IPI00303174	Homogentisate 1,2-dioxygenase	526	50625	41	33	6.54	1.13	11	370
670	IPI00006211	Isoform 1 of Vesicle-associated membrane protein-associated protein B/C	525	27439	34	36.6	6.85	1.5	9	231
671	IPI00171844	COP9 signalosome complex subunit 4	525	46525	32	29.8	5.57	0.98	9	88
672	IPI00023748	Nascent polypeptide-associated complex subunit alpha	524	23370	71	34.9	4.52	2.8	7	676
673	IPI00430813	Isoform 2 of Cellular nucleic acid-binding protein	524	19984	42	64.1	8	3.74	12	81
674	IPI00020557	Prolow-density lipoprotein receptor-related protein 1 precursor	524	523119	34	2.9	5.16	0.05	11	59
675	IPI00025039	rRNA 2~-O-methyltransferase fibrillarin	522	33877	78	39.6	10.18	2.07	12	402
676	IPI00219365	Moesin	522	67892	60	15.8	6.08	0.53	10	78
677	IPI00017596	Microtubule-associated protein RP/EB family member 1	522	30151	61	49.3	5.02	2.16	12	280
678	IPI00334587	Isoform 2 of Heterogeneous nuclear ribonucleoprotein A/B	515	36059	82	32.8	6.49	1.21	11	906
679	IPI00218782	Capping protein	514	34159	47	45.8	6.02	1.77	11	177
680	IPI00339384	Isoform 1 of Retinol dehydrogenase 11	514	35763	37	40.3	9.05	1.03	10	237
681	IPI00398131	Isoform 1 of Lin-28 homolog B	514	27637	51	54.8	9.15	2.5	11	326
682	IPI00003479	Mitogen-activated protein kinase 1	514	41762	41	37.5	6.5	1.5	11	242
683	IPI00376798	Isoform 1 of 60S ribosomal protein L11	513	20468	51	41.6	9.64	2.38	12	650
684	IPI00000001	Isoform Long of Double-stranded RNA-binding protein Staufen homolog 1	513	63428	31	21.1	9.46	0.42	9	290
685	IPI00333985	Isoform 2 of Nodal modulator 2 precursor	512	135077	45	12.6	5.51	0.33	11	86
686	IPI00412579	60S ribosomal protein L10a	512	24987	49	43.3	9.94	4.12	11	808
687	IPI00395865	Histone-binding protein RBBP7	511	48132	38	28.5	4.89	0.94	10	148
688	IPI00216057	Sorbitol dehydrogenase	511	38899	59	36.1	8.23	1.46	10	268
689	IPI00023510	Ras-related protein Rab-5A	511	23872	46	47	8.32	3.23	10	180
690	IPI00165360	3-mercaptopyruvate sulfurtransferase	510	33443	49	41.4	6.13	0.77	11	213
691	IPI00024915	Isoform Mitochondrial of Peroxiredoxin-5, mitochondrial precursor	510	22298	37	56.1	8.85	3.66	10	572
692	IPI00025512	Heat shock protein beta-1	510	22826	40	49.8	5.98	2.42	11	264
693	IPI00008708	Ribosomal L1 domain-containing protein 1	510	55167	26	23.7	10.13	0.68	11	158
694	IPI00018768	Translin	509	26281	35	31.1	6.01	2.72	8	112
695	IPI00219153	60S ribosomal protein L22	507	14835	39	49.2	9.21	5.38	9	1040
696	IPI00418471	Vimentin	507	53676	53	22.1	5.06	0.81	11	126
697	IPI00294501	7-dehydrocholesterol reductase	507	55195	68	19.8	8.95	0.68	9	4676
698	IPI00019918	ATP-dependent RNA helicase DDX19A	506	54397	29	26.2	6.19	0.8	11	379
699	IPI00306048	Isoform 1 of ATPase family AAA domain-containing protein 3B	506	73098	39	21.3	9.3	0.36	12	58
700	IPI00397904	Nuclear pore complex protein Nup93	504	93943	31	12.5	5.5	0.36	9	129
701	IPI00219861	Isoform 1 of Low molecular weight phosphotyrosine protein phosphatase	504	18487	26	61.4	6.3	3.5	9	398
702	IPI00012340	Splicing factor, arginine/serine-rich 9	502	25640	54	47.1	8.74	3.34	12	144
703	IPI00550689	UPF0027 protein C22orf28	502	55688	34	23.8	6.77	0.58	11	302
704	IPI00746351	Isoform 1 of Exosome complex exonuclease RRP44	502	110017	24	12.3	6.69	0.3	9	144
705	IPI00031820	Phenylalanyl-tRNA synthetase alpha chain	502	57585	34	21.5	7.31	0.56	9	229
706	IPI00216456	Histone H2A type 1-C	502	14097	127	46.2	11.05	30.98	10	22218
707	IPI00026105	Isoform SCPx of Non-specific lipid-transfer protein	501	59640	36	14.1	6.44	0.71	9	223
708	IPI00291922	Proteasome subunit alpha type-5	501	26565	35	34.9	4.74	1.58	9	483
709	IPI00012442	Ras GTPase-activating protein-binding protein 1	500	52189	46	29	5.36	1.09	10	337
710	IPI00003925	Isoform 1 of Pyruvate dehydrogenase E1 component subunit beta, mitochondrial precursor	500	39550	93	30.1	6.2	2.08	9	321
711	IPI00008438	40S ribosomal protein S10	499	18886	45	52.7	10.15	2.16	11	752
712	IPI00104050	Thyroid hormone receptor-associated protein 3	499	108658	34	12.8	10.16	0.31	10	88
713	IPI00031836	Developmentally-regulated GTP-binding protein 1	499	40802	33	30.8	9	1.01	8	346
714	IPI00550746	Nuclear migration protein nudC	498	38276	44	28.7	5.27	1.49	10	566
715	IPI00221108	Thymidylate synthase	498	35978	33	40.6	6.51	1.02	12	88
716	IPI00029997	6-phosphogluconolactonase	497	27815	47	46.1	5.7	1.47	9	238
717	IPI00012048	Nucleoside diphosphate kinase A	497	17309	93	55.3	5.83	13.51	9	61
718	IPI00032826	Hsc70-interacting protein	496	41477	56	24.9	5.18	0.58	10	688
719	IPI00218831	Glutathione S-transferase Mu 1	496	25923	30	40.4	6.24	1.63	11	92
720	IPI00026272	Histone H2A type 1-B	494	14127	123	46.2	11.05	30.98	10	46
721	IPI00017344	Ras-related protein Rab-5B	494	23920	33	45.1	8.29	2.71	9	95
722	IPI00181352	dynamin 2 isoform 4	494	97778	34	18.2	7.31	0.35	12	108
723	IPI00147874	Sialic acid synthase	494	40738	43	37.3	6.29	1.18	11	280
724	IPI00030876	diaphanous 1 isoform 2	493	141107	33	11.1	5.35	0.26	12	49
725	IPI00031627	DNA-directed RNA polymerase II subunit RPB1	493	218438	24	6.8	7.02	0.11	10	36
726	IPI00007074	Tyrosyl-tRNA synthetase, cytoplasmic	492	59448	33	28.4	6.61	0.54	13	242
727	IPI00873607	Isoform 1 of Thioredoxin domain-containing protein 14 precursor	491	34358	54	42.2	8.9	1.29	11	300
728	IPI00026182	F-actin-capping protein subunit alpha-2	490	33157	35	45.8	5.57	1.14	10	298
729	IPI00013070	Isoform 1 of Heterogeneous nuclear ribonucleoprotein U-like protein 1	490	96250	32	11.9	6.49	0.26	9	180
730	IPI00375370	Protein SEC13 homolog	490	36347	30	30.5	5.31	1.01	7	247
731	IPI00329598	Estradiol 17-beta-dehydrogenase 11 precursor	490	33285	32	35.7	9.27	0.94	10	138
732	IPI00479877	aldehyde dehydrogenase 9A1	489	57168	26	18.9	6.23	0.48	9	187
733	IPI00304435	Protein NipSnap homolog 1	489	33460	51	26.8	9.35	1.35	12	1372
734	IPI00010414	PDZ and LIM domain protein 1	489	36505	39	38.9	6.56	1.6	9	148
735	IPI00007940	ER lipid raft associated 1	488	39318	23	30.7	7.67	0.5	9	115
736	IPI00465256	GTP:AMP phosphotransferase mitochondrial	488	25550	29	50.2	9.15	1.67	11	116
737	IPI00217236	Tubulin-specific chaperone A	488	12904	38	69.4	5.25	12.37	9	567
738	IPI00081836	Histone H2A type 1-H	487	13898	126	46.9	10.88	40.96	10	1669
739	IPI00295209	Sorting nexin-5	486	47072	31	31.7	6.31	0.5	11	1152
740	IPI00024719	Histone acetyltransferase type B catalytic subunit	485	49880	27	28.4	5.52	0.57	9	138
741	IPI00026904	Isoform 1 of Adenylosuccinate lyase	484	55595	40	27.1	6.69	0.5	11	238
742	IPI00009659	Uncharacterized protein C20orf77	483	36991	43	28.2	5.73	1.17	8	79
743	IPI00296907	Isoform 1 of Acyl-coenzyme A oxidase 1, peroxisomal	483	74889	42	25.2	8.35	0.47	10	1208
744	IPI00012345	Isoform SRP55-1 of Splicing factor, arginine/serine-rich 6	483	39677	55	26.2	11.42	0.9	11	527
745	IPI00025019	Proteasome subunit beta type-1 precursor	482	26700	61	42.7	8.27	1.56	9	195
746	IPI00011913	Heterogeneous nuclear ribonucleoprotein A0	482	30993	49	29.5	9.34	1.26	8	237
747	IPI00027341	Macrophage-capping protein	482	38779	35	31	5.88	0.93	9	154
748	IPI00015262	Calponin-2	480	34074	31	31.7	6.95	1.1	9	113
749	IPI00030781	Isoform Alpha of Signal transducer and activator of transcription 1-alpha/beta	480	87850	28	16.5	5.74	0.34	10	135
750	IPI00008433	40S ribosomal protein S5	479	23033	66	35.3	9.73	5.66	11	458
752	IPI00302458	Exportin-7	478	125196	31	10.3	5.91	0.23	9	127
753	IPI00003627	Isoform 1 of Actin-like protein 6A	478	47944	30	23.3	5.39	0.7	8	118
754	IPI00005648	Scaffold attachment factor B2	477	107921	28	16.6	5.84	0.35	12	41
755	IPI00008223	UV excision repair protein RAD23 homolog B	477	43202	37	38.9	4.79	1.25	11	260
756	IPI00006181	Eukaryotic translation initiation factor 3 subunit D	476	64560	29	24.1	5.79	0.49	10	161
757	IPI00183786	Isoform 1 of Fatty acid desaturase 2	476	52340	82	25.5	8.86	0.84	11	393
758	IPI00554777	Asparagine synthetase	475	64899	33	18	6.39	0.48	8	177
759	IPI00006440	28S ribosomal protein S7, mitochondrial precursor	475	28258	33	35.1	10	1.18	10	111
760	IPI00017672	CDNA FLJ25678 fis, clone TST04067, highly similar to PURINE NUCLEOSIDE PHOSPHORYLASE	475	32758	35	37.2	6.71	1.63	9	209
761	IPI00413895	Golgin subfamily A member 2	475	113644	25	11.6	5	0.19	10	42
762	IPI00008494	Intercellular adhesion molecule 1 precursor	474	58587	33	21.1	8.31	0.55	9	131
763	IPI00013877	Isoform 1 of Heterogeneous nuclear ribonucleoprotein H3	474	36960	76	35.5	6.37	1.57	9	229
764	IPI00012750	40S ribosomal protein S25	474	13791	42	44	10.12	4.88	10	1945
765	IPI00003704	Isoform 1 of RNA-binding protein 4	472	40688	29	35.4	6.61	0.6	11	84
766	IPI00015285	Ethanolamine-phosphate cytidylyltransferase	472	44264	28	23.7	6.44	0.65	9	191
767	IPI00216298	Thioredoxin	470	12015	37	59	4.82	3.53	9	1208
768	IPI00549189	Thimet oligopeptidase	470	79702	34	15.8	5.72	0.44	10	344
769	IPI00026271	40S ribosomal protein S14	470	16434	50	47	10.07	5.52	10	1729
770	IPI00023234	SUMO-activating enzyme subunit 2	467	71749	30	15.2	5.15	0.43	9	127
771	IPI00152981	Acyl-CoA dehydrogenase family member 9, mitochondrial precursor	467	69344	28	20.5	8.16	0.45	10	220
772	IPI00429191	Eukaryotic peptide chain release factor subunit 1	467	49228	35	23.1	5.51	0.79	10	237
773	IPI00030243	Isoform 1 of Proteasome activator complex subunit 3	466	29602	41	41.7	5.69	2.22	9	154
774	IPI00019927	26S proteasome non-ATPase regulatory subunit 7	466	37060	29	31.8	6.29	0.98	9	136
775	IPI00003815	Rho GDP-dissociation inhibitor 1	465	23250	46	34.3	5.02	2.36	9	333
776	IPI00219616	Ribose-phosphate pyrophosphokinase 1	464	35325	35	38.7	6.51	1.05	11	455
777	IPI00218236	Serine/threonine-protein phosphatase PP1-beta catalytic subunit	464	37961	56	27.5	5.84	2.22	9	120
778	IPI00013415	40S ribosomal protein S7	464	22113	43	45.9	10.09	2.1	13	716
779	IPI00411680	Isoform 1 of Protein-L-isoaspartate(D-aspartate) O-methyltransferase	463	24806	31	48.9	6.7	2.13	8	105
780	IPI00011274	Isoform 1 of Heterogeneous nuclear ribonucleoprotein D-like	463	46580	71	20.5	9.59	0.73	11	195
781	IPI00028055	Transmembrane emp24 domain-containing protein 10 precursor	461	25131	43	26.9	6.97	4.08	10	120
782	IPI00000861	Isoform 1 of LIM and SH3 domain protein 1	460	30097	39	39.5	6.61	1.85	10	206
783	IPI00026268	Guanine nucleotide-binding protein G(I)/G(S)/G(T) subunit beta-1	460	38151	28	24.4	5.6	0.79	9	138
784	IPI00016613	CSNK2A1 protein	460	46050	50	30.2	7.76	0.74	10	1091
785	IPI00023542	transmembrane emp24 protein transport domain containing 9	459	27374	57	29.8	7.82	1.23	9	171
786	IPI00006252	Multisynthetase complex auxiliary component p43	458	34616	46	40.7	8.61	1.08	10	106
787	IPI00180128	Isoform 2 of Basic leucine zipper and W2 domain-containing protein 1	458	40627	46	27.8	6.14	0.73	12	193
788	IPI00219156	60S ribosomal protein L30	458	12947	51	64.3	9.65	19.91	8	837
789	IPI00303318	Protein FAM49B	457	37010	32	36.7	5.76	0.99	9	46
790	IPI00003964	ubiquitin specific protease 9, X-linked isoform 4	456	293699	34	4.6	5.52	0.08	10	77
791	IPI00017381	Replication factor C subunit 4	455	40170	31	24.8	8.26	0.74	8	66
792	IPI00002214	Importin subunit alpha-2	455	58168	42	24	5.25	0.64	8	234
793	IPI00003881	Heterogeneous nuclear ribonucleoprotein F	454	45985	103	24.6	5.38	1.3	7	118
794	IPI00071059	Isoform Epsilon of Apoptosis regulator BAX	454	18345	41	43.3	8.39	5.42	7	85
795	IPI00013862	Thymidylate kinase	453	23976	35	33	8.39	2.69	8	169
796	IPI00465294	Cell division cycle 5-like protein	452	92422	21	18.2	8.22	0.37	10	59
797	IPI00027280	Isoform Beta-2 of DNA topoisomerase 2-beta	450	184122	26	6.1	8.14	0.13	9	55
798	IPI00031131	Adipocyte plasma membrane-associated protein	450	46622	36	29.8	5.82	0.85	11	263
799	IPI00000760	N(G),N(G)-dimethylarginine dimethylaminohydrolase 2	449	29911	23	41.4	5.66	0.88	8	86
800	IPI00010204	Splicing factor, arginine/serine-rich 3	449	19546	90	46.3	11.64	8.26	10	433
801	IPI00299254	Eukaryotic translation initiation factor 5B	449	139171	29	12.2	5.37	0.2	10	84
802	IPI00414320	Annexin A11	448	54697	28	19.6	7.53	0.51	8	130
803	IPI00413324	60S ribosomal protein L17	448	21611	51	44.6	10.18	3.23	12	299
804	IPI00009456	5~-nucleotidase precursor	448	63898	27	19.3	6.58	0.49	8	102
805	IPI00220014	isopentenyl-diphosphate delta isomerase	447	32978	35	28.9	8.05	0.96	9	114
806	IPI00012645	Isoform 1 of Spectrin beta chain, brain 2	447	272496	37	3.9	5.79	0.09	11	11
807	IPI00013871	Ribonucleoside-diphosphate reductase large subunit	447	90925	24	14.3	6.76	0.19	11	121
808	IPI00847579	ribosomal protein S12	447	14905	47	60.6	6.81	10.83	8	742
809	IPI00657682	Glutathione S-transferase A1	446	25672	39	39.2	8.91	1.66	11	504
810	IPI00019755	Glutathione transferase omega-1	446	27833	46	31.5	6.23	1.21	9	768
811	IPI00063234	PRKAR2A protein	445	43382	31	32.2	4.97	0.67	10	156
812	IPI00006980	Protein C14orf166	445	28165	30	40.6	6.19	1.19	9	56
813	IPI00470891	Isoform Long of Cold shock domain-containing protein E1	445	89684	30	15.7	5.88	0.33	12	92
814	IPI00012998	Isoform 1 of Cleavage and polyadenylation specificity factor subunit 6	444	59344	24	17.8	6.66	0.31	8	149
815	IPI00300086	Nicotinate-nucleotide pyrophosphorylase	441	31138	56	32.3	5.81	2.37	9	154
816	IPI00007755	Ras-related protein Rab-21	441	24731	26	40	8.11	1.14	8	122
817	IPI00647650	Eukaryotic translation initiation factor 3 subunit 3	441	41726	29	32.8	6.84	0.99	9	244
818	IPI00102425	Isoform 1 of Cyclin-dependent kinase inhibitor 2B-related protein	441	35926	36	31.1	7.13	1.21	9	72
819	IPI00221089	40S ribosomal protein S13	440	17212	37	45.7	10.53	4.03	8	1445
820	IPI00019901	Isoform 1 of Alpha-adducin	440	81304	21	14.2	5.6	0.37	8	114
821	IPI00297211	SWI/SNF-related matrix-associated actin-dependent regulator of chromatin subfamily A member 5	439	122513	24	8.3	8.27	0.17	9	65
822	IPI00384280	Prenylcysteine oxidase 1 precursor	438	57003	28	20.2	5.8	0.48	9	1052
823	IPI00059366	H2A histone family, member Y isoform 2	437	39635	39	31.3	9.78	0.9	8	278
824	IPI00328415	Isoform 1 of NADH-cytochrome b5 reductase 3	436	34441	40	32.6	7.18	1.75	9	310
825	IPI00465315	Cytochrome c	435	11855	39	51.4	9.59	11.7	8	607
826	IPI00010154	Rab GDP dissociation inhibitor alpha	435	51177	62	21.5	5	1.11	9	77
827	IPI00844000	UPF0555 protein KIAA0776	435	89996	34	14.4	6.35	0.24	10	83
828	IPI00014577	Ras-related protein Rab-18	434	23248	27	39.8	5.11	1.57	7	52
829	IPI00017763	Nucleosome assembly protein 1-like 4	433	42968	32	26.9	4.6	0.81	9	253
830	IPI00445114	cDNA FLJ44603 fis, clone BRACE1000475, highly similar to Delta3,5- delta2,4-dienoyl-CoA isomerase, mitochondrial	431	21534	55	33	5.43	2.19	7	152
831	IPI00001960	Chloride intracellular channel protein 4	431	28982	42	43.5	5.45	1.39	10	115
832	IPI00166010	Isoform 1 of CCR4-NOT transcription complex subunit 1	431	269106	28	4.5	6.65	0.07	9	110
833	IPI00759493	succinate-CoA ligase, GDP-forming, alpha subunit	431	36626	37	38.2	9.01	1.38	9	263
834	IPI00010951	Epiplakin	430	557674	34	2.4	5.44	0.05	10	87
835	IPI00644231	Isoform 1 of Cytoplasmic FMR1-interacting protein 1	430	146742	22	7.8	6.46	0.14	9	34
836	IPI00003482	2,4-dienoyl-CoA reductase, mitochondrial precursor	430	36330	32	31.3	9.35	1.01	8	210
837	IPI00376317	Isoform 1 of Enhancer of mRNA-decapping protein 4	430	152992	19	9.6	5.55	0.16	10	94
838	IPI00007334	Isoform 1 of Apoptotic chromatin condensation inducer in the nucleus	430	152196	39	10.1	6.08	0.16	10	130
839	IPI00217232	Isoform 2 of Succinyl-CoA ligase [ADP-forming] beta-chain, mitochondrial precursor	429	48351	24	19	6.63	0.59	9	148
840	IPI00045839	Isoform 3 of Prolyl 3-hydroxylase 1 precursor	429	91699	25	11.1	5.5	0.23	8	70
841	IPI00292020	Spermidine synthase	429	34373	40	34.8	5.3	1.51	9	172
842	IPI00165506	Polymerase delta-interacting protein 2	429	42235	25	28.5	8.8	0.35	8	79
843	IPI00020075	Abhydrolase domain-containing protein 10, mitochondrial precursor	428	34253	58	27.5	8.8	1.52	7	129
844	IPI00030706	Activator of 90 kDa heat shock protein ATPase homolog 1	428	38421	32	32.5	5.41	0.78	10	227
845	IPI00017376	Protein transport protein Sec23B	428	87393	42	14	6.43	0.39	9	44
846	IPI00102069	Eukaryotic translation initiation factor 3 subunit M	427	42932	26	34	5.41	0.81	10	131
847	IPI00033130	SUMO-activating enzyme subunit 1	426	38882	50	31.2	5.17	1.09	10	133
848	IPI00216133	Bile salt sulfotransferase	426	33929	30	41.1	5.71	0.92	10	76
849	IPI00010418	Myosin-Ic	425	118763	24	10.4	9.51	0.21	8	39
850	IPI00011461	Isoform Beta of Striatin-3	423	87478	22	14.4	5.17	0.34	8	118
851	IPI00448095	L-xylulose reductase	423	26182	28	32	8.33	1.05	7	187
852	IPI00220503	dynactin 2	422	44906	18	22.9	5.06	0.53	7	108
853	IPI00002519	Isoform 1 of Serine hydroxymethyltransferase, cytosolic	421	53619	27	18.4	7.61	0.52	8	109
854	IPI00027285	Isoform SM-B~ of Small nuclear ribonucleoprotein-associated proteins B and B~	421	24765	50	29.2	11.2	2.13	9	497
855	IPI00026530	Protein ERGIC-53 precursor	420	57798	35	22.7	6.3	0.47	9	406
856	IPI00293564	Hydroxymethylglutaryl-CoA lyase, mitochondrial precursor	419	34794	29	29.2	8.81	0.73	9	130
857	IPI00478231	Transforming protein RhoA precursor	419	22096	50	33.2	5.83	3.11	9	211
858	IPI00021808	Histidyl-tRNA synthetase, cytoplasmic	419	57944	35	17.3	5.72	0.39	8	154
859	IPI00793874	sideroflexin 3	418	36298	20	31.4	9.25	0.84	7	44
860	IPI00013468	Mitotic checkpoint protein BUB3	417	37587	23	27.4	6.36	0.66	8	105
861	IPI00003377	Isoform 1 of Splicing factor, arginine/serine-rich 7	417	27578	44	27.7	11.83	1.23	8	309
862	IPI00021891	Isoform Gamma-B of Fibrinogen gamma chain precursor	415	52106	21	30.7	5.37	0.45	10	166
863	IPI00017963	Small nuclear ribonucleoprotein Sm D2	415	13632	37	55.1	9.92	10.64	9	286
864	IPI00219673	Glutathione S-transferase kappa 1	414	25594	37	35.4	8.5	1.66	7	157
865	IPI00029079	GMP synthase	413	77408	25	16.6	6.42	0.23	10	137
866	IPI00025100	2-oxoisovalerate dehydrogenase subunit alpha, mitochondrial precursor	413	50724	25	29.9	8.42	0.55	9	95
867	IPI00215901	Isoform 1 of Adenylate kinase isoenzyme 2, mitochondrial	413	26689	49	53.1	7.67	1.89	9	252
868	IPI00646917	Cleavage and polyadenylation specificity factor subunit 5	412	26268	35	34.4	8.85	2.3	8	189
869	IPI00472054	Isoform A of UPF0318 protein FAM120A	412	123008	23	10.6	9.07	0.17	9	75
870	IPI00301058	Vasodilator-stimulated phosphoprotein	412	39976	37	27.6	9.05	0.89	9	172
871	IPI00008164	Prolyl endopeptidase	411	81624	20	12.4	5.48	0.32	6	75
872	IPI00002335	Huntingtin	411	351630	27	3.5	5.81	0.06	9	103
873	IPI00298406	Isoform 2 of Hydroxyacyl-coenzyme A dehydrogenase, mitochondrial precursor	411	42439	34	21.8	9.34	0.82	9	198
874	IPI00029665	Cob	410	27713	33	36.4	8.86	1.21	7	88
875	IPI00220373	Insulin-degrading enzyme	410	118745	25	9.1	6.3	0.24	8	113
876	IPI00401264	Thioredoxin domain-containing protein 4 precursor	409	47341	36	23.4	5.09	0.5	9	165
877	IPI00220648	Phosphomevalonate kinase	408	22152	22	39.6	5.56	1.68	8	118
878	IPI00465128	Isoform 1 of Large proline-rich protein BAT3	408	119790	20	9.5	5.4	0.18	7	58
879	IPI00641384	SEC16 homolog A	408	253334	14	5.7	5.51	0.11	10	74
880	IPI00025890	Isoform 1 of TPR repeat-containing protein C12orf30	408	113133	26	11.7	6.21	0.22	10	90
881	IPI00217871	Delta-1-pyrroline-5-carboxylate dehydrogenase, mitochondrial precursor	407	62137	18	16.7	8.25	0.23	8	1990
882	IPI00783872	Isoform 1 of Caprin-1	407	78489	34	13.1	5.14	0.39	8	216
883	IPI00014938	Nuclear protein Hcc-1	407	23713	32	37.6	6.1	1.52	8	266
884	IPI00010105	Eukaryotic translation initiation factor 6	407	27095	43	37.1	4.56	2.59	9	301
885	IPI00012728	Isoform 1 of Long-chain-fatty-acid--CoA ligase 1	407	78919	28	15	6.81	0.39	8	305
886	IPI00247871	Isoform 1 of Transcription elongation regulator 1	404	124051	24	8.4	8.71	0.17	9	85
887	IPI00015736	Ubiquitin-like modifier-activating enzyme 5	404	45290	32	35.9	4.79	1.17	8	75
888	IPI00019872	Estradiol 17-beta-dehydrogenase 2	404	43441	21	27.9	8.79	0.55	9	122
889	IPI00219677	Putative deoxyribose-phosphate aldolase	404	35494	20	30.8	9.08	0.71	7	43
890	IPI00158020	Isoform 1 of Putative splicing factor, arginine/serine-rich 14	400	121074	27	10.8	6.91	0.21	9	110
891	IPI00003348	Guanine nucleotide-binding protein G(I)/G(S)/G(T) subunit beta-2	400	38048	28	24.4	5.6	0.52	9	280
892	IPI00010346	Neurolysin, mitochondrial precursor	398	81341	24	15.9	6.21	0.22	10	87
893	IPI00000192	Isoform F of SON protein	398	264079	19	4.3	5.5	0.08	8	32
894	IPI00018671	Dual specificity protein phosphatase 3	397	20693	28	36.8	7.66	1.87	6	72
895	IPI00007722	Adenosine monophosphate deaminase 2	397	102587	27	11.6	6.66	0.21	9	72
896	IPI00005969	F-actin-capping protein subunit alpha-1	395	33073	33	36	5.45	0.95	8	176
897	IPI00168262	Glycosyltransferase 25 family member 1 precursor	395	71933	26	13.8	6.85	0.43	8	102
898	IPI00299095	Sorting nexin-2	394	58549	22	18.3	5.04	0.39	8	181
899	IPI00218493	Hypoxanthine-guanine phosphoribosyltransferase	394	24792	24	34.9	6.21	0.88	7	58
900	IPI00018452	Copine I	393	60307	52	17.5	5.66	0.7	9	289
901	IPI00443909	Isoform 1 of Protein canopy homolog 2 precursor	393	20981	41	57.1	4.81	2.28	8	330
902	IPI00219622	Proteasome subunit alpha type-2	393	25996	51	36.3	6.92	2.35	8	227
903	IPI00376481	Isoform 3 of Proline-rich protein 6	392	30168	39	36	9.78	0.87	7	156
904	IPI00013890	Isoform 1 of 14-3-3 protein sigma	392	27871	50	33.5	4.68	1.76	8	71
905	IPI00291578	Phosphoribosyl pyrophosphate synthetase-associated protein 1	391	39654	21	27.2	6.73	0.62	7	166
906	IPI00291946	Ubiquitin carboxyl-terminal hydrolase 10	390	87707	24	13.3	5.19	0.29	8	107
907	IPI00003168	Phosphoribosyl pyrophosphate synthetase-associated protein 2	390	41299	35	30.1	7.08	0.47	9	61
908	IPI00015029	Prostaglandin E synthase 3	389	18971	42	32.5	4.35	2.14	8	304
909	IPI00419802	Isoform 1 of 3-hydroxyisobutyryl-CoA hydrolase, mitochondrial precursor	389	43797	21	21.8	8.38	0.55	8	29
910	IPI00003527	Ezrin-radixin-moesin-binding phosphoprotein 50	389	39130	29	28.8	5.55	0.76	7	345
911	IPI00008998	Protein tyrosine phosphatase-like protein PTPLAD1	385	44466	28	15.3	9.12	0.43	9	126
912	IPI00156689	Synaptic vesicle membrane protein VAT-1 homolog	385	42122	29	27.7	5.88	0.7	7	1290
913	IPI00220739	Membrane-associated progesterone receptor component 1	385	21772	43	40.5	4.56	1.73	9	100
914	IPI00646486	Heterochromatin protein 1, binding protein 3	384	57461	27	15.5	9.77	0.4	8	86
915	IPI00011550	Zinc finger CCHC domain-containing protein 3	383	44389	28	19.1	8.86	0.65	7	40
916	IPI00337741	Acylamino-acid-releasing enzyme	382	82142	30	13.5	5.29	0.37	8	146
917	IPI00003949	Ubiquitin-conjugating enzyme E2 N	382	17184	42	61.2	6.13	6.2	9	681
918	IPI00031023	Protein flightless-1 homolog	382	146142	22	7.6	5.75	0.14	8	43
919	IPI00012382	U1 small nuclear ribonucleoprotein A	382	31259	52	30.5	9.83	0.83	9	269
920	IPI00293078	Probable ATP-dependent RNA helicase DDX27	382	90292	25	13.2	9.33	0.33	9	56
921	IPI00220766	Lactoylglutathione lyase	381	20992	44	35.9	5.12	2.28	9	247
922	IPI00411733	Isoform 1 of Putative ATP-dependent RNA helicase DHX30	381	134938	26	7.5	8.99	0.18	8	48
923	IPI00178431	ATP-dependent DNA helicase Q1	380	74435	26	16.8	8.35	0.3	9	91
924	IPI00413344	Cofilin-2	380	18839	34	47	7.66	1.27	8	1699
925	IPI00069750	Isoform 1 of Poly	380	60009	38	23.8	5.19	0.53	8	208
926	IPI00217540	Isoform 2 of Lysine-specific histone demethylase 1	380	95609	19	11.1	5.9	0.18	8	95
927	IPI00395998	60S ribosomal protein L32	380	15964	29	50.4	11.32	4.65	8	601
928	IPI00555956	Proteasome subunit beta type-4 precursor	379	29242	27	32.2	5.72	1.37	7	251
929	IPI00072377	Isoform 1 of Protein SET	378	33469	45	23.8	4.23	0.6	9	360
930	IPI00291608	Isoform 1 of PEST proteolytic signal-containing nuclear protein	378	18913	30	48.3	6.86	2.16	8	69
931	IPI00022305	Basic leucine zipper and W2 domain-containing protein 2	377	48360	34	17.9	6.26	0.59	7	105
932	IPI00218733	Superoxide dismutase	377	16154	37	51.9	5.7	3.57	9	188
933	IPI00167941	Midasin	377	638008	24	1.6	5.46	0.03	8	114
934	IPI00257882	Xaa-Pro dipeptidase	377	55311	26	18.3	5.64	0.41	8	167
935	IPI00015838	Cell growth-regulating nucleolar protein	376	44044	28	18.5	9.57	0.66	8	106
936	IPI00337385	Isoform 1 of Pre-mRNA-processing factor 40 homolog A	375	109022	31	8.7	7.18	0.19	8	102
937	IPI00219953	cytidine monophosphate (UMP-CMP) kinase 1, cytosolic	375	26180	29	36.8	8.14	1.05	7	169
938	IPI00013949	Small glutamine-rich tetratricopeptide repeat-containing protein A	375	34270	21	23.3	4.81	0.59	6	108
939	IPI00513768	ATPase family AAA domain-containing protein 3C	374	46635	24	25.5	9.37	0.31	10	<1
940	IPI00000581	Putative uncharacterized protein DKFZp564E242	374	31633	27	31.6	4.9	1.22	7	143
941	IPI00020928	Transcription factor A, mitochondrial precursor	374	29306	37	30.9	9.74	1.36	8	88
942	IPI00178440	Elongation factor 1-beta	374	24919	35	31.1	4.5	0.88	8	287
943	IPI00011876	S-methyl-5~-thioadenosine phosphorylase	373	31729	28	33.9	6.75	1.01	8	73
944	IPI00031691	60S ribosomal protein L9	373	21964	29	33.3	9.96	1.34	9	236
945	IPI00165393	Acidic leucine-rich nuclear phosphoprotein 32 family member E	373	30902	24	19.8	3.77	1.05	6	431
946	IPI00017895	Isoform 1 of Glycerol-3-phosphate dehydrogenase, mitochondrial precursor	373	81296	25	15.1	7.23	0.37	7	65
947	IPI00297492	Dolichyl-diphosphooligosaccharide--protein glycosyltransferase subunit STT3A	372	81104	46	12.3	8.28	0.32	9	155
948	IPI00028275	Cytoskeleton-associated protein 5	371	227076	25	5.4	8.03	0.09	9	71
949	IPI00006952	Beta-lactamase-like protein 2	371	33070	29	38.2	6.32	0.95	9	53
950	IPI00027808	DNA-directed RNA polymerase II subunit RPB2	371	135236	19	10.1	6.44	0.1	10	58
951	IPI00305978	Aflatoxin B1 aldehyde reductase member 2	370	40020	30	24.8	6.7	0.89	7	66
952	IPI00029469	Beta-centractin	369	42381	19	21.5	5.98	0.35	8	47
953	IPI00005260	Isoform 1 of Proteasome activator complex subunit 4	369	213536	19	4.3	6.45	0.11	7	48
954	IPI00306518	Isoform 3 of Fanconi anemia group I protein	369	150724	25	7.6	6.31	0.11	8	31
955	IPI00002372	Isoform 1 of ATP-binding cassette sub-family D member 3	368	75941	27	16.1	9.41	0.18	9	172
956	IPI00183508	twinfilin 1	368	44119	32	19.5	8.64	0.66	7	131
957	IPI00027434	Rho-related GTP-binding protein RhoC precursor	368	22334	39	24.9	6.2	2.06	7	26
958	IPI00009946	Mitochondrial import receptor subunit TOM34	367	34937	24	35.9	9.12	1.06	8	65
959	IPI00219835	Isoform Gnas-2 of Guanine nucleotide-binding protein G(s) subunit alpha isoforms short	367	44694	37	23.4	5.92	0.43	8	103
960	IPI00220487	Isoform 1 of ATP synthase subunit d, mitochondrial	367	18537	29	43.5	5.21	2.81	9	104
961	IPI00023860	Nucleosome assembly protein 1-like 1	367	45631	49	22.5	4.36	0.88	8	227
962	IPI00018627	Isoform 1 of N-acetyltransferase 13	366	19614	30	29.6	8.96	2.54	7	55
963	IPI00296190	Uncharacterized protein C10orf58 precursor	366	25861	27	35.8	8.92	1.07	8	35
964	IPI00022597	NEDD8-conjugating enzyme Ubc12	366	21172	29	37.7	7.57	2.24	8	205
965	IPI00385042	Nucleolar GTP-binding protein 1	365	74317	20	13.9	9.52	0.35	8	106
966	IPI00239077	Histidine triad nucleotide-binding protein 1	365	13907	30	84.9	6.43	3.66	9	502
967	IPI00018342	Adenylate kinase isoenzyme 1	365	21735	29	37.6	8.73	1.73	8	89
968	IPI00019906	Isoform 2 of Basigin precursor	365	29431	51	30.9	5.41	1.12	6	246
969	IPI00294159	Tricarboxylate transport protein, mitochondrial precursor	365	34333	38	27.3	9.91	1.3	9	317
970	IPI00031514	Replication factor C subunit 5	365	38757	20	24.1	6.72	0.51	8	133
971	IPI00022314	Superoxide dismutase [Mn], mitochondrial precursor	364	24878	28	28.8	8.35	1.42	9	222
972	IPI00021016	Isoform 1 of Elongation factor Ts, mitochondrial precursor	364	35710	19	27.7	8.62	0.86	7	88
973	IPI00420108	Dihydrolipoyllysine-residue succinyltransferase component of 2- oxoglutarate dehydrogenase complex, mitochondrial precursor	364	48952	38	19.9	9.01	0.58	7	1188
974	IPI00021805	Microsomal glutathione S-transferase 1	364	17644	34	34.2	9.41	3.06	7	404
975	IPI00376344	Isoform 1 of Myosin-Ib	363	132928	19	8.1	9.43	0.1	7	101
976	IPI00005737	Isoform 1 of Surfeit locus protein 4	362	30602	59	24.5	7.64	0.86	6	328
977	IPI00029822	SMARCA4 isoform 2	362	188658	15	4.8	8.3	0.09	6	35
978	IPI00441473	Protein arginine N-methyltransferase 5	362	73322	23	10.4	5.88	0.3	7	85
979	IPI00010190	Isoform 1 of Peroxisomal 2,4-dienoyl-CoA reductase	361	31100	16	28.4	9.38	0.5	7	76
980	IPI00384517	Isoform 1 of Nucleotide-binding protein-like	361	34289	27	30.4	9.17	0.91	7	134
981	IPI00005040	Medium-chain specific acyl-CoA dehydrogenase, mitochondrial precursor	361	47015	24	23.8	8.61	0.5	8	112
982	IPI00014230	Complement component 1 Q subcomponent-binding protein, mitochondrial precursor	360	31742	32	33.7	4.74	1.22	6	127
983	IPI00008380	Serine/threonine-protein phosphatase 2A catalytic subunit alpha isoform	360	36142	37	32	5.3	0.69	8	142
984	IPI00152998	Leucine-rich repeat-containing protein 40	359	68720	21	16.8	6.04	0.32	9	84
985	IPI00016621	Adaptor-related protein complex 2, alpha 2 subunit variant (Fragment)	358	104936	25	9	6.42	0.24	7	20
986	IPI00170935	Leucine-rich repeat-containing protein 47	357	64004	20	12.9	8.55	0.35	6	130
987	IPI00216313	Visinin-like protein 1	357	22299	30	40.3	5.01	1.66	6	69
988	IPI00301503	Isoform 1 of Splicing factor, arginine/serine-rich 10	356	33760	32	30.9	11.25	0.76	8	159
989	IPI00789008	flotillin 2	355	47434	14	19.2	5.19	0.5	6	39
990	IPI00029046	Uncharacterized protein KIAA0152 precursor	355	32385	21	25	5.27	0.98	6	132
991	IPI00063025	Aspartoacylase-2	355	35504	20	36.1	5.56	1.04	8	32
992	IPI00022095	Isoform RF1/RF2 of Retrotransposon-derived protein PEG10	354	80692	19	9.9	5.94	0.22	6	102
993	IPI00005202	Membrane-associated progesterone receptor component 2	353	26211	40	26.3	5.2	0.62	7	92
994	IPI00012835	C-terminal-binding protein 1	353	47962	28	18.6	6.28	0.39	8	145
995	IPI00646240	Histone H2B	353	7637	51	82.6	9.69	13.22	8	14
996	IPI00165230	Isoform 1 of DAZ-associated protein 1	352	43584	19	19.2	8.73	0.34	6	64
997	IPI00218414	Carbonic anhydrase 2	352	29285	38	28.8	6.87	0.91	6	281
998	IPI00017469	Sepiapterin reductase	352	28316	23	31.8	8.24	0.74	6	72
999	IPI00011569	Isoform 1 of Acetyl-CoA carboxylase 1	351	267095	24	3.8	5.95	0.08	7	44
1000	IPI00419856	Transportin 2	351	101882	27	8.9	4.85	0.21	7	34
1001	IPI00303568	Prostaglandin E synthase 2	351	42088	26	19.9	9.22	0.57	6	56
1002	IPI00304082	Isochorismatase domain-containing protein 1	351	32501	35	22.5	6.96	0.63	7	268
1003	IPI00016703	24-dehydrocholesterol reductase precursor	350	60803	45	12.2	8.42	0.37	8	540
1004	IPI00028004	Proteasome subunit beta type-3	350	23219	37	26.3	6.14	1.25	7	242
1005	IPI00148063	Heme-binding protein 1	350	21198	25	37.6	5.71	1.8	6	87
1006	IPI00246975	Glutathione S-transferase Mu 3	350	26998	25	30.2	5.37	1.01	7	75
1007	IPI00024157	FK506-binding protein 3	350	25218	30	26.8	9.29	2.47	7	107
1008	IPI00010153	60S ribosomal protein L23	350	14970	29	40.7	10.51	5.3	7	921
1009	IPI00029019	Isoform 2 of Ubiquitin-associated protein 2-like	350	105085	18	9.1	6.61	0.17	6	131
1010	IPI00329600	Probable saccharopine dehydrogenase	350	47464	22	26.3	9.24	0.6	8	230
1011	IPI00010860	Isoform p27-L of 26S proteasome non-ATPase regulatory subunit 9	349	24810	24	30.9	6.46	1.13	6	60
1012	IPI00024317	Isoform Long of Glutaryl-CoA dehydrogenase, mitochondrial precursor	349	48610	20	26	8.31	0.3	8	82
1013	IPI00009822	Signal recognition particle 54 kDa protein	349	55953	15	22	8.87	0.49	8	163
1014	IPI00377261	Isoform 1 of Far upstream element-binding protein 3	348	61944	24	22	8.6	0.3	8	195
1015	IPI00005160	Actin-related protein 2/3 complex subunit 1B	347	41722	34	21.8	8.69	0.58	7	1882
1016	IPI00008418	Diablo homolog, mitochondrial precursor	346	36279	25	17.8	9.38	0.84	5	54
1017	IPI00221354	Isoform Short of RNA-binding protein FUS	346	53551	45	15.4	9.4	0.61	7	357
1018	IPI00010271	Isoform A of Ras-related C3 botulinum toxin substrate 1 precursor	346	21835	44	36.5	8.77	1.72	7	186
1019	IPI00744834	Isoform 1 of Syntaxin-5	346	39762	18	24.2	9.21	0.9	7	56
1020	IPI00294578	Isoform 1 of Protein-glutamine gamma-glutamyltransferase 2	346	78420	23	12.8	5.11	0.33	8	79
1021	IPI00023972	Probable ATP-dependent RNA helicase DDX47	346	50900	18	15.6	9.18	0.37	6	86
1022	IPI00221300	Translation initiation factor eIF-2B subunit alpha	345	33976	16	24.3	6.9	0.75	6	69
1023	IPI00328170	Mannosyl-oligosaccharide glucosidase	345	92032	38	9.6	8.97	0.23	7	105
1024	IPI00219301	Myristoylated alanine-rich C-kinase substrate	343	31707	42	28.9	4.47	1.45	7	338
1025	IPI00219604	Dual specificity mitogen-activated protein kinase kinase 1	343	43753	25	24.9	6.18	0.55	8	124
1026	IPI00016346	Proline synthetase co-transcribed bacterial homolog protein	343	30610	26	27.6	7.09	0.86	6	124
1027	IPI00305833	WD40 repeat-containing protein SMU1	342	58134	20	17.2	6.74	0.32	7	106
1028	IPI00024642	Isoform 1 of Coiled-coil domain-containing protein 47 precursor	342	56123	16	17.2	4.76	0.41	7	106
1029	IPI00025721	COP9 signalosome complex subunit 3	342	48412	19	18.4	6.19	0.39	6	70
1030	IPI00011250	Ubiquitin carboxyl-terminal hydrolase isozyme L3	342	26337	18	36.1	4.84	1.05	6	151
1031	IPI00024095	Annexin A3	342	36524	25	27.6	5.63	0.54	7	47
1032	IPI00215888	Signal recognition particle 72 kDa protein	342	75130	19	9.7	9.31	0.24	6	74
1033	IPI00028005	Nuclear pore complex protein Nup107	341	107048	21	7	5.28	0.2	6	44
1034	IPI00101405	Farnesyl diphosphate synthase	341	48758	36	16.5	5.83	0.92	7	365
1035	IPI00418497	Isoform 2 of Import inner membrane translocase subunit TIM50, mitochondrial precursor	339	50946	27	19.1	9.51	0.65	7	47
1036	IPI00025815	TDP43	339	45305	29	24.8	5.94	0.33	7	275
1037	IPI00815713	Isoform 4 of Treacle protein	338	156062	21	5.3	8.98	0.09	8	57
1038	IPI00006579	Cytochrome c oxidase subunit 4 isoform 1, mitochondrial precursor	338	19621	32	50.3	9.52	1.58	9	442
1039	IPI00009268	Aminoacylase-1	338	46084	21	22.8	5.77	0.51	8	78
1040	IPI00029048	Tubulin--tyrosine ligase-like protein 12	337	75154	26	13.2	5.33	0.29	7	126
1041	IPI00006079	Isoform 1 of Bcl-2-associated transcription factor 1	337	106173	23	7.9	9.99	0.2	8	122
1042	IPI00025796	NADH dehydrogenase [ubiquinone] iron-sulfur protein 3, mitochondrial precursor	337	30337	21	31.1	6.99	1.07	6	104
1043	IPI00332511	Serine/threonine-protein phosphatase 2A 55 kDa regulatory subunit B alpha isoform	336	52173	20	18.1	5.82	0.28	7	212
1044	IPI00008575	Isoform 1 of KH domain-containing, RNA-binding, signal transduction-associated protein 1	336	48311	37	21.7	8.73	0.59	8	339
1045	IPI00031670	Protein NOXP20	335	61129	18	20.1	4.63	0.37	7	101
1046	IPI00101782	Isoform 1 of Mannose-1-phosphate guanyltransferase alpha	335	46604	22	20.2	6.73	0.51	7	93
1047	IPI00296913	ADP-sugar pyrophosphatase	334	24597	25	31.5	4.87	1.15	7	108
1048	IPI00021985	Isoform 1 of Transmembrane 9 superfamily member 4 precursor	334	75211	31	17.9	6.1	0.35	9	90
1049	IPI00456758	60S ribosomal protein L27a	334	16665	27	45.3	11	2.65	8	300
1050	IPI00023640	Programmed cell death protein 5	334	14276	27	43.2	5.77	3.45	6	271
1051	IPI00019599	Isoform 1 of Ubiquitin-conjugating enzyme E2 variant 1	334	26065	26	39.8	8.56	1.06	7	520
1052	IPI00032823	3~-5~ exoribonuclease CSL4 homolog	333	21780	29	35.4	8.51	2.15	5	29
1053	IPI00221093	40S ribosomal protein S17	333	15597	46	52.6	9.85	14.6	7	626
1054	IPI00293867	D-dopachrome decarboxylase	333	12818	24	56.8	6.71	3.16	7	300
1055	IPI00033494	Myosin regulatory light chain	333	19824	30	34.3	4.71	1.99	5	140
1056	IPI00182533	60S ribosomal protein L28	332	15795	37	39.4	12.02	1.65	8	794
1057	IPI00015897	Isoform 1 of Cysteine and histidine-rich domain-containing protein 1	332	38264	18	32.8	8.1	0.39	8	80
1058	IPI00027078	Carboxypeptidase D precursor	332	153919	17	4.7	5.68	0.13	6	77
1059	IPI00334282	Protein FAM3C precursor	332	24950	22	24.7	8.52	1.12	6	83
1060	IPI00169413	Mitochondrial 28S ribosomal protein S34	332	25692	23	39.9	9.98	1.36	8	37
1061	IPI00004233	Isoform Long of Antigen KI-67	331	360698	18	3.2	9.49	0.04	8	36
1062	IPI00024097	Isoform 1 of Testin	331	49789	18	16.9	7.96	0.38	7	109
1063	IPI00333215	Isoform 1 of Transcription elongation factor A protein 1	331	34404	21	19.3	8.64	0.9	6	51
1064	IPI00847644	structural maintenance of chromosomes flexible hinge domain containing 1	331	227942	30	3.3	6.95	0.07	6	47
1065	IPI00554590	Isoform 1 of Rab3 GTPase-activating protein non-catalytic subunit	331	157482	18	5.6	5.4	0.13	7	44
1066	IPI00305698	Vitamin K-dependent gamma-carboxylase	330	88075	24	9	8.17	0.25	7	103
1067	IPI00299977	14 kDa phosphohistidine phosphatase	329	13995	22	64	5.65	2.7	7	284
1068	IPI00027448	ATP synthase subunit g, mitochondrial	328	11421	22	47.6	9.65	3.85	5	627
1069	IPI00329441	Ras-related protein Rab-43	328	23553	29	35.8	5.44	0.94	7	44
1070	IPI00009950	Vesicular integral-membrane protein VIP36 precursor	328	40545	34	25.8	6.46	0.6	8	153
1071	IPI00022256	AP-2 complex subunit mu-1	327	49965	21	17.2	9.57	0.47	8	108
1072	IPI00411426	Vacuolar protein sorting-associated protein 26A	327	38260	18	22	6.13	0.64	6	72
1073	IPI00302688	Isoform 1 of Enoyl-CoA hydratase domain-containing protein 1	326	33848	20	21.2	8.31	0.6	5	32
1074	IPI00003833	Mitochondrial carrier homolog 2	325	33936	38	31.4	8.25	0.92	8	961
1075	IPI00022648	Eukaryotic translation initiation factor 5	325	49648	28	20	5.41	0.47	7	161
1076	IPI00719053	Tripartite motif-containing protein 71	325	94809	15	9.3	7.57	0.19	6	39
1077	IPI00013297	28 kDa heat- and acid-stable phosphoprotein	324	20618	22	27.1	8.84	1.47	6	66
1078	IPI00553177	Isoform 1 of Alpha-1-antitrypsin precursor	324	46878	23	17.9	5.37	0.31	7	176
1079	IPI00033025	Isoform 1 of Septin-7	324	51062	26	20.3	8.65	0.37	6	128
1080	IPI00647217	Superkiller viralicidic activity 2-like 2	323	118756	15	7.4	6.12	0.18	7	62
1081	IPI00293434	Signal recognition particle 14 kDa protein	323	14675	26	42.6	10.05	5.55	6	234
1082	IPI00023086	39S ribosomal protein L15, mitochondrial precursor	323	33570	23	30.1	10.02	0.6	7	63
1083	IPI00013272	Isoform 1 of Golgin subfamily A member 4	322	261892	17	3.5	5.33	0.04	8	48
1084	IPI00218922	Translocation protein SEC63 homolog	322	88341	20	11.2	5.21	0.2	8	117
1085	IPI00021370	Isoform 1 of Ubiquitin-conjugating enzyme E2 K	322	22507	33	36.5	5.33	1.64	7	109
1086	IPI00328361	Seryl-tRNA synthetase, mitochondrial precursor	322	58702	18	19.9	8.35	0.31	7	105
1087	IPI00000811	Proteasome subunit beta type-6 precursor	322	25570	27	21.3	4.8	1.09	5	530
1088	IPI00219067	Glutathione S-transferase Mu 2	322	25899	23	26.6	6	0.83	7	39
1089	IPI00019600	Ubiquitin-conjugating enzyme E2 variant 2	321	16409	26	55.9	7.79	1.55	6	131
1090	IPI00329692	Isoform Long of Glycylpeptide N-tetradecanoyltransferase 1	321	57112	17	15.7	7.66	0.25	6	146
1091	IPI00295485	Heat shock 70 kDa protein 4L	321	95453	25	9.5	5.63	0.11	7	49
1092	IPI00550821	Isoform 1 of Cleavage and polyadenylation specificity factor subunit 7	321	52189	20	11.9	7.82	0.36	5	176
1093	IPI00009057	Isoform A of Ras GTPase-activating protein-binding protein 2	320	54145	27	15.4	5.41	0.42	6	223
1094	IPI00470649	Isoform 1 of Nicalin precursor	320	63106	20	16.3	6.4	0.29	7	137
1095	IPI00008728	ATP-dependent Clp protease ATP-binding subunit clpX-like, mitochondrial precursor	320	69922	22	12.2	7.51	0.26	7	133
1096	IPI00015920	Isoform 1 of Mitochondrial dicarboxylate carrier	319	31718	21	26.1	9.62	0.64	7	77
1097	IPI00221394	H/ACA ribonucleoprotein complex subunit 4	319	58094	27	20.8	9.46	0.47	8	177
1098	IPI00411706	S-formylglutathione hydrolase	319	31956	32	35.1	6.54	1	8	127
1099	IPI00221178	Isoform 2 of Tumor protein D54	318	19946	20	31.7	5.35	1.18	5	98
1100	IPI00011592	Cytoplasmic dynein 1 light intermediate chain 2	318	54351	19	12.6	5.97	0.42	6	44
1101	IPI00215919	ADP-ribosylation factor 5	318	20631	36	43.3	6.3	1.87	6	101
1102	IPI00185919	Isoform 1 of La-related protein 1	317	123833	29	7	8.91	0.14	8	248
1103	IPI00412607	60S ribosomal protein L35	317	14543	35	35.8	11.04	2.53	7	1065
1104	IPI00058192	Isoform 1 of GDP-fucose protein O-fucosyltransferase 1 precursor	316	44383	19	22.9	8.77	0.65	6	73
1105	IPI00020944	Squalene synthetase	316	48597	23	16.3	6.1	0.39	5	77
1106	IPI00015148	Ras-related protein Rap-1b precursor	316	21040	35	33.7	5.65	1.81	6	136
1107	IPI00021570	Isoform 1 of Endothelial differentiation-related factor 1	316	16359	21	39.2	9.95	2.1	7	119
1108	IPI00104128	Signal peptidase complex catalytic subunit SEC11A	316	20612	22	34.1	9.48	1.47	7	118
1109	IPI00022745	Diphosphomevalonate decarboxylase	316	43890	26	23.8	6.79	0.44	6	210
1110	IPI00016373	Ras-related protein Rab-13	315	22988	34	25.6	9.27	0.97	5	26
1111	IPI00465085	Isoform 1 of Nicotinate phosphoribosyltransferase	315	60938	10	13.6	5.59	0.37	6	17
1112	IPI00177965	5~-nucleotidase domain-containing protein 1	314	52439	20	20.9	5.94	0.28	8	70
1113	IPI00307259	DnaJ homolog subfamily C member 13	314	256538	17	3.7	6.28	0.08	6	19
1114	IPI00013146	Mitochondrial 28S ribosomal protein S22	314	41425	15	21.9	7.7	0.36	7	69
1115	IPI00291783	Gem-associated protein 5	314	170793	9	6.5	6.14	0.06	7	44
1116	IPI00154590	MKI67 FHA domain-interacting nucleolar phosphoprotein	314	34372	17	23.9	9.88	0.58	6	47
1117	IPI00012503	Isoform Sap-mu-0 of Proactivator polypeptide precursor	313	59899	29	15.5	5.06	0.45	7	427
1118	IPI00021389	Copper chaperone for superoxide dismutase	312	29536	26	27	5.32	0.71	6	241
1119	IPI00008215	NADP-dependent malic enzyme	312	64679	19	15.6	5.79	0.28	7	80
1120	IPI00027493	4F2 cell-surface antigen heavy chain	312	58023	38	19.5	5.2	0.39	7	88
1121	IPI00300096	Ras-related protein Rab-35	311	23296	32	28.9	8.52	0.96	6	21
1122	IPI00396627	Isoform 1 of Zinc phosphodiesterase ELAC protein 2	311	93415	21	12.1	8.13	0.23	8	99
1123	IPI00015905	Exosome complex exonuclease RRP4	311	32996	13	25.6	7.06	0.62	6	55
1124	IPI00006702	Isoform 1 of Proline-, glutamic acid- and leucine-rich protein 1	311	120879	18	8	4.29	0.17	7	47
1125	IPI00102896	Ras-related protein Rab-2B	311	24427	33	29.6	7.68	1.79	6	6
1126	IPI00026111	Isoform 1 of Transmembrane and coiled-coil domain-containing protein 1	310	21389	21	26.6	9.77	1.07	6	100
1127	IPI00847670	Similar to Phosphoglycerate mutase 1	310	17786	46	28	6.21	2.38	6	8
1128	IPI00015954	GTP-binding protein SAR1a	309	22467	29	30.8	6.21	0.75	7	51
1129	IPI00296191	Isoform 1 of Vacuolar proton pump subunit H	309	56417	16	18.6	6.07	0.41	6	62
1130	IPI00218693	Adenine phosphoribosyltransferase	309	19766	31	40	5.78	0.88	7	291
1131	IPI00010130	Glutamine synthetase	309	42665	17	19.6	6.43	0.35	6	127
1132	IPI00003927	40 kDa peptidyl-prolyl cis-trans isomerase	309	41137	12	20.8	6.77	0.47	6	97
1133	IPI00107745	Isoform 1 of Cisplatin resistance-associated overexpressed protein	308	51834	16	14.6	9.81	0.28	5	106
1134	IPI00010415	Isoform 1 of Cytosolic acyl coenzyme A thioester hydrolase	308	42454	22	20.5	8.85	0.46	6	64
1135	IPI00549381	mitochondrial ribosomal protein L1 precursor	307	37113	21	21.2	8.89	0.53	6	75
1136	IPI00100748	Isoform 1 of Hsp70-binding protein 1	306	40190	29	24	5.13	0.49	6	43
1137	IPI00022300	Methyltransferase-like protein 7A precursor	306	28814	36	22.1	8.7	0.55	4	254
1138	IPI00005161	Actin-related protein 2/3 complex subunit 2	306	34426	31	29.3	6.84	0.58	8	90
1139	IPI00007676	Estradiol 17-beta-dehydrogenase 12	306	34416	20	21.8	9.34	0.74	6	139
1140	IPI00003768	Isoform 1 of Pescadillo homolog 1	305	68359	29	11.6	6.93	0.33	7	98
1141	IPI00016513	Ras-related protein Rab-10	305	22755	39	36	8.59	0.99	7	89
1142	IPI00329629	DnaJ homolog subfamily C member 7	303	57203	12	15	6.56	0.32	6	110
1143	IPI00221224	Aminopeptidase N	303	109870	21	8.3	5.31	0.19	7	38
1144	IPI00479905	NADH dehydrogenase [ubiquinone] 1 beta subcomplex subunit 10	302	21048	20	38.4	8.72	1.09	7	48
1145	IPI00441344	Isoform 1 of Beta-galactosidase precursor	302	76499	20	9.3	6.1	0.18	6	185
1146	IPI00033143	Eukaryotic translation initiation factor 3 subunit K	302	25329	22	26.1	4.81	1.1	5	71
1147	IPI00026829	Isoform Long of Deoxyhypusine synthase	302	41173	16	22.5	5.22	0.47	6	39
1148	IPI00005038	Ribonuclease UK114	302	14542	20	53.3	8.74	1.86	5	302
1149	IPI00019329	Dynein light chain 1, cytoplasmic	302	10530	18	57.3	6.89	3.13	6	127
1150	IPI00295388	115 kDa protein	302	116119	20	8.8	6.69	0.18	6	24
1151	IPI00003856	Vacuolar proton pump subunit E 1	301	26186	33	24.8	7.71	0.82	6	118
1152	IPI00001287	Uncharacterized protein C20orf72	299	39795	16	22.1	7.57	0.38	6	36
1153	IPI00018195	Mitogen-activated protein kinase 3	299	43450	25	19	6.28	0.8	7	21
1154	IPI00296526	N-acetylglucosamine kinase	299	37694	16	24.7	5.81	0.4	6	31
1155	IPI00419919	60S ribosomal protein L29	298	17798	41	26.4	11.66	1.84	7	616
1156	IPI00024934	Methylmalonyl-CoA mutase, mitochondrial precursor	297	83524	12	9.3	6.48	0.17	6	425
1157	IPI00219155	60S ribosomal protein L27	297	15788	28	60.3	10.56	1.65	9	1323
1158	IPI00002564	DNA-repair protein XRCC1	297	69825	14	10.3	6.02	0.26	6	79
1159	IPI00301109	Isoform 1 of Inorganic pyrophosphatase 2, mitochondrial precursor	297	38409	29	21.3	7.07	0.64	7	73
1160	IPI00470610	Pyrroline-5-carboxylate reductase 2	296	33958	23	24.7	7.66	0.75	6	98
1161	IPI00003635	Isoform 2 of Endoplasmic reticulum-Golgi intermediate compartment protein 1	296	22317	23	34.8	9.24	0.75	7	143
1162	IPI00010201	proteasome 26S non-ATPase subunit 8	296	39872	20	17.1	9.73	0.38	7	148
1163	IPI00072044	Isoform 1 of Ester hydrolase C11orf54	296	35608	43	23.8	6.23	0.86	6	133
1164	IPI00332106	Isoform 1 of Pre-B-cell leukemia transcription factor-interacting protein 1	295	81050	16	8.5	5.21	0.17	5	69
1165	IPI00013981	Proto-oncogene tyrosine-protein kinase Yes	295	61276	17	12.5	6.32	0.23	6	76
1166	IPI00011916	Multisynthetase complex auxiliary component p38	294	35668	23	25.3	8.45	0.56	6	87
1167	IPI00294619	Protein TFG	294	43464	33	24	4.94	0.25	8	308
1168	IPI00009958	COP9 signalosome complex subunit 5	294	37783	24	23.7	6.1	0.66	7	63
1169	IPI00465044	Protein RCC2	294	56790	17	12.5	9.02	0.33	7	108
1170	IPI00009680	39S ribosomal protein L44, mitochondrial precursor	293	37854	20	23.8	8.64	0.52	6	116
1171	IPI00029264	Cytochrome c1, heme protein, mitochondrial precursor	293	35709	35	20.9	9.15	1.22	6	180
1172	IPI00020567	Rho GTPase-activating protein 1	293	50461	20	21	5.85	0.46	7	84
1173	IPI00020632	Argininosuccinate synthase	293	51184	20	15.6	8.6	0.37	7	285
1174	IPI00401791	IKIP2	292	39399	26	17.4	9.21	0.5	6	135
1175	IPI00375527	inosine monophosphate dehydrogenase 1 isoform a	292	64678	27	13.4	6.55	0.16	7	284
1176	IPI00396630	Isoform 1 of cAMP-dependent protein kinase catalytic subunit alpha	292	40678	24	23.9	8.84	0.48	7	145
1177	IPI00031479	Protein disulfide-isomerase A5 precursor	291	60297	12	14.3	8.08	0.3	6	86
1178	IPI00026314	Isoform 1 of Gelsolin precursor	291	86043	15	12.5	5.9	0.21	6	63
1179	IPI00015361	Prefoldin subunit 5	291	17374	14	29.9	5.93	0.7	5	130
1180	IPI00291398	Isoform Long of Nucleolysin TIA-1 isoform p40	290	43276	23	16.6	8.39	0.44	6	91
1181	IPI00414127	Ran-specific GTPase-activating protein	290	23467	27	44.8	5.19	0.71	7	171
1182	IPI00295240	Isoform Mitochondrial of Cysteine desulfurase, mitochondrial precursor	290	50563	18	16.8	8.54	0.21	6	46
1183	IPI00075248	Calmodulin	290	16827	38	45.6	4.09	4.18	4	1051
1184	IPI00215918	ADP-ribosylation factor 4	290	20612	33	41.7	6.59	1.87	6	104
1185	IPI00479700	P40	289	40150	17	16.6	9.43	0.61	6	85
1186	IPI00289601	histone deacetylase 2	289	66294	34	12.5	6.54	0.4	5	205
1187	IPI00012079	Eukaryotic translation initiation factor 4B	289	69240	23	11.6	5.49	0.26	6	258
1188	IPI00031681	Cell division protein kinase 2	289	34079	18	27.9	8.8	0.45	7	17
1189	IPI00023344	Isoform 1 of Symplekin	289	141915	13	4.9	5.82	0.12	5	29
1190	IPI00002245	Isoform 1 of Acyl-CoA synthetase short-chain family member 3, mitochondrial precursor	288	75358	15	10.8	8.84	0.19	5	51
1191	IPI00008483	Amine oxidase [flavin-containing] A	288	60157	18	13.1	7.94	0.38	7	130
1192	IPI00549664	Testis-expressed sequence 10 protein	288	106349	16	10.8	9.43	0.2	7	43
1193	IPI00106698	Protein pelota homolog	288	43806	12	15.6	5.93	0.34	5	72
1194	IPI00009532	4-aminobutyrate aminotransferase, mitochondrial precursor	287	57087	13	14.8	8.17	0.32	6	133
1195	IPI00291802	Isoform 3 of LIM domain only protein 7	287	154616	12	8	7.9	0.04	6	86
1196	IPI00032533	WD repeat-containing protein 18	287	48059	14	15.5	6.21	0.39	7	118
1197	IPI00030182	Guanidinoacetate N-methyltransferase	287	26529	30	19.5	5.75	0.61	5	199
1198	IPI00020127	Replication protein A 70 kDa DNA-binding subunit	287	68723	23	16.4	6.92	0.32	6	136
1199	IPI00015102	Isoform 1 of CD166 antigen precursor	287	65745	15	12.5	5.92	0.16	6	81
1200	IPI00033600	Isoform 1 of Protein phosphatase 1 regulatory subunit 7	286	41653	9	17.2	4.84	0.47	6	104
1201	IPI00019038	Lysozyme C precursor	286	16982	17	50.7	9.38	1.48	6	158
1202	IPI00017579	Phenylalanine-4-hydroxylase	286	52343	31	15.3	6.15	0.44	6	78
1203	IPI00027175	Sorcin	285	21947	21	35.4	5.32	1.03	7	82
1204	IPI00293126	Tubulin folding cofactor B	285	27594	20	25.4	5.06	0.77	6	68
1205	IPI00031697	Transmembrane protein 109 precursor	284	26194	28	12.8	10.48	1.05	6	365
1206	IPI00396411	Isoform 1 of Cleft lip and palate transmembrane protein 1	284	76277	16	11.2	5.88	0.23	6	58
1207	IPI00029601	Src substrate cortactin	283	61770	23	11.1	5.24	0.3	6	90
1208	IPI00168479	Isoform 1 of Apolipoprotein A-I-binding protein precursor	283	31996	23	25	7.56	0.64	6	81
1209	IPI00293088	Lysosomal alpha-glucosidase precursor	283	106126	17	6.6	5.62	0.16	5	96
1210	IPI00021841	Apolipoprotein A-I precursor	283	30759	18	22.8	5.56	0.51	5	24
1211	IPI00301923	Isoform 1 of Cell division protein kinase 9	283	43149	15	14.2	8.97	0.34	5	25
1212	IPI00033030	Protein ADRM1	282	42412	22	12.5	4.96	0.46	5	160
1213	IPI00334907	Isoform 1 of Phosphatidylinositol transfer protein beta isoform	282	31805	21	38.7	6.41	0.49	7	98
1214	IPI00294486	Dual specificity protein phosphatase 9	282	42354	29	25.3	5.8	0.46	6	56
1215	IPI00032808	Ras-related protein Rab-3D	282	24480	34	25.6	4.76	0.67	6	48
1216	IPI00010182	Isoform a 1 of Acyl-CoA-binding protein	282	10038	35	75.9	6.12	4.98	7	925
1217	IPI00013678	metaxin 1 isoform 1	282	51673	22	15.7	9.8	0.54	6	47
1218	IPI00014312	Isoform 1 of Cullin-3	282	89444	17	7.3	8.68	0.15	5	37
1219	IPI00018274	Isoform 1 of Epidermal growth factor receptor precursor	281	137612	13	6.2	6.26	0.12	6	35
1220	IPI00029764	Splicing factor 3A subunit 3	281	59154	24	12.4	5.27	0.38	6	175
1221	IPI00219512	Isoform 2 of Ubiquitin carboxyl-terminal hydrolase isozyme L5	281	36341	18	22.2	5.13	0.42	7	46
1222	IPI00013933	Isoform DPI of Desmoplakin	281	334021	15	2.8	6.44	0.03	7	61
1223	IPI00021347	Ubiquitin-conjugating enzyme E2 L3	280	18021	19	41.6	8.68	1.36	6	157
1224	IPI00002324	Isoform 1 of Methionine adenosyltransferase 2 subunit beta	280	37870	13	17.7	6.9	0.4	4	76
1225	IPI00386755	ERO1-like protein alpha precursor	280	55213	16	12.2	5.48	0.26	5	114
1226	IPI00328867	Isoform 2 of Proto-oncogene tyrosine-protein kinase Src	278	61064	13	10.3	7.94	0.3	5	3
1227	IPI00396329	Brix domain-containing protein 1	277	35731	24	22.2	10	1.03	7	71
1228	IPI00007935	PDZ and LIM domain protein 5	277	65129	16	14.4	8.55	0.28	7	174
1229	IPI00005102	Spermine synthase	277	41698	17	20.5	4.87	0.46	6	125
1230	IPI00304187	RNA-binding protein 28	276	86198	9	10.7	9.26	0.16	6	42
1231	IPI00306382	Isoform 1 of Secretory carrier-associated membrane protein 3	276	38693	13	15	7.55	0.39	3	57
1232	IPI00020021	Protein DEK	275	42933	15	12.8	8.69	0.35	4	156
1233	IPI00300562	Ras-related protein Rab-3B	275	24970	29	32.9	4.85	0.87	6	33
1234	IPI00019380	Nuclear cap-binding protein subunit 1	275	92864	17	10.9	5.99	0.15	7	55
1235	IPI00183294	Nuclear pore complex protein Nup214	274	214377	9	4.2	6.99	0.06	6	45
1236	IPI00183274	sorting nexin 1 isoform c	274	53385	17	11.4	4.97	0.35	5	44
1237	IPI00303292	Importin subunit alpha-1	274	60952	11	13.8	4.94	0.23	6	146
1238	IPI00217918	ELMO domain-containing protein 2	274	35223	20	21.2	8.11	0.72	6	77
1239	IPI00290952	Isoform 1 of RRP1-like protein B	273	84758	15	12.1	9.77	0.12	7	83
1240	IPI00184821	Bifunctional coenzyme A synthase	273	62632	36	12.1	6.51	0.36	5	211
1241	IPI00383410	transducin beta-like 3	273	90347	13	8.9	6.44	0.11	5	31
1242	IPI00014213	Probable leucyl-tRNA synthetase, mitochondrial precursor	272	102823	18	7.5	8.46	0.17	6	82
1243	IPI00031570	Probable UPF0334 kinase-like protein C1orf57	272	20928	18	32.6	9.61	1.1	5	37
1244	IPI00163230	COP9 signalosome complex subunit 6	271	36482	18	21.1	5.47	0.68	6	70
1245	IPI00025084	Calpain small subunit 1	271	28469	16	16.8	5.05	0.74	4	37
1246	IPI00013895	Protein S100-A11	271	11847	18	47.6	6.56	3.59	6	201
1247	IPI00783781	Nuclear pore complex protein Nup205	270	230170	18	3.4	5.83	0.07	6	28
1248	IPI00029557	GrpE protein homolog 1, mitochondrial precursor	270	24492	50	34.1	8.24	1.15	6	203
1249	IPI00009931	Haloacid dehalogenase-like hydrolase domain-containing protein 3	270	28210	17	29.9	6.21	0.75	6	30
1250	IPI00021794	Lysosomal protective protein precursor	270	54944	15	11.5	6.16	0.34	5	86
1251	IPI00791573	Isoform 2 of Suppressor of G2 allele of SKP1 homolog	270	38066	14	24.3	5.11	0.4	6	67
1252	IPI00170594	Isoform 1 of AT-hook-containing transcription factor 1	270	255242	14	3.8	6.23	0.03	6	38
1253	IPI00409761	Isoform 1 of Choline kinase alpha	269	52625	17	18.8	6.16	0.35	6	71
1254	IPI00794006	28 kDa protein	269	28407	27	27.9	7.59	0.94	6	36
1255	IPI00029534	Amidophosphoribosyltransferase precursor	268	58161	19	13.3	6.3	0.25	6	84
1256	IPI00025347	Probable ribosome biogenesis protein NEP1	268	26931	14	20.5	9.28	0.59	4	69
1257	IPI00032827	Pre-mRNA branch site protein p14	268	14690	21	48.8	9.41	1.84	6	122
1258	IPI00010800	Nestin	267	177788	27	4.1	4.35	0.06	5	343
1259	IPI00006408	Nitric oxide synthase-interacting protein	267	33664	15	33.2	9.05	0.33	7	48
1260	IPI00396131	YTH domain family protein 3	267	63936	13	12	9.07	0.22	6	113
1261	IPI00007814	Vacuolar proton pump subunit C 1	266	44085	18	13.1	7.02	0.44	6	93
1262	IPI00031554	ATP-dependent RNA helicase DDX50	266	83084	17	10.2	9.26	0.17	6	6
1263	IPI00014263	Isoform Long of Eukaryotic translation initiation factor 4H	266	27425	25	29.8	6.67	0.99	6	387
1264	IPI00021831	cAMP-dependent protein kinase type I-alpha regulatory subunit	265	43183	25	12.9	5.27	0.45	5	96
1265	IPI00743931	Isoform 1 of Golgi reassembly-stacking protein 2	265	47287	14	16.4	4.73	0.5	6	162
1266	IPI00646963	Uncharacterized protein REEP6	265	23574	18	19.4	8.74	0.7	4	126
1267	IPI00216237	60S ribosomal protein L36	264	12303	30	39	11.59	6.13	6	714
1268	IPI00023101	Cell differentiation protein RCD1 homolog	263	33952	17	19.7	8.18	0.59	5	71
1269	IPI00023001	E2-induced gene 5 protein	263	17559	26	25.3	9.81	1.88	5	341
1270	IPI00029444	UPF0160 protein MYG1	263	42761	18	14.9	6.25	0.45	5	110
1271	IPI00419979	Serine/threonine-protein kinase PAK 2	263	58324	13	19.6	5.69	0.32	6	109
1272	IPI00021885	Isoform 1 of Fibrinogen alpha chain precursor	263	95656	17	8.8	5.7	0.07	6	180
1273	IPI00008485	Iron-responsive element-binding protein 1	263	98850	24	11.4	6.23	0.14	6	164
1274	IPI00019353	Isoform 1 of Acylglycerol kinase, mitochondrial precursor	262	47564	15	18.7	8.31	0.31	6	61
1275	IPI00003968	NADH dehydrogenase [ubiquinone] 1 alpha subcomplex subunit 9, mitochondrial precursor	262	42654	18	21.2	9.81	0.45	7	45
1276	IPI00004838	Isoform Crk-II of Proto-oncogene C-crk	262	33867	12	25	5.38	0.45	6	39
1277	IPI00719622	40S ribosomal protein S28	261	7893	17	56.5	10.7	8.19	5	617
1278	IPI00411623	Isoform 1 of Protein enabled homolog	261	66584	18	13.5	6.51	0.21	6	142
1279	IPI00291316	Rho/rac guanine nucleotide exchange factor (GEF) 2	261	112386	23	5.2	6.89	0.12	6	228
1280	IPI00031521	Replication factor C subunit 3	261	41328	12	18	8.66	0.36	5	35
1281	IPI00005948	Isoform 1 of Translation initiation factor eIF-2B subunit alpha/beta/delta-like protein	260	39467	20	18.7	5.89	0.27	6	99
1282	IPI00031556	Splicing factor U2AF 65 kDa subunit	260	53809	21	20.2	9.19	0.43	6	124
1283	IPI00299524	Condensin complex subunit 1	260	158495	10	5.7	6.15	0.11	6	28
1284	IPI00003217	Proteasome subunit beta type-7 precursor	259	30288	24	24.5	7.57	0.68	5	140
1285	IPI00217686	Putative rRNA methyltransferase 3	259	96972	20	10.6	8.41	0.18	7	32
1286	IPI00022694	Isoform Rpn10A of 26S proteasome non-ATPase regulatory subunit 4	259	40939	21	30.5	4.68	0.36	7	256
1287	IPI00041325	H/ACA ribonucleoprotein complex subunit 2	258	17532	15	39.9	8.48	1.41	6	18
1288	IPI00029731	60S ribosomal protein L35a	258	12587	24	37.3	11.07	1.63	8	579
1289	IPI00427330	Ribosome maturation protein SBDS	258	29030	20	28.8	8.91	0.72	6	396
1290	IPI00296259	Transmembrane emp24 domain-containing protein 4 precursor	258	26097	24	21.6	8.41	0.62	5	81
1291	IPI00014808	Platelet-activating factor acetylhydrolase IB subunit gamma	257	25832	25	21.6	6.33	0.63	5	160
1292	IPI00014149	Tetratricopeptide repeat protein 35	257	34982	13	24.2	6.15	0.44	5	89
1293	IPI00217053	Isoform 3 of Protein PPRC1	257	48933	16	9.5	5.17	0.3	5	93
1294	IPI00298289	Isoform 2 of Reticulon-4	257	40350	37	21.7	4.71	0.73	5	356
1295	IPI00413641	Aldose reductase	256	36230	23	17.1	6.51	0.55	6	78
1296	IPI00002824	Cysteine and glycine-rich protein 2	256	21852	14	48.7	8.95	0.53	6	31
1297	IPI00744627	Peroxisomal trans-2-enoyl-CoA reductase	256	34981	18	22.4	9.22	0.44	6	62
1298	IPI00293817	Gamma-soluble NSF attachment protein	255	35066	13	21.5	5.3	0.72	6	36
1299	IPI00304417	Isocitrate dehydrogenase 3, beta subunit isoform a precursor	255	43139	20	17	8.64	0.45	5	117
1300	IPI00034159	Vacuolar proton pump subunit d 1	255	40759	12	16	4.89	0.26	5	52
1301	IPI00020508	Isoform 1 of N	255	73386	9	9	7.77	0.14	5	109
1302	IPI00019385	Translocon-associated protein subunit delta precursor	254	20371	25	34.2	5.53	1.49	5	290
1303	IPI00062037	Dynein light chain 2, cytoplasmic	254	10457	15	32.6	6.81	3.19	6	157
1304	IPI00796526	15 kDa protein	254	15312	15	41.7	9.55	1.72	5	68
1305	IPI00022542	Rho-associated protein kinase 1	253	159102	14	4.6	5.66	0.08	6	58
1306	IPI00158615	THO complex 2 isoform 1	253	184541	21	3.3	8.67	0.09	5	23
1307	IPI00303063	Isoform 2 of Sister chromatid cohesion protein PDS5 homolog A	253	148058	20	4.8	8.32	0.09	5	27
1308	IPI00291328	NADH dehydrogenase [ubiquinone] flavoprotein 2, mitochondrial precursor	252	27659	17	20.5	8.22	0.58	5	23
1309	IPI00006167	Protein phosphatase 1G	251	59919	11	13	4.28	0.31	5	56
1310	IPI00014253	Ribosome biogenesis regulatory protein homolog	251	41225	20	20.3	10.69	0.47	6	66
1311	IPI00746806	CTTN protein	251	71599	14	8.5	6.19	0.14	6	35
1312	IPI00179473	Isoform 1 of Sequestosome-1	251	48455	16	15.2	5.1	0.3	4	130
1313	IPI00032406	DnaJ homolog subfamily A member 2	251	46344	17	13.6	6.06	0.32	5	134
1314	IPI00030255	Procollagen-lysine,2-oxoglutarate 5-dioxygenase 3 precursor	250	85302	15	7	5.69	0.16	4	91
1315	IPI00019345	Ras-related protein Rap-1A precursor	250	21316	30	22.3	6.38	1.08	5	4
1316	IPI00071318	Isoform 1 of Putative RNA-binding protein Luc7-like 1	250	44100	19	12.1	9.95	0.44	4	40
1317	IPI00019383	Galactokinase	250	42702	14	20.2	6.04	0.45	5	113
1318	IPI00642211	Aminopeptidase B	250	74192	17	9.1	5.76	0.19	5	88
1319	IPI00018120	Mitochondrial 28S ribosomal protein S29	250	45880	16	12.3	9.02	0.32	4	56
1320	IPI00291262	Clusterin precursor	249	53031	18	15.8	5.89	0.2	5	74
1321	IPI00299084	Transmembrane protein 33	249	28302	26	17.8	9.75	1.44	5	102
1322	IPI00022697	Developmentally-regulated GTP-binding protein 2	248	41120	10	15.1	9.02	0.36	4	38
1323	IPI00021634	Kinesin light chain 2	248	69291	10	9.6	6.72	0.15	5	41
1324	IPI00300990	Isoform 1 of Uncharacterized protein C1orf77	248	26380	18	19.4	12.24	0.43	3	94
1325	IPI00413730	Acetyl-coenzyme A synthetase, cytoplasmic	248	79613	11	8.7	6.02	0.18	4	33
1326	IPI00018278	Histone H2AV	247	13501	64	31.3	10.58	3.83	4	558
1327	IPI00013723	Peptidyl-prolyl cis-trans isomerase NIMA-interacting 1	247	18346	20	48.5	8.95	1.76	5	101
1328	IPI00017412	Isoform 1 of Replication factor C subunit 2	247	39588	12	18.4	6.04	0.38	4	61
1329	IPI00152377	Dolichyl-diphosphooligosaccharide--protein glycosyltransferase subunit STT3B	247	94241	13	7.4	9.04	0.15	5	100
1330	IPI00374065	similar to melanoma inhibitory activity 3 isoform 1	246	214256	10	3.3	4.75	0.05	5	58
1331	IPI00328911	E3 ubiquitin-protein ligase HECTD1	246	292379	10	2.9	5.29	0.06	5	14
1332	IPI00021258	Isoform B of Arfaptin-1	246	41770	20	12.1	6.24	0.26	4	2336
1333	IPI00013495	Isoform 2 of ATP-binding cassette sub-family F member 1	246	92080	26	6.6	7.55	0.11	5	62
1334	IPI00032561	Calcium-binding protein 39	246	40015	18	16.7	6.43	0.37	6	72
1335	IPI00002557	Coatomer subunit gamma-2	246	98700	35	6.2	5.56	0.14	4	5
1336	IPI00020602	Casein kinase II subunit alpha~	246	41358	24	13.7	8.65	0.26	5	34
1337	IPI00026302	60S ribosomal protein L31	245	14454	17	50.4	10.54	1.33	6	911
1338	IPI00645307	14 kDa protein	245	14063	22	32	5.58	1.38	5	18
1339	IPI00009480	COP9 signalosome complex subunit 8	245	23268	16	20.1	5.25	0.71	3	22
1340	IPI00383751	CALRETICULIN=CALCIUM binding protein (Fragment)	245	24338	48	19.2	4.45	0.47	4	1348
1341	IPI00239405	Isoform 1 of Nesprin-2	245	801817	23	0.8	5.26	0	8	343
1342	IPI00177008	Phosphoglycolate phosphatase	244	34441	14	19.9	5.85	0.45	5	83
1343	IPI00043598	cDNA FLJ31051 fis, clone HSYRA2000605, weakly similar to MYOSIN HEAVY CHAIN, CLONE 203	244	43228	16	14.3	4.86	0.25	5	52
1344	IPI00165477	Isoform 1 of Elongator complex protein 3	244	62789	17	12.8	9.04	0.29	5	56
1345	IPI00442073	Cysteine and glycine-rich protein 1	244	21409	18	30.6	8.9	0.79	4	80
1346	IPI00332428	MAK16-like protein RBM13	244	35689	15	23	5.27	0.7	5	43
1347	IPI00480056	RAB4A, member RAS oncogene family variant	243	24659	26	29.8	5.82	0.66	5	28
1348	IPI00183002	Isoform 1 of Protein phosphatase 1 regulatory subunit 12A	243	115610	11	5.7	5.31	0.09	5	48
1349	IPI00010320	Chromobox protein homolog 1	243	21519	32	28.6	4.85	1.38	5	15
1350	IPI00029267	U2 small nuclear ribonucleoprotein B~~	243	25470	38	21.3	9.72	0.64	6	297
1351	IPI00218292	Isoform Short of Ubiquitin fusion degradation protein 1 homolog	243	34763	16	17.3	6.27	0.31	5	57
1352	IPI00794613	Isoform 2 of TBC1 domain family member 15	243	78258	14	9.9	5.23	0.18	5	39
1353	IPI00395887	Thioredoxin domain-containing protein 1 precursor	243	32170	23	19.3	4.92	0.34	5	108
1354	IPI00181728	Brix domain-containing protein 2	242	41660	19	16.7	9.92	0.47	6	74
1355	IPI00217296	Isoform 3 of Serine/threonine-protein phosphatase 2A regulatory subunit B~	242	33731	26	18.4	5.88	0.46	5	124
1356	IPI00100656	Isoform 1 of Synaptic glycoprotein SC2	241	36410	35	17.9	9.5	0.3	6	98
1357	IPI00796848	24 kDa protein	241	24139	22	23.4	11.85	0.48	6	148
1358	IPI00873810	FK506-binding protein 1A	241	12000	18	41.7	7.88	4.83	4	272
1359	IPI00056357	UPF0556 protein C19orf10 precursor	241	18897	20	30.6	6.2	1.27	5	544
1360	IPI00005179	Isoform 1 of DNA-directed RNA polymerases I and III subunit RPAC1	241	39453	5	17.3	5.31	0.38	4	78
1361	IPI00015947	DnaJ homolog subfamily B member 1	241	38191	40	13.8	8.74	0.39	4	96
1362	IPI00554541	Isoform 1 of Acetolactate synthase-like protein	240	68452	12	14.2	8.43	0.15	6	107
1363	IPI00024580	Methylcrotonoyl-CoA carboxylase subunit alpha, mitochondrial precursor	240	80935	15	10.2	7.66	0.22	5	63
1364	IPI00183400	Casein kinase I isoform alpha	239	39118	17	26.1	9.59	0.38	7	37
1365	IPI00021167	Isoform 1 of Interferon-inducible double stranded RNA-dependent protein kinase activator A	239	34839	11	22.7	8.69	0.44	6	40
1366	IPI00005537	39S ribosomal protein L12, mitochondrial precursor	239	21563	16	23.7	9.04	1.06	5	32
1367	IPI00182469	Isoform 1AB of Catenin delta-1	239	107923	21	8.7	5.85	0.09	6	517
1368	IPI00306369	tRNA	239	87214	13	7.2	6.33	0.16	4	36
1369	IPI00019407	Sterol-4-alpha-carboxylate 3-dehydrogenase, decarboxylating	239	42159	24	15.3	8.16	0.57	5	63
1370	IPI00022403	39S ribosomal protein L13, mitochondrial	238	20736	15	36.5	9.18	0.82	6	27
1371	IPI00017184	EH domain-containing protein 1	238	60646	15	14.8	6.35	0.24	6	127
1372	IPI00025086	Cytochrome c oxidase subunit 5A, mitochondrial precursor	238	16935	21	31.3	6.3	1.48	5	489
1373	IPI00335385	Scavenger mRNA-decapping enzyme DcpS	237	38756	14	20.5	5.93	0.28	5	33
1374	IPI00005996	High mobility group protein HMGI-C	237	11825	22	41.3	10.63	2.56	5	242
1375	IPI00073602	Exosome complex exonuclease MTR3	237	28503	14	24.3	6.06	0.56	4	73
1376	IPI00029631	Enhancer of rudimentary homolog	237	12422	28	44.2	5.63	6.02	4	275
1377	IPI00014310	Cullin-1	237	90306	15	11.3	8.19	0.15	7	75
1378	IPI00011285	Calpain-1 catalytic subunit	237	82465	12	9.7	5.49	0.17	6	71
1379	IPI00028083	Translation initiation factor eIF-2B subunit beta	236	39193	14	15.7	5.77	0.5	4	18
1380	IPI00479997	Stathmin	236	17292	21	38.9	5.76	1.44	6	377
1381	IPI00017526	Protein S100-P	236	10450	14	56.8	4.75	1.36	5	187
1382	IPI00012369	Mitotic spindle assembly checkpoint protein MAD2A	236	23666	14	26.3	5.02	0.3	6	97
1383	IPI00329791	cDNA FLJ78679, highly similar to Homo sapiens DEAD (Asp-Glu-Ala-Asp) box polypeptide 46 (DDX46), mRNA	236	117912	22	6.6	9.33	0.18	6	59
1384	IPI00218829	Eukaryotic peptide chain release factor GTP-binding subunit ERF3A	235	56348	17	18.4	5.45	0.25	7	121
1385	IPI00026167	NHP2 non-histone chromosome protein 2-like 1	235	14846	11	31.1	8.72	0.85	4	375
1386	IPI00006970	Mitochondrial 28S ribosomal protein S2	235	35815	13	15	9.13	0.56	5	38
1387	IPI00014537	Isoform 1 of Calumenin precursor	235	37198	30	17.1	4.47	0.53	6	464
1388	IPI00060200	Aldose 1-epimerase	235	37970	16	19	6.18	0.4	5	124
1389	IPI00022018	Dolichol-phosphate mannosyltransferase	235	29673	19	18.8	9.57	0.53	4	83
1390	IPI00247295	Isoform 4 of Nesprin-1	234	1011240	9	0.7	5.37		8	616
1391	IPI00021828	Cystatin-B	234	11190	16	61.2	6.96	1.92	5	195
1392	IPI00328840	THO complex subunit 4	234	27541	23	22.7	11.05	0.99	4	145
1393	IPI00552920	Exosome complex exonuclease RRP43	233	30591	12	17	5.17	0.36	4	45
1394	IPI00010865	Casein kinase II subunit beta	233	25268	23	27.4	5.33	1.1	5	104
1395	IPI00007675	Cytoplasmic dynein 1 light intermediate chain 1	232	56829	12	13	6.01	0.25	5	97
1396	IPI00009235	Translocon-associated protein subunit gamma	232	21067	22	15.7	9.61	1.09	4	34
1397	IPI00216348	Isoform 2C of Cytoplasmic dynein 1 intermediate chain 2	232	68783	13	11.1	5.16	0.15	4	103
1398	IPI00031614	Isoform 1 of DNA replication complex GINS protein SLD5	232	26144	15	26.9	4.94	0.82	5	24
1399	IPI00292135	Lamin-B receptor	231	71057	28	9.9	9.41	0.25	5	197
1400	IPI00004839	Crk-like protein	230	33870	14	23.8	6.26	0.32	5	46
1401	IPI00022420	Plasma retinol-binding protein precursor	230	23337	25	30.3	5.76	1.24	6	43
1402	IPI00031564	Uncharacterized protein C7orf24	229	21222	17	31.9	5.07	0.8	5	27
1403	IPI00219352	Isoform 1 of Cystathionine beta-synthase	229	61175	13	11.3	6.2	0.23	4	147
1404	IPI00023122	Isoform 1 of PDZ and LIM domain protein 7	229	50896	12	21.2	8.76	0.13	6	62
1405	IPI00645194	integrin beta 1 isoform 1A precursor	229	91664	25	8.3	5.27	0.11	5	78
1406	IPI00219575	Bleomycin hydrolase	228	53155	27	12.5	5.87	0.35	5	141
1407	IPI00008437	Probable ribosome biogenesis protein RLP24	228	19893	23	24.5	9.99	1.19	5	143
1408	IPI00554811	Actin-related protein 2/3 complex subunit 4	228	19768	27	17.9	8.53	1.2	4	130
1409	IPI00022275	Phosphatidylinositide phosphatase SAC1	228	67437	13	8	6.66	0.27	5	83
1410	IPI00376119	Isoform 2 of cAMP-dependent protein kinase catalytic subunit beta	227	46378	15	14.3	8.77	0.32	5	20
1411	IPI00106491	mRNA turnover protein 4 homolog	226	27657	12	22.2	8.34	0.58	5	43
1412	IPI00012202	Methylosome protein 50	226	37442	10	15.5	5.03	0.4	5	92
1413	IPI00186712	Novel protein similar to ribosomal protein 26 RPS26	226	13278	15	44.3	10.99	2.13	4	1389
1414	IPI00034277	Isoform A of Probable cation-transporting ATPase 13A1	226	134523	13	4.9	8.46	0.07	5	456
1415	IPI00418458	cDNA FLJ75071, highly similar to Homo sapiens pinin, desmosome associated protein (PNN), mRNA	226	81607	21	9.2	6.92	0.13	6	71
1416	IPI00218896	Alcohol dehydrogenase 1A	225	40745	10	17.1	8.26	0.26	5	92
1417	IPI00061525	Glucosamine 6-phosphate N-acetyltransferase	225	21078	14	29.3	8.17	1.09	4	20
1418	IPI00414410	Isoform 1 of 39S ribosomal protein L22, mitochondrial precursor	225	23797	14	25.7	9.95	0.3	5	23
1419	IPI00012970	Serine/threonine-protein phosphatase 6	225	35806	22	15.4	5.43	0.56	4	47
1420	IPI00219077	Isoform 1 of Leukotriene A-4 hydrolase	225	69868	13	7.9	5.8	0.2	4	92
1421	IPI00221222	Activated RNA polymerase II transcriptional coactivator p15	224	14386	19	35.4	9.6	1.88	5	286
1422	IPI00026337	Isoform 1 of Ran-binding protein 3	224	60515	11	10.9	4.7	0.24	5	81
1423	IPI00022002	Mitochondrial 28S ribosomal protein S27	224	47982	10	12.3	5.72	0.14	5	30
1424	IPI00256861	Isoform 2 of Microtubule-actin cross-linking factor 1, isoforms 1/2/3/5	224	623626	13	1	5.27	0.02	6	19
1425	IPI00300567	Isoform 1 of 3,2-trans-enoyl-CoA isomerase, mitochondrial precursor	224	33080	27	14.2	8.8	0.47	4	199
1426	IPI00291560	Isoform 1 of Arginase-1	224	34884	12	16.1	6.72	0.44	4	106
1427	IPI00024279	HEAT repeat-containing protein 1	223	244382	9	2.3	6.11	0.05	4	15
1428	IPI00150057	Isoform 2 of SWI/SNF-related matrix-associated actin-dependent regulator of chromatin subfamily C member 2	223	125163	11	4.6	5.4	0.11	4	16
1429	IPI00607799	Isoform 1 of 3-hydroxybutyrate dehydrogenase type 2	223	27049	12	17.1	7.56	0.42	4	34
1430	IPI00409671	Isoform 1 of ATP-dependent RNA helicase DDX42	223	103197	12	7.4	6.54	0.13	5	50
1431	IPI00103925	Immunity-related GTPase family Q protein	223	63192	13	12.4	4.81	0.23	5	71
1432	IPI00099311	Isoform 1 of tRNA	222	56049	15	17.5	7.18	0.26	5	48
1433	IPI00375015	Isoform DUT-N of Deoxyuridine 5~-triphosphate nucleotidohydrolase, mitochondrial precursor	222	17908	22	35.4	6.15	1.38	5	36
1434	IPI00002203	Isoform 1 of BRCA2 and CDKN1A-interacting protein	222	36299	19	19.7	4.51	0.42	4	61
1435	IPI00031982	Nck-associated protein 1	222	130018	9	6.2	6.18	0.1	5	36
1436	IPI00154975	DnaJ homolog subfamily C member 9	222	30062	15	24.2	5.58	0.37	5	46
1437	IPI00216184	Isoform 2 of Phosphatidylinositol-binding clathrin assembly protein	221	68892	17	7.1	7.71	0.1	3	49
1438	IPI00550308	RNA-binding protein 12	221	97561	11	8.4	8.74	0.07	6	61
1439	IPI00062264	Isoform 4 of N-terminal kinase-like protein	221	86885	12	8.2	6.13	0.12	4	42
1440	IPI00014197	Isoform 1 of Protein CDV3 homolog	221	27318	13	22.5	6.06	0.41	5	41
1441	IPI00550165	Dehydrogenase/reductase SDR family member 7B	221	35382	8	12.9	9.59	0.43	4	25
1442	IPI00004397	Ras-related protein Ral-B precursor	220	23508	16	20.9	6.24	0.7	5	29
1443	IPI00020513	Zyxin	220	68611	13	12.8	6.92	0.21	5	77
1444	IPI00419844	U4/U6.U5 tri-snRNP-associated protein 2	220	65739	13	9.6	9.02	0.22	4	85
1445	IPI00006723	WD repeat-containing protein 57	220	39742	15	23.8	8.34	0.27	6	38
1446	IPI00293845	Isoform 1 of Telomere-associated protein RIF1	219	276461	10	2.5	5.39	0.04	5	29
1447	IPI00300341	Transcription elongation factor B polypeptide 1	219	12636	15	66.1	4.74	2.31	6	89
1448	IPI00396468	36 kDa protein	219	36633	18	10.1	7.6	0.41	6	<1
1449	IPI00185146	Importin-9	219	116858	18	4.8	4.71	0.12	4	15
1450	IPI00017448	40S ribosomal protein S21	219	9220	20	53	8.68	1.62	5	498
1451	IPI00219483	Isoform 2 of U1 small nuclear ribonucleoprotein 70 kDa	218	50644	14	13.8	9.9	0.13	6	180
1452	IPI00162330	39S ribosomal protein L37, mitochondrial precursor	218	48600	11	15.4	8.83	0.22	4	43
1453	IPI00302850	Small nuclear ribonucleoprotein Sm D1	218	13273	17	37.8	11.56	2.94	4	519
1454	IPI00854568	PC1/MRPS28 fusion protein	218	31389	16	12.6	5.86	0.5	3	27
1455	IPI00000335	Histidine triad nucleotide-binding protein 2	218	17208	17	36.8	9.2	1.45	4	158
1456	IPI00646689	Thioredoxin domain-containing protein 17	218	14217	13	38.2	5.4	1.36	4	383
1457	IPI00009305	Glucosamine-6-phosphate isomerase	217	32819	20	17.6	6.42	0.33	4	98
1458	IPI00218486	Isoform 1 of Protein phosphatase Slingshot homolog 3	217	73293	12	6.4	5.19	0.14	4	73
1459	IPI00012102	N-acetylglucosamine-6-sulfatase precursor	217	62840	10	8.3	8.6	0.23	4	94
1460	IPI00008455	Isoform 2 of Myosin-VI	217	147324	11	3.4	8.75	0.04	4	38
1461	IPI00012462	Eukaryotic translation initiation factor 2A	217	68436	14	14.3	9.16	0.21	6	118
1462	IPI00062866	Zinc finger CCCH-type, antiviral 1-like protein	216	33949	13	25	8.5	0.32	5	57
1463	IPI00032849	UPF0384 protein CGI-117	216	21232	14	34.8	9.94	0.55	6	35
1464	IPI00298423	Pyruvate dehydrogenase protein X component, mitochondrial precursor	216	54317	13	11.8	8.8	0.27	4	65
1465	IPI00294911	Succinate dehydrogenase [ubiquinone] iron-sulfur subunit, mitochondrial precursor	216	32407	19	15.7	9.03	0.34	4	101
1466	IPI00014624	AP-3 complex subunit sigma-1	215	32523	14	15.4	9.12	0.48	4	25
1467	IPI00432363	Microtubule-actin cross-linking factor 1, isoform 4	215	673727	11	1	5.2	0.01	6	900
1468	IPI00000005	GTPase NRas precursor	215	21501	18	27.5	5.01	0.78	5	13
1469	IPI00329563	ubiquitin-conjugating enzyme E2L 6 isoform 1	215	17928	14	32	7.71	0.99	5	57
1470	IPI00013774	Histone deacetylase 1	215	55638	19	13.3	5.31	0.33	5	95
1471	IPI00216654	Isoform Beta of Nucleolar phosphoprotein p130	214	74702	19	7.1	9.46	0.19	6	59
1472	IPI00030023	Histamine N-methyltransferase	214	33616	14	22.3	5.18	0.46	6	52
1473	IPI00642816	Signal recognition particle 9 kDa protein	214	10219	12	43	7.77	1.4	4	361
1474	IPI00373877	Isoform 1 of Zinc finger protein 326	213	65955	14	8.1	5.08	0.16	4	96
1475	IPI00328293	Uncharacterized protein SRRM1	213	103386	18	9	11.85	0.13	5	57
1476	IPI00291755	Isoform 1 of Nuclear pore membrane glycoprotein 210 precursor	212	205895	9	1.9	6.33	0.05	3	41
1477	IPI00029266	Small nuclear ribonucleoprotein E	212	10854	15	29.3	9.46	2.97	3	338
1478	IPI00180154	ataxin 2	212	140823	9	3	9.6	0.05	4	29
1479	IPI00013957	Mitochondrial carnitine/acylcarnitine carrier protein	212	33264	16	18.3	9.48	0.61	5	1559
1480	IPI00008711	Wolframin	212	101381	19	7.2	8.34	0.14	4	81
1481	IPI00026519	Peptidyl-prolyl cis-trans isomerase, mitochondrial precursor	211	22368	15	16.4	9.48	0.52	5	58
1482	IPI00305258	Isoform 1 of MOSC domain-containing protein 1, mitochondrial precursor	211	37989	12	14.5	9.12	0.4	4	11
1483	IPI00014835	mitochondrial ribosomal protein S9	211	46034	10	12.6	9.54	0.32	4	29
1484	IPI00166444	Vesicle transport protein SFT2C	211	22061	16	20	9.96	0.76	3	27
1486	IPI00179187	Isoform 2 of DnaJ homolog subfamily A member 3, mitochondrial precursor	210	50256	10	12.6	9.47	0.37	5	38
1487	IPI00410330	Isoform 1 of Transcriptional repressor p66 alpha	210	68363	15	8.7	9.95	0.15	5	43
1488	IPI00022276	Mitochondrial 28S ribosomal protein S28	210	21001	17	21.4	9.21	1.1	4	19
1489	IPI00171412	Isoform 1 of Sulfatase-modifying factor 2 precursor	210	33950	14	17.3	7.79	0.45	4	33
1490	IPI00177968	Isoform 1 of Scavenger receptor class B member 1	210	57563	22	10	8.18	0.18	4	137
1491	IPI00006052	Prefoldin subunit 2	209	16695	13	22.7	6.2	0.74	3	169
1492	IPI00215790	60S ribosomal protein L38	209	8270	27	50	10.1	7.26	4	538
1493	IPI00159072	ROD1 regulator of differentiation 1	209	57071	29	9	9.27	0.25	5	17
1494	IPI00294186	Isoform 1 of Serine beta-lactamase-like protein LACTB, mitochondrial precursor	209	61111	7	7.7	8.71	0.17	3	29
1495	IPI00009943	Tumor protein, translationally-controlled 1	209	21626	32	27.1	5.34	0.78	5	661
1496	IPI00019848	Isoform 1 of Host cell factor	209	210598	9	2.9	7.32	0.06	4	39
1497	IPI00015143	Origin recognition complex subunit 5	208	50764	13	10.1	7.63	0.29	4	24
1498	IPI00030820	39S ribosomal protein L47, mitochondrial precursor	208	29787	24	17.1	10.28	0.53	5	460
1499	IPI00019997	Lin-7 homolog C	208	21935	16	24.4	8.52	0.33	5	40
1500	IPI00007321	Isoform 1 of Acyl-protein thioesterase 1	208	24996	13	26.5	6.29	0.46	5	68
1501	IPI00024660	Isoform 1 of Uncharacterized protein KIAA0174	208	39897	14	15.4	5.22	0.27	6	117
1502	IPI00745955	EBNA1 binding protein 2	208	40830	16	15	9.98	0.37	4	64
1503	IPI00003870	Putative ATP-dependent Clp protease proteolytic subunit, mitochondrial precursor	207	30446	13	25.6	8.26	0.37	4	28
1504	IPI00024821	26S proteasome non-ATPase regulatory subunit 14	207	34726	20	14.5	6.06	0.31	5	234
1505	IPI00017341	SF3A2 protein (Fragment)	207	51557	18	13.9	10.12	0.28	5	122
1506	IPI00005615	Nucleolysin TIAR	207	41906	17	12	7.62	0.26	4	94
1507	IPI00023728	Gamma-glutamyl hydrolase precursor	207	36340	23	18.2	6.67	0.55	5	101
1508	IPI00059242	Synapse-associated protein 1	207	39966	11	17.9	4.45	0.17	4	47
1509	IPI00385001	Isoform 2 of Nucleoporin NUP188 homolog	206	184400	20	3.3	6.37	0.05	6	58
1510	IPI00294158	Biliverdin reductase A precursor	206	33692	13	18.9	6.06	0.46	4	48
1511	IPI00298058	Isoform 1 of Transcription elongation factor SPT5	206	121324	9	5.4	4.95	0.08	4	38
1512	IPI00030968	Isoform 1 of Uncharacterized protein C9orf142	206	21968	14	18.1	5.39	0.33	4	15
1513	IPI00419575	Protein of unknown function DUF410 family protein	206	36808	11	11.6	5.38	0.29	3	31
1514	IPI00012575	Pirin	206	32207	13	14.1	6.42	0.48	4	75
1515	IPI00452747	similar to Signal peptidase complex subunit 2 (Microsomal signal peptidase 25 kDa subunit) (SPase 25 kDa subunit) isoform 4	206	25245	17	19.5	8.18	0.65	5	34
1516	IPI00019463	Interferon-induced, double-stranded RNA-activated protein kinase	205	62512	6	8.2	8.58	0.11	4	28
1517	IPI00006752	Isoform 1 of Mitogen-activated protein kinase kinase kinase kinase 4	205	142754	14	6.2	7.09	0.07	6	485
1518	IPI00012512	Ras-related protein R-Ras2 precursor	205	23613	14	29.4	5.74	0.49	5	25
1519	IPI00215920	ADP-ribosylation factor 6	205	20183	12	27.4	9.04	0.59	4	41
1520	IPI00010717	Mevalonate kinase	205	42994	11	19.2	6.02	0.25	4	55
1521	IPI00014235	Isoform 1 of Rab3 GTPase-activating protein catalytic subunit	204	111594	11	7.1	5.38	0.09	5	38
1522	IPI00032459	AP-3 complex subunit mu-1	204	47251	9	18.2	6.47	0.22	5	60
1523	IPI00027009	Isoform 1 of Protein kinase C and casein kinase substrate in neurons protein 2	204	56046	11	10.5	5.08	0.12	5	156
1524	IPI00410067	Isoform 1 of Zinc finger CCCH type antiviral protein 1	204	103148	6	4.5	8.68	0.1	3	34
1525	IPI00152898	Isoform 1 of AP-1 complex subunit sigma-1A	204	18949	14	32.9	5.6	0.39	4	52
1526	IPI00007309	Mitochondrial import inner membrane translocase subunit Tim23	203	22100	14	27.3	8.8	0.76	4	28
1527	IPI00013860	3-hydroxyisobutyrate dehydrogenase, mitochondrial precursor	203	35705	12	14.3	8.38	0.3	3	79
1528	IPI00027485	Eukaryotic translation initiation factor 4E	203	25310	12	18	5.79	0.45	4	43
1529	IPI00034069	Mitochondrial dimethyladenosine transferase 2, mitochondrial precursor	203	45776	9	13.1	9.3	0.15	5	19
1530	IPI00011276	2-oxoisovalerate dehydrogenase subunit beta, mitochondrial precursor	203	43779	12	13.5	5.89	0.24	4	35
1531	IPI00745613	Exosome complex exonuclease RRP41	202	26652	13	18	6.07	0.27	4	48
1532	IPI00290337	Epidermal growth factor receptor kinase substrate 8	202	92167	11	7.1	7.1	0.11	3	47
1533	IPI00400922	Protein RRP5 homolog	202	209939	16	2.8	8.99	0.06	4	20
1534	IPI00220901	TBC1D4 protein	202	148111	9	4.3	6.57	0.09	4	21
1535	IPI00009010	TRM112-like protein	202	14304	10	33.6	5.21	0.9	3	57
1536	IPI00002496	Isoform 2 of Mannose-1-phosphate guanyltransferase beta	202	43278	15	17.6	5.9	0.16	5	59
1537	IPI00028387	Isoform 1 of Uncharacterized protein C20orf116 precursor	202	35589	15	21.3	5.12	0.31	5	120
1538	IPI00304232	WD repeat-containing protein 12	202	48191	7	13.9	5.57	0.22	5	57
1539	IPI00386072	Isoform 1 of Alpha-1,3-mannosyltransferase ALG2	201	47746	10	13.2	6.61	0.22	4	20
1540	IPI00005162	Actin-related protein 2/3 complex subunit 3	201	20761	33	25.8	8.78	1.46	5	144
1541	IPI00383163	Isoform 1 of Thymocyte nuclear protein 1	201	25852	14	26.2	9.3	0.63	6	26
1542	IPI00010080	Serine/threonine-protein kinase OSR1	201	58271	10	8.2	6.03	0.25	4	53
1543	IPI00291200	Nuclear pore complex protein Nup133	201	129924	13	6	4.97	0.1	6	43
1544	IPI00019269	WD repeat-containing protein 61	201	33731	11	23	5.16	0.46	5	62
1545	IPI00045946	Isoform 1 of ATP-dependent metalloprotease YME1L1	200	86686	6	6.6	8.86	0.12	3	32
1546	IPI00003766	ETHE1 protein, mitochondrial precursor	200	28368	11	20.9	6.35	0.25	4	43
1547	IPI00024403	Copine-3	200	60947	11	8	5.6	0.23	4	56
1548	IPI00009901	Nuclear transport factor 2	199	14640	17	56.7	5.1	0.87	5	369
1549	IPI00186008	PCTP-like protein	199	33427	11	11.3	6.67	0.33	3	99
1550	IPI00024920	ATP synthase subunit delta, mitochondrial precursor	199	17479	16	17.3	5.38	0.43	3	256
1551	IPI00055954	WD repeat-containing protein 43	199	80209	12	8.3	5.58	0.13	4	26
1552	IPI00005042	Isoform 2 of RNA-binding protein 47	199	57308	16	12.2	5.94	0.12	5	8
1553	IPI00025394	Aromatic-L-amino-acid decarboxylase	199	54544	8	9.8	6.77	0.19	3	97
1554	IPI00006552	CCR4-NOT transcription complex subunit 7	198	33066	12	19.3	4.77	0.33	4	25
1555	IPI00029750	Isoform 1 of 40S ribosomal protein S24	198	15413	23	29.3	10.79	1.7	4	512
1556	IPI00329332	Syntaxin-12	198	31736	13	22.1	5.45	0.35	5	28
1557	IPI00872901	18 kDa protein	197	17842	72	18.1	5.26	2.99	4	1169
1558	IPI00305461	Inter-alpha-trypsin inhibitor heavy chain H2 precursor	197	106826	15	6.1	6.4	0.09	5	118
1559	IPI00465160	Isoform 1 of ATP-binding cassette sub-family F member 3	197	80094	11	8.6	5.95	0.08	5	36
1560	IPI00219468	Isoform IIa of Profilin-2	197	15378	15	26.4	6.55	0.82	4	61
1561	IPI00220835	Protein transport protein Sec61 subunit beta	197	10025	11	34.4	11.57	1.45	3	372
1562	IPI00301364	Isoform 1 of S-phase kinase-associated protein 1	196	18817	14	26.4	4.4	0.64	5	66
1563	IPI00013212	Tyrosine-protein kinase CSK	196	51242	15	10.4	6.62	0.21	4	56
1564	IPI00063242	Isoform 2 of Phosphoglycerate mutase family member 5 precursor	196	28217	19	20.4	6.76	0.25	5	79
1565	IPI00412713	Sorting and assembly machinery component 50 homolog	196	52342	14	12.4	6.44	0.2	5	79
1566	IPI00465343	Alcohol dehydrogenase 1C	196	40697	6	14.9	8.63	0.17	5	74
1567	IPI00170796	Isoform 1 of Vacuolar protein sorting-associated protein 29	195	20664	25	20.9	6.29	0.57	4	85
1568	IPI00006038	Isoform 1 of Nuclear pore complex protein Nup98-Nup96 precursor	195	188643	13	3.7	5.92	0.07	5	31
1569	IPI00032851	Coatomer subunit zeta-1	195	20242	14	31.6	4.69	0.85	5	54
1570	IPI00005492	WD repeat-containing protein 5	195	37136	12	16.8	8.54	0.29	4	65
1571	IPI00021129	Isoform 1 of AP-3 complex subunit beta-1	195	121845	13	4.1	5.71	0.08	4	40
1572	IPI00012493	40S ribosomal protein S20	195	13478	16	37.8	9.95	0.97	5	1105
1573	IPI00029175	Strumpellin	195	135113	10	4.1	6.54	0.05	4	47
1574	IPI00550766	RRP1-like protein	195	53035	11	12.1	9.39	0.2	5	44
1575	IPI00301021	Isoform 1 of Translocon-associated protein subunit alpha precursor	194	32215	15	14	4.39	0.34	4	132
1576	IPI00456492	Isoform 1 of Rootletin	194	228787	17	2.1	5.45	0.01	6	699
1577	IPI00216730	Histone H2A type 2-B	194	13987	43	23.1	10.88	1.98	4	133
1578	IPI00443534	cDNA FLJ46889 fis, clone UTERU3017995, highly similar to Homo sapiens likely ortholog of rat p47	194	15505	16	28.7	7.96	1.2	3	27
1579	IPI00023161	39S ribosomal protein L46, mitochondrial precursor	194	31799	9	12.9	6.56	0.22	3	83
1580	IPI00006606	28S ribosomal protein S26, mitochondrial precursor	194	24254	17	22.9	10.39	0.67	5	34
1581	IPI00022820	Transcription initiation factor IIB	194	35324	8	21.2	8.67	0.31	5	17
1582	IPI00002270	UPF0364 protein C6orf211	194	51539	14	14.1	5.48	0.13	5	38
1583	IPI00002149	GTP-binding protein SAR1b	193	22510	23	21.2	5.76	0.74	4	190
1584	IPI00174390	Isoform 1 of 2~,5~-phosphodiesterase	193	68221	12	7.9	6.11	0.15	4	75
1585	IPI00032881	Mitochondrial ribosomal protein S23	193	21814	12	15.8	8.94	0.53	3	37
1586	IPI00295066	Isoform 1 of 39S ribosomal protein L48, mitochondrial precursor	193	24034	16	17	9.04	0.48	3	22
1587	IPI00305360	Agmatinase, mitochondrial precursor	193	38206	17	21.6	7.55	0.28	5	78
1588	IPI00479433	47 kDa protein	193	47385	11	12.1	6.08	0.14	4	111
1589	IPI00003327	ADP-ribosylation factor-like protein 3	193	20614	12	25.8	6.74	0.83	4	34
1590	IPI00074010	48 kDa protein	192	49085	10	16.2	6.17	0.22	4	36
1591	IPI00016725	General transcription factor 3C polypeptide 4	192	93140	10	7.3	6.27	0.11	5	37
1592	IPI00020719	Isoform 1 of Mitochondrial antiviral-signaling protein	191	57063	11	13	5.36	0.18	4	79
1593	IPI00177509	Trafficking protein particle complex subunit 5	191	20884	11	17.6	9.69	0.56	4	42
1594	IPI00182933	Isoform 2 of Cytochrome b5	191	11261	19	64.3	5.02	1.92	5	328
1595	IPI00003309	DNA-directed RNA polymerases I, II, and III subunit RPABC3	191	17189	6	18	4.5	0.43	3	71
1596	IPI00102897	Rab-like protein 3	191	26578	18	21.6	6.6	0.27	5	284
1597	IPI00829652	Putative RNA-binding protein 16	191	140775	9	3.9	8.41	0.07	5	24
1598	IPI00299468	Acyl-CoA desaturase	191	41667	20	12.5	9.07	0.17	5	88
1599	IPI00554521	Ferritin heavy chain	190	21383	14	26.8	5.3	0.55	5	343
1600	IPI00006725	Probable ATP-dependent RNA helicase DDX23	190	95866	12	5.2	9.58	0.14	4	44
1601	IPI00023138	Ras-related C3 botulinum toxin substrate 3 precursor	190	21764	21	22.4	8.43	0.54	4	17
1602	IPI00033153	Nuclear RNA export factor 1	190	70652	9	8.9	8.74	0.15	4	84
1603	IPI00002255	Lipopolysaccharide-responsive and beige-like anchor protein	189	321639	7	1.3	5.4	0.02	3	54
1604	IPI00328243	Phospholipase D3	189	55127	12	11.6	6.02	0.19	4	149
1605	IPI00289862	Secernin-1	189	46980	10	13.8	4.66	0.23	4	52
1606	IPI00017964	Small nuclear ribonucleoprotein Sm D3	189	14021	20	31.7	10.33	1.98	3	715
1607	IPI00000006	GTPase HRas precursor	189	21627	15	21.2	5.16	0.78	4	1
1608	IPI00012497	Beta-adrenergic receptor kinase 1	188	80321	10	4.9	6.89	0.13	4	24
1609	IPI00290460	Eukaryotic translation initiation factor 3 subunit G	188	35874	17	23.8	5.87	0.42	5	236
1610	IPI00152441	Isoform 1 of Minor histocompatibility antigen H13	188	41747	23	14.6	6.01	0.26	4	130
1611	IPI00303158	Isoform 1 of N-acylneuraminate cytidylyltransferase	188	49033	8	12.9	8.16	0.22	4	48
1612	IPI00020194	Isoform Short of TATA-binding protein-associated factor 2N	188	61749	13	9	8.04	0.05	5	15
1613	IPI00004962	Golgi integral membrane protein 4	188	81888	7	7.3	4.73	0.12	4	37
1614	IPI00216999	Pumilio domain-containing protein C14orf21	188	70136	11	7.7	6.86	0.15	3	23
1615	IPI00747849	Isoform 1 of Sodium/potassium-transporting ATPase subunit beta-1	187	35438	11	11.9	8.74	0.31	3	183
1616	IPI00018288	DNA-directed RNA polymerase II subunit RPB3	187	31764	13	16.7	4.79	0.35	4	47
1617	IPI00020196	Armadillo repeat-containing protein 6	187	55191	10	8.6	5.83	0.19	3	16
1618	IPI00513971	40S ribosomal protein S27	187	9797	22	40.5	9.57	3.58	4	200
1619	IPI00023876	Isoform Alpha of Caspase-6 precursor	187	33859	11	14	6.46	0.21	4	15
1620	IPI00177437	Isoform 1 of Crooked neck-like protein 1	186	100902	8	3.5	8.1	0.07	3	13
1621	IPI00301395	Probable serine carboxypeptidase CPVL precursor	186	54414	11	6.7	5.39	0.19	3	53
1622	IPI00027096	39S ribosomal protein L19, mitochondrial precursor	186	33799	13	9.6	9.55	0.32	4	35
1623	IPI00294627	Isoform 2 of Splicing factor 1	186	68817	15	12.1	9.25	0.2	5	115
1624	IPI00295081	Tubulin gamma-1 chain	185	51480	9	13.3	5.75	0.28	5	52
1625	IPI00607814	Isoform 2 of Xaa-Pro aminopeptidase 1	185	67868	9	6.8	5.52	0.15	3	41
1626	IPI00477118	UPF0535 membrane protein	185	77957	7	7	9.28	0.13	4	41
1627	IPI00645702	CTP synthase 2	185	66320	11	8.4	6.45	0.16	4	58
1628	IPI00217477	High mobility group protein B3	185	23137	8	17.5	8.48	0.31	4	29
1629	IPI00217519	Ras-related protein Ral-A precursor	185	23723	15	18.4	6.66	0.93	4	37
1630	IPI00009841	cDNA FLJ31747 fis, clone NT2RI2007377, highly similar to RNA-BINDING PROTEIN EWS	185	69208	12	9.1	9.33	0.15	4	218
1631	IPI00003031	Isoform 2 of Isochorismatase domain-containing protein 2, mitochondrial precursor	185	24367	13	16.7	7.66	0.47	3	23
1632	IPI00016077	Protein NipSnap homolog 2	185	33949	12	10.5	9.42	0.2	4	19
1633	IPI00218606	40S ribosomal protein S23	185	15969	15	23.8	10.5	1.16	4	836
1634	IPI00016255	hypothetical protein LOC79887	184	63499	11	6.1	9.11	0.16	3	24
1635	IPI00025285	Vacuolar proton pump subunit G 1	184	13863	12	28.8	8.93	0.93	3	74
1636	IPI00291093	DNA-directed RNA polymerases I, II, and III subunit RPABC1	184	24650	14	19.5	5.69	0.46	4	74
1637	IPI00337495	Isoform 2 of Procollagen-lysine,2-oxoglutarate 5-dioxygenase 2 precursor	184	87784	9	5.3	6.24	0.12	3	75
1638	IPI00738499	Ferritin light chain	184	20064	15	27.4	5.51	0.36	5	34
1639	IPI00032139	Serpin B9	183	43004	11	11.4	5.61	0.35	4	36
1640	IPI00423568	Isoform 2A of GTPase KRas precursor	183	21927	19	34.4	6.33	0.33	5	7
1641	IPI00005613	Splicing factor U2AF 35 kDa subunit	183	28368	13	12.5	9.09	0.56	3	228
1642	IPI00885081	Isoform 2 of Hepatoma-derived growth factor-related protein 2	183	74356	10	7	7.11	0.09	4	40
1643	IPI00032879	Adenylate kinase isoenzyme 6	183	20220	13	19.8	4.47	0.85	3	34
1644	IPI00021466	Isoform 1 of Polyadenylate-binding protein-interacting protein 1	182	53947	13	8.6	4.71	0.27	3	71
1645	IPI00026670	Transcription elongation factor B polypeptide 2	182	13239	11	52.5	4.73	0.99	5	116
1646	IPI00423570	Isoform 2B of GTPase KRas precursor	182	21639	19	38.8	8.24	0.33	5	4
1647	IPI00550181	Charged multivesicular body protein 2b	182	23948	15	17.4	8.8	0.48	4	351
1648	IPI00302436	Haloacid dehalogenase-like hydrolase domain containing protein	182	25404	12	19.7	5.18	0.45	4	49
1649	IPI00292894	Pre-rRNA-processing protein TSR1 homolog	182	92151	10	4	6.98	0.07	3	30
1650	IPI00007052	Mitochondrial fission 1 protein	182	16984	12	23.7	8.84	0.72	3	87
1651	IPI00414860	60S ribosomal protein L37a	181	10497	13	47.8	10.44	0.76	4	147
1652	IPI00219065	Isoform 5 of Glycogen debranching enzyme	181	174739	7	3.2	6.26	0.06	4	35
1653	IPI00000030	Isoform Delta-1 of Serine/threonine-protein phosphatase 2A 56 kDa regulatory subunit delta isoform	181	70289	15	7.3	8.24	0.2	4	38
1654	IPI00456359	Isoform 1 of Ataxin-2-like protein	181	113589	10	5.3	8.7	0.09	5	69
1655	IPI00298237	Isoform 1 of Tripeptidyl-peptidase 1 precursor	181	61723	12	7.5	6.01	0.23	3	106
1656	IPI00018968	NEDD8-activating enzyme E1 regulatory subunit	181	60665	10	12	5.25	0.23	4	95
1657	IPI00102815	Nucleolar complex protein 3 homolog	181	92946	11	6.6	9.22	0.11	4	39
1658	IPI00293276	Macrophage migration inhibitory factor	180	12639	15	23.5	7.74	1.61	3	1187
1659	IPI00031618	Isoform 3 of Protein DDI1 homolog 2	180	47055	13	10.5	4.99	0.23	3	58
1660	IPI00032955	Zinc finger protein 313	180	26647	5	13.2	6.99	0.27	2	18
1661	IPI00008527	60S acidic ribosomal protein P1	180	11621	18	57	4.26	1.81	3	463
1662	IPI00410324	Isoform 1 of Protein LSM12 homolog	180	21972	12	13.8	7.63	0.53	3	50
1663	IPI00307409	39S ribosomal protein L9, mitochondrial precursor	180	30337	13	15.7	10.14	0.37	4	29
1664	IPI00005634	Tetratricopeptide repeat protein 37	179	177485	11	4.3	7.47	0.04	5	18
1665	IPI00004472	Isoform 1 of Serine/threonine-protein kinase WNK1	179	251457	7	1	5.94	0.03	2	4
1666	IPI00307749	NADH dehydrogenase [ubiquinone] iron-sulfur protein 7, mitochondrial precursor	179	33268	12	10.7	10.61	0.33	3	19
1667	IPI00291893	DCN1-like protein 1	178	30333	11	11.6	5.18	0.37	4	43
1668	IPI00025717	Metaxin-2	178	30086	11	15.6	5.9	0.52	4	28
1669	IPI00550239	Histone H1.0	178	20850	9	16.5	10.84	0.56	3	222
1670	IPI00032342	TRIP12 protein	178	227318	28	2.2	8.91	0.04	4	12
1671	IPI00026087	Barrier-to-autointegration factor	178	10280	17	42.7	5.81	2.18	3	125
1672	IPI00005087	Tropomodulin-3	177	39741	8	13.1	5.08	0.27	3	35
1673	IPI00295400	Tryptophanyl-tRNA synthetase, cytoplasmic	177	53474	15	15.7	5.83	0.27	5	46
1674	IPI00143753	Isoform 1 of U2-associated protein SR140	177	118675	13	5.8	8.59	0.08	4	229
1675	IPI00166638	Similar to RIKEN cDNA C030006K11 gene	177	24273	15	22.7	9.37	0.29	5	21
1676	IPI00025239	NADH dehydrogenase [ubiquinone] iron-sulfur protein 2, mitochondrial precursor	176	52911	10	9.7	7.21	0.2	4	121
1677	IPI00013939	Isoform 1 of Replication protein A 32 kDa subunit	176	29342	11	11.1	5.75	0.38	4	65
1678	IPI00046828	Coiled-coil domain-containing protein 58	176	16838	8	29.9	7.67	0.44	3	105
1679	IPI00220637	Seryl-tRNA synthetase, cytoplasmic	175	59253	13	12.3	6.05	0.18	4	52
1680	IPI00337541	NAD(P) transhydrogenase, mitochondrial precursor	175	114564	13	3.6	8.31	0.06	3	147
1681	IPI00019004	Translocation protein SEC62	175	46175	15	9.5	6.68	0.32	4	144
1682	IPI00027032	Acyl-protein thioesterase 2	175	25063	20	30.3	6.75	0.65	5	49
1683	IPI00232533	Eukaryotic translation initiation factor 1A, X-chromosomal	175	16564	18	29.2	5.07	2.06	5	137
1684	IPI00027415	Isoform 1 of Probable ATP-dependent RNA helicase DHX36	175	115673	9	2.9	7.57	0.06	3	12
1685	IPI00028957	Isoform 2 of Ubiquitin conjugation factor E4 A	174	124526	8	3.5	5.11	0.05	3	33
1686	IPI00515040	Chromosome 9 open reading frame 32	174	16057	7	22.1	9.24	1.15	4	30
1687	IPI00164949	Isoform NELF-C of Negative elongation factor C/D	174	66832	12	6.8	4.98	0.1	3	33
1688	IPI00069817	Isoform 1 of Bromodomain adjacent to zinc finger domain protein 1B	174	172392	11	2.5	8.7	0.06	4	25
1689	IPI00218848	ATP synthase, H+ transporting, mitochondrial F0 complex, subunit E	174	8302	12	47.2	9.3	1.02	4	236
1690	IPI00333068	Actin-related protein 2/3 complex subunit 1A	174	42113	12	10.3	8.46	0.16	4	52
1691	IPI00006957	Isoform 1 of Dehydrogenase/reductase SDR family member 7 precursor	174	38673	13	11.8	8.59	0.18	4	117
1692	IPI00019812	Serine/threonine-protein phosphatase 5	174	57412	8	11	5.88	0.25	4	89
1693	IPI00182289	40S ribosomal protein S29	173	6900	14	48.2	10.17	4.3	4	360
1694	IPI00017256	Ras suppressor protein 1	173	31521	11	14.8	8.57	0.35	4	99
1695	IPI00419273	Isoform 1 of Cullin-4A	173	88138	9	7	8.29	0.16	5	38
1696	IPI00026813	Protein farnesyltransferase/geranylgeranyltransferase type-1 subunit alpha	173	44495	7	9.5	4.96	0.24	3	32
1697	IPI00181702	Isoform 1 of Splicing factor, arginine/serine-rich 15	173	126132	7	3.6	9.58	0.08	4	35
1698	IPI00157144	GYS1 protein	173	77176	9	4.5	6.09	0.09	3	26
1699	IPI00289876	Isoform 1 of Syntaxin-7	173	29911	13	18	5.41	0.24	4	78
1700	IPI00021954	Golgi-specific brefeldin A-resistance guanine nucleotide exchange factor 1	173	208367	33	1.7	5.48	0.05	4	18
1701	IPI00005490	Golgi phosphoprotein 3	173	34075	10	15.8	6.05	0.2	3	39
1702	IPI00030357	Dihydrofolate reductase	172	21496	9	21.9	6.85	0.54	3	20
1703	IPI00013698	Acid ceramidase precursor	172	45077	12	9.9	7.52	0.42	4	109
1704	IPI00748502	Cartilage-associated protein precursor	172	47159	14	9.5	5.5	0.14	4	31
1705	IPI00005107	Niemann-Pick C1 protein precursor	172	144868	8	3.4	5.17	0.05	4	36
1706	IPI00023987	Phosphopantothenate--cysteine ligase	172	33984	11	13.2	6.25	0.32	4	63
1707	IPI00651738	Isoform 1 of 1,2-dihydroxy-3-keto-5-methylthiopentene dioxygenase	172	21542	14	25.1	5.43	0.54	4	42
1708	IPI00011511	Isoform 2 of Cat eye syndrome critical region protein 5 precursor	171	46748	10	18.4	8.38	0.23	4	75
1709	IPI00029705	Gamma-tubulin complex component 2	171	103096	6	4.2	6.38	0.1	4	24
1710	IPI00001568	Vacuolar proton pump subunit D	171	28245	5	11.3	9.36	0.25	2	25
1711	IPI00030911	Vesicle-associated membrane protein 8	171	11488	13	41	6.74	1.2	4	384
1712	IPI00185533	Isoform A of Nucleoporin SEH1-like	171	40137	7	13.3	8.33	0.27	3	10
1713	IPI00003438	DnaJ homolog subfamily C member 8	170	29823	17	17.4	9.04	0.37	4	91
1714	IPI00061108	Isoform 1 of Ribosome recycling factor, mitochondrial precursor	170	29373	12	14.9	9.8	0.38	3	20
1715	IPI00104341	Epoxide hydrolase 2	170	63316	6	6.5	5.91	0.16	3	75
1716	IPI00015891	Prefoldin subunit 4	170	15419	8	20.1	4.42	0.49	2	127
1717	IPI00000948	Transducin beta-like 2 protein	170	50393	8	8.1	9.52	0.14	3	50
1718	IPI00101652	Isoform 1 of Selenocysteine lyase	170	48404	8	10.8	6.63	0.22	4	12
1719	IPI00291751	Uncharacterized protein C2orf47, mitochondrial precursor	169	32923	11	11.3	9.31	0.33	3	34
1720	IPI00009301	Isoform 1 of COP9 signalosome complex subunit 7b	169	29889	11	14	5.83	0.37	3	54
1721	IPI00554761	Non-histone chromosomal protein HMG-14	169	10653	16	28	9.6	3.07	3	64
1722	IPI00021537	Isoform 1 of Opioid growth factor receptor	169	73850	4	7.5	4.77	0.09	3	19
1723	IPI00301252	Isoform 3 of THO complex subunit 6 homolog	169	33326	14	14.9	6.79	0.33	3	30
1724	IPI00159899	Similar to Ankyrin repeat and FYVE domain-containing protein 1	169	134562	9	3.3	6.04	0.05	4	83
1725	IPI00152692	D-tyrosyl-tRNA(Tyr) deacylase 1	169	23580	8	14.8	8.35	0.3	2	133
1726	IPI00021107	xylulokinase homolog	168	59086	11	17	5.55	0.18	5	73
1727	IPI00295741	Cathepsin B precursor	168	38766	11	15.9	5.88	0.39	4	79
1728	IPI00001716	Isoform 2 of tRNA pseudouridine synthase A	168	44862	12	8.3	7.62	0.15	3	10
1729	IPI00027233	SCO1 protein homolog, mitochondrial precursor	168	34021	16	17.3	9.01	0.45	4	94
1730	IPI00002230	arylacetamide deacetylase-like 1	168	49431	10	9.1	8.04	0.21	3	43
1731	IPI00465431	Galectin-3	168	26229	16	18.4	8.58	0.82	4	39
1732	IPI00451429	NIF3L1 isoform gamma	168	28668	12	12.7	8.55	0.39	3	30
1733	IPI00328748	Protein ARMET precursor	167	27399	10	13.2	10.13	0.41	3	58
1734	IPI00019888	Succinate-semialdehyde dehydrogenase, mitochondrial precursor	167	58034	6	6	8.62	0.18	3	134
1735	IPI00029114	Immature colon carcinoma transcript 1 protein precursor	167	23843	5	14.6	10.09	0.48	3	31
1736	IPI00642244	Isoform 4 of Uncharacterized protein KIAA0090 precursor	167	109808	9	3.9	7.94	0.09	3	33
1737	IPI00005511	PHD finger-like domain-containing protein 5A	167	13138	11	33.6	8.78	0.59	4	78
1738	IPI00644766	cDNA FLJ78048, highly similar to Homo sapiens torsin A interacting protein 1, mRNA	167	52574	6	9.5	6.82	0.2	3	57
1739	IPI00027192	Procollagen-lysine,2-oxoglutarate 5-dioxygenase 1 precursor	167	84068	11	5.4	6.47	0.12	3	24
1740	IPI00003505	Isoform 1 of Thyroid receptor-interacting protein 13	167	48863	10	8.6	5.73	0.22	3	34
1741	IPI00001757	Isoform 1 of RNA-binding protein 8A	167	19934	17	17.2	5.5	0.86	3	20
1742	IPI00607685	Isoform 1 of Diphosphoinositol polyphosphate phosphohydrolase 2	167	20521	12	18.3	6	0.58	3	22
1743	IPI00011118	Ribonucleoside-diphosphate reductase M2 subunit	167	51459	15	12.2	6.16	0.2	4	63
1744	IPI00012199	Coiled-coil domain-containing protein 86	167	40325	13	11.1	10.33	0.27	4	137
1745	IPI00179026	Malignant T cell amplified sequence 1	167	20770	6	21.5	8.98	0.35	3	19
1746	IPI00018871	ADP-ribosylation factor-like protein 8B	166	21753	10	17.2	8.67	0.33	4	37
1747	IPI00183208	Isoform 1 of F-box only protein 22	166	45278	6	11.9	6.61	0.15	4	66
1748	IPI00008454	DnaJ homolog subfamily B member 11 precursor	166	40774	6	4.7	5.81	0.17	2	36
1749	IPI00034015	Isoform 1 of CUG-BP- and ETR-3-like factor 1	166	52429	6	7.2	8.7	0.2	3	51
1750	IPI00010368	Isoform 1 of Kinesin-like protein KIF2A	166	78385	9	4.5	6.17	0.13	3	29
1751	IPI00329650	Nucleoporin NUP53	166	34866	7	18.1	9.15	0.2	4	21
1752	IPI00003783	Dual specificity mitogen-activated protein kinase kinase 2	166	44681	15	12.5	6.12	0.24	4	98
1753	IPI00790230	HSPC095	165	160404	7	2.3	6.41	0.06	3	32
1754	IPI00019903	Coiled-coil domain-containing protein 44	165	32913	9	20.5	8.37	0.33	4	29
1755	IPI00305267	Isoform 1 of Golgin subfamily A member 3	165	167765	8	2.9	5.34	0.04	4	4
1756	IPI00221235	nucleoporin 160kDa	165	164355	14	3	5.31	0.06	4	37
1757	IPI00175169	Isoform 1 of ADP-ribosylation factor GTPase-activating protein 1	165	44982	9	10.8	5.46	0.24	3	34
1758	IPI00021924	Histone H1x	165	22474	9	13.1	10.76	0.52	3	50
1759	IPI00479676	Isoform 4 of C-jun-amino-terminal kinase-interacting protein 4	165	145391	12	3.7	5.07	0.07	3	7
1760	IPI00216694	plastin 3	165	71279	10	7.8	5.41	0.14	4	109
1761	IPI00007909	Prenylated Rab acceptor protein 1	164	20806	12	22.2	6.82	0.57	4	16
1762	IPI00153055	Isoform 2 of Septin-10	164	58784	7	7.2	6.98	0.18	3	41
1763	IPI00217553	39S ribosomal protein L41, mitochondrial precursor	164	15430	9	23.4	9.58	0.82	3	32
1764	IPI00023530	Cell division protein kinase 5	163	33739	20	19.5	7.57	0.21	5	43
1765	IPI00024670	Receptor expression-enhancing protein 5	163	21707	6	15.9	8.25	0.33	5	2392
1766	IPI00414554	Actin-related protein 2/3 complex subunit 5-like protein	163	16931	11	16.3	6.15	0.44	2	23
1767	IPI00604402	29 kDa protein	163	29337	8	8	7.68	0.24	2	21
1768	IPI00418238	Isoform 1 of HIV-1 Rev-binding protein-like protein	163	49331	8	9.4	9.28	0.14	3	44
1769	IPI00797186	Isoform 4 of Protein MON2 homolog	163	192347	11	2.2	5.73	0.03	4	20
1770	IPI00166865	CDGSH iron sulfur domain-containing protein 2	162	15497	9	24.4	9.66	0.48	3	80
1771	IPI00071189	91 kDa protein	162	90855	14	4.2	5.15	0.07	3	25
1772	IPI00218962	Uncharacterized protein C20orf43	162	32542	6	15.7	8.38	0.34	4	13
1773	IPI00011201	NAD-dependent malic enzyme, mitochondrial precursor	162	66029	12	7	7.53	0.16	3	134
1774	IPI00021417	U4/U6.U5 tri-snRNP-associated protein 1	162	90371	5	5.3	5.89	0.07	3	30
1775	IPI00847551	Isoform 2 of Neuroblastoma-amplified gene protein	162	257691	8	1.7	5.63	0.03	4	5
1776	IPI00016568	Adenylate kinase isoenzyme 4, mitochondrial	162	25366	20	26.5	8.47	0.28	5	113
1777	IPI00083708	BAT2-iso	162	296334	8	1.8	9.06	0.03	4	45
1778	IPI00412545	Putative uncharacterized protein DKFZp781K1356	162	13611	11	17.2	5.46	0.56	3	125
1779	IPI00101664	Probable asparaginyl-tRNA synthetase, mitochondrial precursor	161	54556	7	8.4	6.79	0.12	3	14
1780	IPI00298202	Acyl-coenzyme A thioesterase 8	161	36347	10	15	7.23	0.3	3	7
1781	IPI00301419	COP9 signalosome complex subunit 7a	161	30429	9	13.1	8.33	0.23	3	55
1782	IPI00305068	Pre-mRNA-processing factor 6	160	107656	11	3.5	8.49	0.09	3	55
1783	IPI00006721	Isoform 1 of Dynamin-like 120 kDa protein, mitochondrial precursor	160	112158	10	5.2	7.88	0.09	4	54
1784	IPI00300299	Signal peptidase complex subunit 3	160	20358	19	15.6	8.67	0.58	4	73
1785	IPI00016372	Ras-related protein Rab-9A	160	23108	9	15.4	5.26	0.31	3	22
1786	IPI00009922	SRA stem-loop-interacting RNA-binding protein, mitochondrial precursor	160	12398	8	33	10.25	1.08	3	76
1787	IPI00641990	Isoform 1 of LAS1-like protein	160	83982	7	7.4	4.64	0.08	4	53
1788	IPI00743813	Isoform 1 of Abnormal spindle-like microcephaly-associated protein	160	413192	9	0.9	10.45		6	88
1789	IPI00013184	N-terminal acetyltransferase complex ARD1 subunit homolog A	160	26613	11	21.7	5.41	0.27	4	53
1790	IPI00296635	1,4-alpha-glucan-branching enzyme	160	80865	10	7.5	5.87	0.08	4	156
1791	IPI00023406	Cytochrome c-type heme lyase	160	30981	8	13.8	6.25	0.11	4	38
1792	IPI00411732	nudix-type motif 16	160	17819	10	20.4	6.21	0.41	4	21
1793	IPI00003944	Lipoamide acyltransferase component of branched-chain alpha-keto acid dehydrogenase complex, mitochondrial precursor	160	53852	12	11.4	8.71	0.13	5	1429
1794	IPI00012912	Carnitine O-palmitoyltransferase 2, mitochondrial precursor	160	74244	9	10.2	8.38	0.09	4	83
1795	IPI00019459	Mitogen-activated protein kinase kinase kinase 7-interacting protein 1	159	54895	3	4.8	5.31	0.12	2	16
1796	IPI00456940	Ribosomal protein L7-like 1	159	28757	11	18.3	10.51	0.39	5	82
1797	IPI00009885	FK506-binding protein 11 precursor	159	22337	17	17.4	9.44	0.52	4	36
1798	IPI00216153	40S ribosomal protein S15	159	17029	16	24.8	10.39	1.48	4	287
1799	IPI00013195	Mitochondrial 39S ribosomal protein L49	159	19243	8	15.7	9.47	0.38	2	46
1800	IPI00012353	Mitochondrial 39S ribosomal protein L3	159	38893	9	12.9	9.52	0.18	4	35
1801	IPI00171459	Hydroxysteroid dehydrogenase-like protein 1	159	37450	5	10.3	8.88	0.29	4	34
1802	IPI00234368	Isoform Short of Adenosine kinase	159	39078	7	9	6.23	0.18	3	41
1803	IPI00007061	Vesicle transport protein GOT1B	158	15415	12	19.6	10.36	0.49	2	41
1804	IPI00306043	Isoform 1 of YTH domain family protein 2	158	62467	13	6.2	8.87	0.11	4	25
1805	IPI00329625	Isoform 1 of Protein TBRG4	158	71150	4	4.6	6.98	0.09	3	87
1806	IPI00011970	Isoform 1 of 3-keto-steroid reductase	157	38638	10	10.6	8.35	0.28	4	63
1807	IPI00165092	Tyrosyl-tRNA synthetase, mitochondrial precursor	157	53394	11	10.5	9.07	0.27	3	226
1808	IPI00299033	Importin subunit alpha-3	157	58288	14	5.6	4.8	0.12	3	113
1809	IPI00216393	Isoform Non-brain of Clathrin light chain A	157	23704	12	21.6	4.45	0.48	4	63
1810	IPI00439194	Isoform 1 of Methyl-CpG-binding domain protein 3	157	33051	10	13.7	5.22	0.21	4	16
1811	IPI00023647	Isoform 1 of Ubiquitin-like modifier-activating enzyme 6	157	119207	7	3.1	5.76	0.08	3	45
1812	IPI00032220	Angiotensinogen precursor	156	53406	20	6.4	5.87	0.2	2	33
1813	IPI00329672	Myosin-Ie	156	127531	8	2.5	9.01	0.05	2	10
1814	IPI00156282	G protein pathway suppressor 1 isoform 2	156	56071	9	10.2	6.3	0.06	4	64
1815	IPI00025277	Programmed cell death protein 6	156	21912	12	18.8	5.16	0.77	4	24
1816	IPI00103483	Negative elongation factor B	156	66283	9	5.7	5.77	0.16	3	37
1817	IPI00005979	Isoform 1 of Translation initiation factor eIF-2B subunit delta	156	58035	6	9.6	9.45	0.18	3	70
1818	IPI00152303	Phosphatidylinositol-5-phosphate 4-kinase type-2 gamma	156	47427	8	7.4	6.36	0.14	2	44
1819	IPI00008934	Hydroxymethylglutaryl-CoA synthase, mitochondrial precursor	156	57113	13	8.1	8.4	0.18	3	3065
1820	IPI00027194	Syntaxin-18	155	38821	8	13.1	5.36	0.28	3	36
1821	IPI00172656	UBX domain-containing protein 8	155	52933	7	12.1	5.46	0.2	4	87
1822	IPI00242630	Isoform 1 of HEAT repeat-containing protein 2	155	94786	8	5.5	6	0.07	4	4
1823	IPI00010697	Isoform Alpha-6X1X2B of Integrin alpha-6 precursor	155	127737	9	3.6	6.39	0.05	3	22
1824	IPI00844508	Cingulin	155	137202	7	3	5.44	0.07	4	66
1825	IPI00218850	Secretory carrier-associated membrane protein 2	154	37082	12	13.7	5.73	0.41	3	53
1826	IPI00419473	Isoform 2 of Transcription factor BTF3	154	17688	11	21	6.85	0.69	5	100
1827	IPI00003799	Isoform 2 of Heme-binding protein 2	154	20846	18	19	4.75	0.56	3	23
1828	IPI00220710	acyl-Coenzyme A thioesterase 2, mitochondrial isoform b	154	50269	9	7.1	8.81	0.21	3	36
1829	IPI00333763	Glutaredoxin-related protein 5	153	16732	7	24.8	6.28	0.74	3	51
1830	IPI00012833	Serine/threonine-protein phosphatase 4 catalytic subunit	153	35628	9	12.7	4.91	0.31	3	26
1831	IPI00250297	L-aminoadipate-semialdehyde dehydrogenase-phosphopantetheinyl transferase	153	35981	11	10	6.35	0.3	3	44
1832	IPI00017160	Vacuolar protein sorting-associated protein VTA1 homolog	153	34143	14	12.1	5.87	0.32	3	69
1833	IPI00017373	Replication protein A 14 kDa subunit	152	13674	9	38	4.96	0.95	3	48
1834	IPI00023461	Isoform 4 of Afadin	152	207702	5	2.4	6.06	0.03	3	29
1835	IPI00304693	Isoform 2 of Nucleoporin-like protein RIP	152	54434	11	10.7	9.05	0.12	4	107
1836	IPI00021327	Isoform 1 of Growth factor receptor-bound protein 2	152	25304	11	18	5.89	0.45	4	46
1837	IPI00009407	Dolichyl-diphosphooligosaccharide--protein glycosyltransferase subunit DAD1	152	12660	12	28.3	6.52	1.05	3	829
1838	IPI00169325	WD repeat-containing protein 36	152	106282	7	4.3	7.32	0.1	3	19
1839	IPI00160421	39S ribosomal protein L18, mitochondrial precursor	151	20792	9	20	9.63	0.35	3	29
1840	IPI00396174	Coiled-coil domain-containing protein 25	151	24634	8	20.2	6.34	0.29	4	28
1841	IPI00063188	Isoform 2 of Evolutionarily conserved signaling intermediate in Toll pathway, mitochondrial precursor	151	33478	8	15.5	9.28	0.33	3	4
1842	IPI00026328	Thioredoxin domain-containing protein 12 precursor	151	19365	11	25.6	5.24	0.62	3	78
1843	IPI00219910	22 kDa protein	151	22291	11	15.9	7.13	0.75	3	56
1844	IPI00395694	Isoform 2 of Transportin-3	151	105961	16	4.8	5.35	0.13	4	133
1845	IPI00014236	Isoform 1 of Zinc transporter ZIP14	151	54902	14	6.7	5.16	0.12	2	107
1846	IPI00217253	GTP cyclohydrolase 1 feedback regulatory protein	151	9749	9	50	6.08	0.84	3	75
1847	IPI00410666	Isoform 3 of Protein LAP4	151	178601	6	2.4	5.03	0.04	4	36
1848	IPI00032460	U6 snRNA-associated Sm-like protein LSm2	151	10942	12	48.4	6.04	1.98	3	76
1849	IPI00016639	protein kinase C, iota	151	69188	9	8.7	5.54	0.15	3	34
1850	IPI00647635	Isoform 3 of PERQ amino acid-rich with GYF domain-containing protein 2	151	152891	15	2.6	5.49	0.04	4	71
1851	IPI00101186	Isoform 1 of RRP12-like protein	150	145037	14	3.4	8.97	0.07	4	56
1852	IPI00007024	UPF0195 protein FAM96B	150	17766	9	43.6	5.07	0.69	4	25
1853	IPI00006207	Isoform 2 of Leucine-rich repeat flightless-interacting protein 1	150	86979	8	3.4	4.58	0.08	2	36
1854	IPI00550917	Twinfilin-2	150	39751	10	17.2	6.37	0.08	4	57
1855	IPI00334159	Von Hippel-Lindau binding protein 1	150	26690	19	11.2	9.1	0.42	3	68
1856	IPI00020515	Isoform 1 of Vesicle transport protein USE1	150	29440	8	14.3	9.13	0.24	3	8
1857	IPI00000643	BAG family molecular chaperone regulator 2	149	23928	8	12.8	6.25	0.14	3	21
1858	IPI00163644	Oxysterol-binding protein	149	101862	10	5.1	6.62	0.1	3	26
1859	IPI00298558	Programmed cell death protein 10	149	24686	8	17.9	7.79	0.29	3	29
1860	IPI00807498	CCDC6 protein (Fragment)	149	38254	5	12.3	9.42	0.18	3	37
1861	IPI00030542	Putative uncharacterized protein LOC389592	149	227236	6	1.6	6.44	0.03	3	22
1862	IPI00220528	Small nuclear ribonucleoprotein F	149	9776	12	24.4	4.7	1.49	2	187
1863	IPI00016046	Protein MGR2 homolog	148	8405	4	46.8	9.58	1	2	99
1864	IPI00746004	40S ribosomal protein S27-like protein	148	9813	16	40.5	9.57	2.38	3	209
1865	IPI00385267	Signal recognition particle receptor subunit alpha	147	70223	4	6.3	9.07	0.1	4	88
1866	IPI00442121	delta-aminolevulinic acid dehydratase isoform a	147	39579	7	10.9	7.59	0.27	3	41
1867	IPI00440828	Isoform 2 of Fumarylacetoacetate hydrolase domain-containing protein 1	147	25179	7	13.3	7.64	0.28	2	48
1868	IPI00011062	Isoform 1 of Carbamoyl-phosphate synthase [ammonia], mitochondrial precursor	147	165975	7	2.4	6.3	0.04	3	313
1869	IPI00025156	Isoform 1 of STIP1 homology and U box-containing protein 1	147	35290	4	12.5	5.61	0.2	3	20
1870	IPI00291695	Probable glutathione peroxidase 8	147	24122	12	15.3	9.42	0.48	3	37
1871	IPI00015773	COMM domain-containing protein 3	146	22365	5	19.5	5.63	0.32	4	15
1872	IPI00290439	Isoform 1 of Serine/threonine-protein kinase SRPK1	146	93147	10	6.1	7.62	0.07	4	145
1873	IPI00291930	Isoform 1 of Clathrin interactor 1	146	68273	8	4.2	6.01	0.1	2	21
1874	IPI00006863	Sperm-associated antigen 7	146	32988	4	10.2	8.86	0.21	3	24
1875	IPI00022649	Isoform 1 of Solute carrier family 12 member 2	146	132048	6	3	5.98	0.05	2	33
1876	IPI00023591	Transcriptional activator protein Pur-alpha	146	35003	5	18	6.07	0.2	3	27
1877	IPI00412987	GMFB protein	146	18326	11	19.5	5.21	0.66	3	56
1878	IPI00107531	Isoform 3 of DNA repair protein RAD50	146	139145	11	3.8	6.17	0.02	4	35
1879	IPI00409659	Ubiquilin-2	146	65655	7	6.9	5.15	0.1	3	22
1880	IPI00014232	ADP-ribosylation factor-like protein 6-interacting protein 1	145	23518	13	11.8	9.38	0.49	3	62
1881	IPI00024320	Putative RNA-binding protein 3	145	17160	13	28.7	8.86	1.05	3	206
1882	IPI00384867	Isoform 2 of Adenosine 3~-phospho 5~-phosphosulfate transporter 1	145	43453	7	8.4	9.47	0.25	3	32
1883	IPI00293746	Isoform 1 of Multiple myeloma tumor-associated protein 2	145	29679	5	10.3	10.03	0.24	2	212
1884	IPI00008552	Glutaredoxin-3	145	37693	8	12.2	5.31	0.29	3	70
1885	IPI00005724	LanC-like protein 1	144	45995	7	10.3	7.86	0.07	4	24
1886	IPI00217013	Isoform 1 of SMEK homolog 1	144	95935	16	4.7	4.83	0.11	4	137
1887	IPI00022277	Coiled-coil domain-containing protein 56	144	11724	9	26.4	9.59	1.16	3	68
1888	IPI00300078	Periodic tryptophan protein 2 homolog	144	103357	7	3.2	5.76	0.06	2	22
1889	IPI00552587	Growth arrest and DNA-damage-inducible proteins-interacting protein 1	143	25425	9	14	10.03	0.28	3	20
1890	IPI00784201	Isoform 1 of Centrosomal protein of 290 kDa	143	291050	6	1.5	5.75		5	7
1891	IPI00413587	Isoform 1 of BH3-interacting domain death agonist	143	22152	11	12.3	5.27	0.52	2	18
1892	IPI00019981	Transcription initiation factor IIE subunit beta	143	33080	6	13.1	9.66	0.21	3	25
1893	IPI00023532	Isoform 1 of SPATS2-like protein	142	62204	8	7.9	9.67	0.11	3	46
1894	IPI00414168	E3 ubiquitin-protein ligase MARCH5	142	31781	6	18.7	9	0.22	4	16
1895	IPI00026570	Cytochrome c oxidase polypeptide VIIa-liver/heart, mitochondrial precursor	141	12950	8	20	9.23	0.6	2	48
1896	IPI00411886	Nucleolar complex protein 2 homolog	141	85707	6	2.7	5.46	0.08	2	33
1897	IPI00329593	Isoform 2 of ADP-dependent glucokinase	141	54269	4	10.3	5.77	0.19	3	18
1898	IPI00004459	Probable dimethyladenosine transferase	141	35499	9	13.7	10.01	0.2	3	31
1899	IPI00011604	Glycine cleavage system H protein, mitochondrial precursor	141	19127	16	17.3	4.91	1.25	2	108
1900	IPI00026513	Ribose-5-phosphate isomerase	141	33533	8	15.4	8.78	0.33	3	12
1901	IPI00007183	Isoform 2 of Atlastin-2	141	66672	12	6	5.76	0.16	3	74
1902	IPI00290461	Eukaryotic translation initiation factor 3 subunit J	141	29159	12	14	4.72	0.11	3	54
1903	IPI00296365	Isoform 1 of Centromeric protein E	140	317588	8	1.2	5.51		5	20
1904	IPI00023529	Cell division protein kinase 6	140	37257	7	15.3	6.02	0.09	4	10
1905	IPI00465149	Isoform 1 of Dipeptidyl peptidase 9	140	98999	11	5.2	6.01	0.07	4	43
1906	IPI00294211	Pre-mRNA-splicing factor ATP-dependent RNA helicase PRP16	140	141270	7	2.5	6.11	0.02	3	9
1907	IPI00220578	Guanine nucleotide-binding protein G	139	41076	19	7.3	5.5	0.17	2	80
1908	IPI00007019	Peptidyl-prolyl cis-trans isomerase-like 1	139	18339	9	22.9	7.78	0.66	3	43
1909	IPI00005264	Isoform 2 of Plakophilin-2	139	97852	8	6.1	9.39	0.1	3	57
1910	IPI00016786	Isoform 2 of Cell division control protein 42 homolog precursor	139	21587	12	17.8	6.15	0.16	3	101
1911	IPI00014198	Exosome complex exonuclease RRP42	139	32442	12	10	5.08	0.22	2	39
1912	IPI00042604	Isoform 1 of Uncharacterized protein C16orf14	139	17931	6	10.6	9.5	0.19	3	10
1913	IPI00005745	Serine palmitoyltransferase 1	139	53281	3	5.9	5.72	0.13	2	28
1914	IPI00019899	C-4 methylsterol oxidase	139	35592	17	7.2	6.75	0.19	2	53
1915	IPI00002745	Cathepsin Z precursor	138	34530	11	7.3	6.7	0.2	2	22
1916	IPI00020906	Inositol monophosphatase	138	30568	8	7.9	5.16	0.23	2	47
1917	IPI00090807	Methyltransferase like 7B	138	31965	7	15.2	8.78	0.35	4	187
1918	IPI00373869	20 kDa protein	138	20062	9	33.9	5.46	0.36	3	9
1919	IPI00329572	Protein kinase C and casein kinase substrate in neurons protein 3	138	48799	7	6.4	5.83	0.14	2	57
1920	IPI00010438	Isoform SNAP-23a of Synaptosomal-associated protein 23	138	23682	8	16.6	4.89	0.3	3	32
1921	IPI00018783	Inosine triphosphate pyrophosphatase	138	21831	14	13.9	5.5	0.77	3	42
1922	IPI00306708	Lymphokine-activated killer T-cell-originated protein kinase	138	36404	11	10.2	4.98	0.3	3	23
1923	IPI00019450	Isoform Long of 60 kDa SS-A/Ro ribonucleoprotein	137	61372	7	6.5	8.27	0.11	3	71
1924	IPI00017339	Splicing factor 3B subunit 4	137	44414	7	6.4	8.54	0.07	3	56
1925	IPI00002186	Brefeldin A-inhibited guanine nucleotide-exchange protein 2	137	204418	7	1.6	5.93	0.05	3	80
1926	IPI00220342	N(G),N(G)-dimethylarginine dimethylaminohydrolase 1	137	31444	9	12.6	5.53	0.11	4	36
1927	IPI00375358	Isoform 1 of Replication factor C subunit 1	136	128688	8	2	9.38	0.05	2	6
1928	IPI00013891	Isoform Long of Transformer-2 protein homolog	136	32726	7	12.1	11.27	0.34	3	69
1929	IPI00012341	Isoform SRP40-1 of Splicing factor, arginine/serine-rich 5	136	31359	28	14	11.59	0.35	3	81
1930	IPI00306436	Isoform Del-701 of Signal transducer and activator of transcription 3	136	88723	6	4.2	5.94	0.08	3	30
1931	IPI00014958	Isoform 1 of Serum paraoxonase/arylesterase 2	136	39658	12	7.1	5.26	0.27	2	122
1932	IPI00383460	G-rich RNA sequence binding factor 1 isoform 1	136	53616	8	7.7	5.83	0.13	3	65
1933	IPI00032903	Peptidyl-tRNA hydrolase 2, mitochondrial precursor	136	19466	5	26.8	8.95	0.62	3	12
1934	IPI00000051	Prefoldin subunit 1	136	14202	6	30.3	6.32	0.24	4	21
1935	IPI00020530	Thioesterase superfamily member 2	136	15065	8	15.7	9.23	0.5	2	408
1936	IPI00024524	RNA-binding protein PNO1	135	28078	8	9.5	9.75	0.25	2	47
1937	IPI00029740	Isoform 3 of Sorting nexin-3	135	13335	11	19.5	8.91	0.98	3	62
1938	IPI00008449	Isoform 3 of Pre-mRNA 3~-end-processing factor FIP1	134	58398	9	7.9	5.41	0.12	3	42
1939	IPI00165949	Isoform 2 of Endoplasmic reticulum aminopeptidase 1	134	108343	8	3	5.86	0.06	2	23
1940	IPI00024705	PDZ domain-containing protein GIPC1	134	36141	3	8.4	5.9	0.19	2	15
1941	IPI00102864	Hexokinase-2	134	103739	6	4	5.71	0.1	3	30
1942	IPI00060627	Coiled-coil domain-containing protein 124	134	25820	10	13.5	9.54	0.27	3	314
1943	IPI00007818	Cleavage and polyadenylation specificity factor subunit 3	134	78120	8	6.4	5.37	0.04	4	224
1944	IPI00026965	Ubiquitin-conjugating enzyme E2 D3	134	16904	7	26.5	7.67	0.73	3	127
1945	IPI00005740	Neighbor of COX4	134	24214	12	10	5.92	0.47	2	<1
1946	IPI00011736	Phosphatidylinositol 3-kinase regulatory subunit beta	134	81916	8	6.5	6.1	0.04	4	6
1947	IPI00292753	Isoform 6 of GTPase-activating protein and VPS9 domain-containing protein 1	134	167547	15	1.5	5.08	0.02	2	65
1948	IPI00217920	Isoform 1 of Aldehyde dehydrogenase family 16 member A1	134	86086	9	3.7	6.35	0.08	3	122
1949	IPI00022832	Brain protein 44	133	14327	12	33.1	10.44	1.35	4	109
1950	IPI00218924	Calcium-binding protein p22	133	22442	6	18.5	4.98	0.52	3	5
1951	IPI00059292	Protein mago nashi homolog 2	133	17322	12	27.7	5.95	0.43	3	94
1952	IPI00169288	Isoform 2 of Retinal dehydrogenase 2	132	53482	23	3.3	5.84	0.2	3	51
1953	IPI00419263	Peroxisomal 3,2-trans-enoyl-CoA isomerase	132	39926	5	7.8	8.83	0.17	2	71
1954	IPI00291643	SPRY domain-containing protein 4	132	23198	5	13	6.44	0.31	3	35
1955	IPI00027397	Isoform 1 of Hematological and neurological expressed 1-like protein	132	20108	8	14.7	9.3	0.36	2	31
1956	IPI00100796	Charged multivesicular body protein 5	132	24612	8	19.2	4.68	0.29	2	30
1957	IPI00106913	peroxisomal short-chain alcohol dehydrogenase	132	29803	9	9.4	8.81	0.24	3	62
1958	IPI00006176	Hepatocyte growth factor-regulated tyrosine kinase substrate	131	86708	7	3.6	5.84	0.08	3	39
1959	IPI00014377	Ras-related protein Rab-32	131	25210	5	9.3	6.08	0.28	2	19
1960	IPI00013004	Isoform 1 of Pyridoxal kinase	131	35308	7	11.9	5.75	0.2	3	31
1961	IPI00017303	DNA mismatch repair protein Msh2	131	105418	10	4	5.58	0.06	3	49
1962	IPI00301489	Uroporphyrinogen decarboxylase	131	41103	10	8.4	5.77	0.26	3	51
1963	IPI00412771	CD2-associated protein	131	71635	9	5.2	6.07	0.09	3	44
1964	IPI00018434	Isoform 1 of Tumor susceptibility gene 101 protein	131	44088	10	10.5	6.06	0.24	3	48
1965	IPI00413659	Isoform 2 of Alkylated DNA repair protein alkB homolog 5	131	44571	9	10.2	9.19	0.15	2	28
1966	IPI00306290	Exportin-T	131	111148	10	4.3	5.24	0.03	3	51
1967	IPI00031708	Fumarylacetoacetase	131	46743	6	6	6.46	0.15	2	51
1968	IPI00784376	Mitochondrial 18 kDa protein	130	18056	6	21.1	9.33	0.67	3	12
1969	IPI00154283	Isoform 1 of Protein KIAA1524	130	103318	8	4.3	5.85	0.06	3	4
1970	IPI00016669	GTP-binding protein Rheb precursor	130	20542	8	17.4	5.65	0.58	2	43
1971	IPI00056494	60S ribosomal protein L36a-like	130	12746	11	21.7	10.67	1.04	3	272
1972	IPI00001655	UPF0468 protein C16orf80	130	22931	9	16.6	9.78	0.15	3	27
1973	IPI00009997	N-acetyllactosaminide beta-1,3-N-acetylglucosaminyltransferase	130	47545	11	6	6.77	0.07	2	114
1974	IPI00219160	60S ribosomal protein L34	129	13513	13	21.4	11.48	0.57	3	417
1975	IPI00292140	Caspase-3 precursor	129	32044	9	6.9	6.09	0.22	2	130
1976	IPI00073779	Isoform 1 of 28S ribosomal protein S35, mitochondrial precursor	129	37106	8	17.3	8.4	0.29	3	30
1977	IPI00032498	Dynactin subunit 5	129	20684	8	13.2	8.32	0.35	3	7
1978	IPI00216737	Isoform 1 of MYC-induced nuclear antigen	129	53109	8	4.9	6.23	0.13	2	49
1979	IPI00554711	Junction plakoglobin	129	82376	10	5.1	5.95	0.08	3	23
1980	IPI00549343	Vesicle-associated membrane protein 3	128	11359	6	41	8.89	0.7	2	73
1981	IPI00027180	CAAX prenyl protease 1 homolog	128	55063	6	5.7	7.12	0.12	3	38
1982	IPI00031410	FKBP12-rapamycin complex-associated protein	128	290759	14	1.3	6.73	0.02	3	7
1983	IPI00032957	SUMO-conjugating enzyme UBC9	128	18223	8	22.8	8.87	0.67	3	127
1984	IPI00006050	Isoform 1 of Protein FAM115A	128	103144	7	3.1	6.12	0.03	3	82
1985	IPI00000686	Probable RNA-binding protein 19	128	107728	9	2.7	6.11	0.03	3	63
1986	IPI00001738	Nuclear pore complex protein Nup88	128	84629	5	6.9	5.47	0.08	3	39
1987	IPI00305545	Isoform 1 of Lariat debranching enzyme	128	62144	7	5.5	5.25	0.11	2	34
1988	IPI00012069	NAD	127	30905	13	15	8.91	0.51	3	114
1989	IPI00449162	Isoform 2 of APAF1-interacting protein	127	23185	10	22.1	6.22	0.71	3	19
1990	IPI00007060	Peptide deformylase, mitochondrial precursor	127	27452	10	12.8	9.48	0.26	3	13
1991	IPI00024975	Isoform 1 of Kinesin-like protein KIF15	127	161030	7	2.4	5.75	0.04	3	8
1992	IPI00304071	Acyl-CoA synthetase family member 2, mitochondrial precursor	127	68993	7	6	7.5	0.1	3	99
1993	IPI00645805	Isovaleryl-CoA dehydrogenase, mitochondrial precursor	127	46803	9	6.4	8.45	0.15	3	248
1994	IPI00420065	Isoform 1 of Acyl-CoA dehydrogenase family member 11	127	88026	7	2.6	8.35	0.08	2	51
1995	IPI00219291	Isoform 2 of ATP synthase subunit f, mitochondrial	127	10414	16	27.3	9.87	2.15	2	174
1996	IPI00171127	Ubiquitin-associated protein 2	127	117614	6	4.4	6.89	0.06	3	19
1997	IPI00023779	Isoform 2 of Nitrilase homolog 1	126	36728	6	8	7.91	0.09	3	24
1998	IPI00301323	ATP-dependent RNA helicase DDX18	126	75702	12	5.1	9.52	0.14	3	142
1999	IPI00179589	Myotrophin	126	14508	8	34.6	5.92	0.52	2	191
2000	IPI00000057	Conserved oligomeric Golgi complex component 2	126	83726	6	3.5	6.2	0.08	2	14
2001	IPI00005129	Isoform 1 of Secretory carrier-associated membrane protein 1	126	38295	3	10.7	7.03	0.18	2	44
2002	IPI00022810	Dipeptidyl-peptidase 1 precursor	126	52607	14	8.2	6.54	0.2	3	57
2003	IPI00760958	Isoform 2 of Protein PAT1 homolog 1	126	70879	14	7.3	9.71	0.15	3	25
2004	IPI00006122	Isoform MEA6 of Cutaneous T-cell lymphoma-associated antigen 5	125	91183	4	4.1	5.15	0.07	3	101
2005	IPI00384643	Isoform 1 of Putative quinone oxidoreductase	125	35685	13	8.7	6.67	0.31	3	42
2006	IPI00470779	Alpha-taxilin	125	62195	6	7.1	6.15	0.05	3	25
[truncated: 569 more rows]
