# Supplementary material for: Label-free quantitative proteomics of CD133-positive liver cancer stem cells
Source: Proteome Sci. 2012 Nov 21;10:69. doi: 10.1186/1477-5956-10-69 (PMC3576254; doi:10.1186/1477-5956-10-69)
Supplement: Additional file 4: Table S4 — Significant proteins in CD133 + Huh7 cells. [file 1477-5956-10-69-S4.xls]

## Sheet: 工作表1
Significant proteins in CD133+ Huh7 cells
No.	Accession	Protein description	Score	Unique peptides	Hepatocyte area	CD133- Huh7 area	CD133+ Huh7 area	CD133+ Huh7 area/ CD133- Huh7 area	CD133+ Huh7 area/ Hepatocyte area	p-value	MaxQuant CD133+ Huh7/ CD133- Huh7
1	IPI00009704	Probable proline dehydrogenase 2	624	11	0.37±0.08	0.01±0.01	3.00±1.04	300.3	8.05094	>0.001	NaN
2	IPI00399007	Putative uncharacterized protein DKFZp686I04196 (Fragment)	254	3	0.96±0.02	0.06±0.02	4.13±0.97	73.6964	4.31695	>0.001	NaN
3	IPI00291866	Plasma protease C1 inhibitor precursor	263	6	1.37±0.08	0.07±0.02	3.63±1.60	54.1045	2.6402	>0.001	2.4552
4	IPI00555812	Vitamin D-binding protein precursor	659	13	0.43±0.02	0.03±0.02	0.68±0.12	21.871	1.59529	>0.001	NaN
5	IPI00032498	Dynactin subunit 5	134	4	0.13±0.02	0.09±0.02	1.69±0.06	18.7333	13.0698	>0.001	0.893838
6	IPI00477090	IGHM protein	327	6	1.12±0.18	0.16±0.04	2.73±0.30	16.7423	2.4301	>0.001	NaN
7	IPI00216138	Transgelin	552	10	0.21±0.05	0.13±0.06	2.11±0.30	15.9621	9.98578	>0.001	33.9369
8	IPI00012540	Prominin-1 precursor	170	4	0.01±0.01	0.05±0.01	0.69±0.09	15.2444	76.2222	>0.001	124.061
9	IPI00016457	Isoform 1 of Carnitine O-acetyltransferase	829	16	1.35±0.06	0.86±0.48	10.68±0.29	12.4731	7.89719	>0.001	0.924004
10	IPI00015285	Ethanolamine-phosphate cytidylyltransferase	472	9	0.70±0.11	1.20±0.08	14.9±0.88	12.4478	21.3467	>0.001	0.807114
11	IPI00296196	Dimethylglycine dehydrogenase, mitochondrial precursor	2182	40	13.03±1.25	1.76±0.34	18.48±5.32	10.5316	1.4185	>0.001	NaN
12	IPI00550900	Translationally-controlled tumor protein	242	5	0.05±0.01	0.04±0.01	0.44±0.04	10.1395	8.89796	>0.001	0.352111
13	IPI00172636	Isoform Delta 6 of Calcium/calmodulin-dependent protein kinase type II delta chain	534	11	0.58±0.11	0.66±0.06	6.62±1.37	10.0121	11.3907	>0.001	1.40393
14	IPI00004472	Isoform 1 of Serine/threonine-protein kinase WNK1	179	3	0.32±0.09	0.07±0.001	0.63±0.10	9.67692	1.96562	>0.001	0.262417
15	IPI00219518	ADP-ribosylation factor-like protein 1	173	3	0.21±0.01	0.15±0.03	1.31±0.51	8.63158	6.15963	>0.001	4.22748
16	IPI00515018	Isoform 3 of Kynurenine 3-monooxygenase	357	6	1.11±0.20	0.04±0.02	0.33±0.16	8.4359	0.296664	>0.001	0.00571235
17	IPI00418471	Vimentin	1726	30	0.38±0.03	0.82±0.05	6.77±0.50	8.24482	17.7664	>0.001	21.5086
18	IPI00003905	Solute carrier family 2, facilitated glucose transporter member 2	465	10	4.36±1.13	0.04±0.01	0.35±0.12	7.88636	0.0795871	>0.001	NaN
19	IPI00218918	Annexin A1	303	5	0.02±0.003	0.04±0.01	0.33±0.03	7.83333	21.9333	>0.001	101.436
20	IPI00033130	SUMO-activating enzyme subunit 1	516	13	8.74±1.39	0.8±0.18	5.64±0.44	7.05757	0.645268	>0.001	0.765698
21	IPI00030207	GDP-mannose 4,6 dehydratase	122	4	0.08±0.01	0.45±0.02	3.16±0.03	7.04464	40.987	>0.001	0.861066
22	IPI00177728	Cytosolic non-specific dipeptidase	807	17	1.79±0.07	1.11±0.05	7.32±0.27	6.61754	4.0934	>0.001	0.964968
23	IPI00604527	Threonyl-tRNA synthetase, mitochondrial precursor	179	3	0.26±0.01	0.04±0.004	0.27±0.18	6.2093	1.03891	>0.001	0.678841
24	IPI00186460	Isoform 1 of Collagen alpha-1(II) chain precursor	227	4	0.01±0.01	0.15±0.05	0.94±0.06	6.0974	67.0714	>0.001	11.9534
25	IPI00024095	Annexin A3	919	15	0.15±0.002	0.44±0.07	2.69±0.48	6.10204	17.7039	>0.001	17.1273
26	IPI00377027	Isoform 3 of Beta,beta-carotene 9',10'-dioxygenase	379	5	0.32±0.01	0.02±0.01	0.11±0.02	5.38095	0.35873	0.004	NaN
27	IPI00470631	Isoform 1 of Ubiquinone biosynthesis protein COQ9, mitochondrial precursor	334	6	0.34±0.05	0.12±0.07	0.61±0.36	5.18644	1.78947	>0.001	1.29775
28	IPI00549467	Nitrilase homolog 2	1122	20	3.06±0.60	1.39±0.60	7.14±1.95	5.15235	2.33355	>0.001	0.768842
29	IPI00299778	Serum paraoxonase/lactonase 3	695	11	2.93±0.38	0.32±0.14	1.63±0.44	5.06231	0.555176	>0.001	0.345673
30	IPI00384297	Isoform 1 of Carbonyl reductase 4	533	9	1.53±0.08	0.35±0.11	1.71±0.78	4.94493	1.11285	>0.001	0.645575
31	IPI00329650	Nucleoporin NUP53	252	4	0.05±0.02	0.28±0.04	1.29±0.13	4.70545	26.4082	>0.001	3.62316
32	IPI00249080	Isoform 2 of N-acetylserotonin O-methyltransferase-like protein	203	3	0.04±0.01	0.08±0.03	0.38±0.03	4.7	10.7429	>0.001	1.12997
33	IPI00007814	Vacuolar proton pump subunit C 1	277	7	10.19±0.53	0.46±0.04	1.98±0.17	4.31659	0.194052	>0.001	0.262945
34	IPI00102036	ADP-ribosylation factor-like protein 5B	112	3	0.03±0.01	0.05±0.004	0.21±0.07	4.26531	7.46429	7.464	0.963991
35	IPI00007219	Cytochrome P450 2C9	1519	32	8.23±0.97	0.47±0.18	2.00±0.52	4.26383	0.243411	>0.001	NaN
36	IPI00009480	COP9 signalosome complex subunit 8	262	4	1.36±0.24	0.60±0.04	2.52±0.58	4.18469	1.84791	>0.001	0.893577
37	IPI00018953	Dipeptidyl peptidase 4	151	4	0.22±0.02	0.23±0.13	0.94±0.55	4.00855	4.2831	>0.001	7.11655
38	IPI00220993	Isoform CNPI of 2',3'-cyclic-nucleotide 3'-phosphodiesterase	187	4	0.1±0.004	0.04±0.007	0.17±0.06	3.84091	1.625	1.625	1.19422
39	IPI00101652	Isoform 1 of Selenocysteine lyase	170	3	0.11±0.01	0.13±0.01	0.48±0.05	3.832	4.43518	>0.001	0.400437
40	IPI00017510	Cytochrome c oxidase subunit 2	314	6	15.76±1.17	0.85±0.02	3.24±0.99	3.80047	0.20547	>0.001	4.34199
41	IPI00479145	Keratin, type I cytoskeletal 19	1811	27	1.29±0.18	0.83±0.18	3.07±0.15	3.69843	2.38414	>0.001	7.46989
42	IPI00220267	Argininosuccinate lyase	1395	24	3.07±0.53	1.78±0.25	6.52±0.25	3.66929	2.1237	>0.001	0.610059
43	IPI00010706	Glutathione synthetase	774	15	1.04±0.15	1.17±0.06	4.27±0.19	3.65497	4.12464	>0.001	1.08031
44	IPI00018402	Tubulin-specific chaperone E	320	6	0.03±0.01	0.13±0.01	0.46±0.02	3.60938	14.4375	14.438	1.44537
45	IPI00396627	Isoform 1 of Zinc phosphodiesterase ELAC protein 2	311	9	0.88±0.17	0.81±0.12	2.90±1.22	3.58096	3.31086	>0.001	1.39731
46	IPI00006252	Multisynthetase complex auxiliary component p43	458	12	0.78±0.11	0.96±0.17	3.31±0.16	3.45303	4.23559	>0.001	0.919542
47	IPI00383164	SNC66 protein	148	3	0.23±0.02	0.23±0.01	0.79±0.48	3.41379	3.38462	3.385	2.45306
48	IPI00000691	Claudin-1	138	3	0.22±0.02	0.26±0.03	0.85±0.26	3.30859	3.9213	>0.001	9.10893
49	IPI00022538	Starch-binding domain-containing protein 1	180	3	0.76±0.05	1.07±0.38	3.51±0.65	3.29081	4.59764	>0.001	1.51217
50	IPI00217458	Alanine aminotransferase 1	954	16	1.32±0.13	0.98±0.20	3.23±1.31	3.28717	2.43991	>0.001	NaN
51	IPI00329444	Acyl-coenzyme A synthetase ACSM2B, mitochondrial precursor	1635	29	8.97±0.33	0.78±0.03	2.54±0.35	3.26444	0.283374	>0.001	0.26082
52	IPI00024990	Methylmalonate-semialdehyde dehydrogenase [acylating], mitochondrial precursor	2100	36	20.29±1.32	2.02±0.62	6.56±0.92	3.24123	0.323164	>0.001	0.658542
53	IPI00465179	cDNA FLJ44241 fis, clone THYMU3008436, highly similar to 6- phosphofructokinase, muscle type	888	15	0.94±0.27	2.34±0.37	7.56±0.64	3.23162	8.01909	>0.001	1.97033
54	IPI00013323	Cytochrome P450 2C19	1359	10	1.67±0.29	0.16±0.08	0.53±0.03	3.22086	0.313995	0.314	NaN
55	IPI00218297	4-hydroxyphenylpyruvate dioxygenase	1202	22	6.28±0.97	0.56±0.25	1.77±0.47	3.15302	0.281986	0.282	NaN
56	IPI00465431	Galectin-3	251	5	0.13±0.08	0.50±0.11	1.52±0.39	3.05443	11.4773	11.477	0.648128
57	IPI00014898	Isoform 1 of Plectin-1	2637	67	1.49±0.37	1.59±0.93	4.76±0.63	2.98932	3.18968	>0.001	1.13161
58	IPI00022895	Alpha-1B-glycoprotein precursor	337	5	0.63±0.13	0.18±0.03	0.52±0.27	2.96	0.827476	0.827	NaN
59	IPI00328715	Protein LYRIC	217	5	0.97±0.18	0.70±0.20	2.06±0.84	2.93438	2.1294	2.129	0.688867
60	IPI00218732	Serum paraoxonase/arylesterase 1	386	6	2.91±0.23	0.23±0.12	0.67±0.16	2.91266	0.228895	0.229	NaN
61	IPI00465184	Guanine deaminase	266	4	0.83±0.25	0.28±0.02	0.80±0.25	2.88768	0.956783	0.957	NaN
62	IPI00008552	Glutaredoxin-3	315	8	0.38±0.16	0.57±0.11	1.60±0.18	2.79545	4.17493	4.175	0.941527
63	IPI00645702	CTP synthase 2	185	3	2.65±0.66	0.57±0.05	1.55±0.33	2.74336	0.584906	0.585	1.38089
64	IPI00215918	ADP-ribosylation factor 4	518	5	2.38±0.13	2.48±0.32	6.81±1.65	2.74295	2.86171	>0.001	0.655665
65	IPI00009750	Galectin-4	437	8	0.84±0.01	1.10±0.19	2.98±0.29	2.70701	3.55436	>0.001	NaN
66	IPI00010882	Isoform DFF45 of DNA fragmentation factor subunit alpha (Fragment)	148	4	0.04±0.01	0.32±0.02	0.86±0.18	2.6729	24.5143	24.514	0.838306
67	IPI00302592	filamin A, alpha isoform 1	4476	76	3.19±1.84	3.15±0.54	8.40±0.24	2.66826	2.63477	2.635	4.31474
68	IPI00843789	Glycine dehydrogenase [decarboxylating], mitochondrial precursor	2599	46	39.06±5.78	3.25±1.69	8.58±2.81	2.64081	0.219685	0.22	1.48358
69	IPI00296215	Tumor-associated calcium signal transducer 1 precursor	204	3	0.01±0.004	0.12±0.01	0.31±0.01	2.56303	27.7273	27.727	6.17003
70	IPI00010779	Isoform 1 of Tropomyosin alpha-4 chain	1198	12	0.97±0.21	1.20±0.45	3.04±0.18	2.54059	3.13636	>0.001	8.77668
71	IPI00244391	Xanthine dehydrogenase/oxidase	926	15	0.40±0.060	0.53±0.09	1.33±0.05	2.53232	3.3217	3.322	NaN
72	IPI00012828	3-ketoacyl-CoA thiolase, peroxisomal precursor	1452	22	5.45±0.56	1.08±0.31	2.72±0.76	2.51756	0.499542	>0.001	1.32897
73	IPI00383879	Arylacetamide deacetylase	749	14	2.19±0.35	1.58±0.72	3.95±2.53	2.50253	1.80155	>0.001	0.396565
74	IPI00073772	Fructose-1,6-bisphosphatase 1	1553	25	13.8±2.14	1.88±0.49	4.67±0.48	2.48562	0.338236	>0.001	NaN
75	IPI00007282	Cytochrome P450 2E1	1415	28	3.45±0.20	2.03±0.83	5.00±0.89	2.46381	1.44876	1.449	1.03014
76	IPI00554737	Serine/threonine-protein phosphatase 2A 65 kDa regulatory subunit A alpha isoform	1196	19	0.28±0.01	3.50±0.96	8.55±0.46	2.4468	30.8809	30.881	1.11396
77	IPI00029784	UDP-glucuronosyltransferase 2B7 precursor	947	15	15.92±2.1	0.56±0.16	1.37±0.48	2.43339	0.0860445	0.086	NaN
78	IPI00105598	Proteasome 26S non-ATPase subunit 11 variant (Fragment)	682	14	1.87±0.53	1.69±0.13	4.09±0.45	2.41667	2.19249	2.192	1.08622
79	IPI00554811	Actin-related protein 2/3 complex subunit 4	301	5	3.18±0.14	2.51±0.12	5.92±1.30	2.35561	1.86109	1.861	2.63946
80	IPI00165393	Acidic leucine-rich nuclear phosphoprotein 32 family member E	373	6	1.72±0.04	2.49±0.18	5.84±0.49	2.34322	3.40559	3.406	0.742262
81	IPI00386208	Gastric-associated differentially-expressed protein YA61P	224	4	0.01±0.01	0.42±0.04	0.97±0.07	2.34135	108.222	108.222	13.9041
82	IPI00329033	Dimethylaniline monooxygenase [N-oxide-forming] 3	1864	32	10.5±1.20	10.23±3.96	23.76±6.7	2.32274	2.26193	2.262	NaN
83	IPI00006092	Phosphomannomutase 2	120	3	2.01±0.77	1.52±0.37	3.39±0.46	2.23518	1.69058	1.691	1.44272
84	IPI00022977	Creatine kinase B-type	1181	19	0.86±0.15	6.39±0.56	13.5±2.43	2.11254	15.6578	15.658	2.03271
85	IPI00000861	Isoform 1 of LIM and SH3 domain protein 1	460	12	19.82±4.7	1.71±0.59	3.59±0.41	2.10059	0.18124	0.181	1.94234
86	IPI00024971	Oxysterol-binding protein 1	1133	26	1.37±0.16	1.86±0.06	3.90±1.62	2.09634	2.85139	2.851	0.841754
87	IPI00015148	Ras-related protein Rap-1b precursor	342	9	1.87±0.33	2.23±0.33	4.66±0.68	2.09618	2.48879	2.489	1.39248
88	IPI00442073	Cysteine and glycine-rich protein 1	329	5	0.62±0.03	2.12±0.32	4.31±1.32	2.03639	7.0065	7.007	2.33085
89	IPI00551024	Dihydroxyacetone kinase	2258	32	9.35±0.50	1.36±0.72	2.70±0.72	1.98019	0.288601	0.289	1.02463
90	IPI00556579	glutathione transferase zeta 1 isoform 1	399	6	3.67±0.19	1.21±0.47	2.34±1.10	1.93223	0.637578	0.638	0.601328
91	IPI00643525	Complement component 4A	1263	22	2.84±0.71	2.07±0.40	3.98±1.52	1.92122	1.40014	1.4	NaN
92	IPI00014263	Isoform Long of Eukaryotic translation initiation factor 4H	266	6	1.10±0.07	4.78±1.48	2.70±0.54	0.563872	2.44515	2.445	0.897879
93	IPI00013070	Isoform 1 of Heterogeneous nuclear ribonucleoprotein U-like protein 1	521	11	0.29±0.06	2.73±0.45	1.48±0.70	0.541895	5.16028	5.16	1.6003
94	IPI00024623	Short/branched chain specific acyl-CoA dehydrogenase, mitochondrial precursor	1469	25	6.22±0.99	4.39±1.15	2.29±0.19	0.521056	0.367947	0.368	0.303721
95	IPI00304082	Isochorismatase domain-containing protein 1	351	6	2.66±0.31	2.75±0.44	1.41±0.23	0.513828	0.531227	0.531	0.52377
96	IPI00873817	4-trimethylaminobutyraldehyde dehydrogenase	1104	18	3.50±0.41	3.65±0.87	1.82±0.07	0.498494	0.520732	0.521	NaN
97	IPI00009943	Tumor protein, translationally-controlled 1	209	6	0.59±0.03	10.53±3.00	5.10±1.48	0.484422	8.64407	8.644	0.352111
98	IPI00643720	2-oxoglutarate dehydrogenase E1 component-like, mitochondrial precursor	1056	20	1.51±0.48	1.31±0.36	0.62±0.33	0.473364	0.412467	0.412	NaN
99	IPI00018627	Isoform 1 of N-acetyltransferase 13	477	9	0.14±0.01	1.35±0.11	0.62±0.17	0.459881	4.29861	4.299	0.758415
100	IPI00383046	Carboxymethylenebutenolidase homolog	886	19	3.04±1.09	4.02±1.19	1.84±0.33	0.456965	0.605272	0.605	0.661674
101	IPI00033217	Alpha-aminoadipic semialdehyde synthase, mitochondrial precursor	1431	27	3.71±0.12	1.55±0.79	0.70±0.58	0.449032	0.187652	0.188	1.87983
102	IPI00009032	Lupus La protein	1064	22	0.75±0.21	9.80±0.74	4.38±0.47	0.44678	5.81408	>0.001	1.02277
103	IPI00328170	Mannosyl-oligosaccharide glucosidase	580	11	2.54±0.17	2.33±0.23	1.04±0.09	0.444588	0.408123	0.408	1.26969
104	IPI00022018	Dolichol-phosphate mannosyltransferase	247	4	0.55±0.11	0.97±0.23	0.43±0.04	0.442387	0.784672	0.785	0.816727
105	IPI00395694	Isoform 2 of Transportin-3	187	5	0.11±0.03	0.91±0.29	0.40±0.06	0.439427	3.69444	3.694	1.19214
106	IPI00005996	High mobility group protein HMGI-C	237	5	0.05±0.01	5.75±0.28	2.51±0.68	0.43613	47.283	>0.001	0.332212
107	IPI00554541	Isoform 1 of Acetolactate synthase-like protein	420	11	0.69±0.02	1.52±0.19	0.65±0.01	0.427632	0.939306	0.939	1.06216
108	IPI00106698	Protein pelota homolog	288	5	0.05±0.01	0.34±0.01	0.14±0.05	0.422619	2.78431	2.784	0.619092
109	IPI00329633	Threonyl-tRNA synthetase, cytoplasmic	806	17	7.74±0.19	27.2±4.03	11.08±3.27	0.4075	1.43297	>0.001	1.63565
110	IPI00221234	Similar to Antiquitin	1722	29	6.72±0.36	3.37±1.11	1.37±0.46	0.406352	0.20369	>0.001	0.851829
111	IPI00301489	Uroporphyrinogen decarboxylase	131	3	0.04±0.01	0.78±0.21	0.31±0.06	0.403871	7.63415	7.634	0.919856
112	IPI00006050	Isoform 1 of Protein FAM115A	224	3	0.9±0.11	0.92±0.24	0.37±0.20	0.401515	0.414062	0.414	1.03529
113	IPI00024425	Putative eukaryotic translation initiation factor 3 subunit	562	12	0.13±0.03	2.63±0.58	1.04±0.35	0.395358	7.9313	>0.001	0.495124
114	IPI00009375	3-hydroxyanthranilate 3,4-dioxygenase	570	11	3.81±0.90	0.32±0.06	0.12±0.04	0.377358	0.0315126	0.032	0.711449
115	IPI00220648	Phosphomevalonate kinase	408	10	0.47±0.19	1.41±0.52	0.53±0.10	0.374734	1.11864	>0.001	1.04378
116	IPI00382412	Branched-chain-amino-acid aminotransferase, cytosolic	121	4	0.08±0.01	0.39±0.02	0.15±0.05	0.372751	1.83544	1.835	0.122811
117	IPI00017451	Splicing factor 3 subunit 1	792	19	9.44±4.30	5.74±1.23	2.14±1.10	0.372692	0.226671	>0.001	0.593587
118	IPI00029054	Cytosolic purine 5'-nucleotidase	112	3	0.02±0.01	0.17±0.01	0.06±0.003	0.327485	3.73333	3.733	1.63363
119	IPI00009822	Signal recognition particle 54 kDa protein	349	9	1.85±0.06	1.08±0.08	0.35±0.14	0.328996	0.191248	>0.001	1.02324
120	IPI00022256	AP-2 complex subunit mu-1	327	10	0.22±0.01	1.23±0.40	0.40±0.02	0.327642	1.86574	>0.001	1.08208
121	IPI00005162	Actin-related protein 2/3 complex subunit 3	247	6	3.31±0.22	13.08±0.37	4.22±1.19	0.322808	1.27746	>0.001	0.827465
122	IPI00303174	Homogentisate 1,2-dioxygenase	717	15	15.71±3.13	3.99±0.63	1.28±0.09	0.320811	0.0815612	>0.001	1.17202
123	IPI00217117	Isoform 1 of Glycerate kinase	378	7	0.55±0.04	0.2±0.10	0.06±0.01	0.314721	0.112523	0.113	NaN
124	IPI00177509	Trafficking protein particle complex subunit 5	191	3	0.39±0.14	0.52±0.18	0.16±0.02	0.307252	0.417098	0.417	0.72829
125	IPI00003927	40 kDa peptidyl-prolyl cis-trans isomerase	309	8	0.7±0.27	9.13±1.50	2.69±0.06	0.294272	3.82219	>0.001	0.681725
126	IPI00025307	Cytochrome P450 27, mitochondrial precursor	591	13	1.27±0.16	0.79±0.24	0.23±0.07	0.291349	0.180031	0.18	0.503185
127	IPI00300567	Isoform 1 of 3,2-trans-enoyl-CoA isomerase, mitochondrial precursor	477	8	8.48±1.02	6.13±2.23	1.79±0.25	0.291259	0.210563	>0.001	1.0919
128	IPI00294501	7-dehydrocholesterol reductase	507	9	11.2±4.54	23.15±6.76	6.70±0.92	0.289219	0.598017	>0.001	0.944185
129	IPI00019326	Adrenodoxin, mitochondrial precursor	170	3	1.89±0.29	0.28±0.10	0.08±0.02	0.282609	0.0413793	0.041	0.695798
130	IPI00419473	Isoform 2 of Transcription factor BTF3	154	3	0.23±0.03	2.75±0.61	0.76±0.20	0.277354	3.39111	>0.001	0.274739
131	IPI00018314	SEC14-like protein 2	455	10	0.95±0.05	3.57±1.17	0.98±0.48	0.273999	1.03053	>0.001	NaN
132	IPI00090807	Methyltransferase like 7B	600	11	4.12±0.49	1.83±0.52	0.5±0.14	0.272031	0.120572	>0.001	0.860216
133	IPI00419250	Glutathione S-transferase theta-2	178	3	0.37±0.03	0.04±0.03	0.01±0.001	0.268293	0.0298913	0.03	NaN
134	IPI00027416	Gamma-butyrobetaine dioxygenase	414	8	0.37±0.01	2.68±1.20	0.71±0.66	0.265473	1.91398	>0.001	NaN
135	IPI00745906	Sulfite oxidase, mitochondrial precursor	406	8	1.99±0.06	1.71±0.09	0.44±0.06	0.256425	0.220382	>0.001	2.22814
136	IPI00019160	Cytochrome P450 4F2	1183	5	1.46±0.10	2.93±0.62	0.75±0.18	0.255964	0.515089	>0.001	NaN
137	IPI00554521	Ferritin heavy chain	452	8	8.84±1.33	9.27±2.35	2.33±0.45	0.251375	0.263718	>0.001	0.629892
138	IPI00025341	D-beta-hydroxybutyrate dehydrogenase, mitochondrial precursor	1244	22	22.81±2.78	3.29±0.79	0.73±0.04	0.221952	0.0319979	>0.001	0.0662746
139	IPI00029705	Gamma-tubulin complex component 2	171	3	0.16±0.02	0.16±0.01	0.03±0.01	0.201219	0.211538	>0.001	1.51014
140	IPI00434346	UDP-glucuronosyltransferase 1-1 precursor	704	5	0.81±0.03	0.15±0.07	0.03±0.01	0.18421	0.0345253	0.035	NaN
141	IPI00007866	Ras-related protein Rab-17	154	3	0.09±0.01	0.13±0.05	0.02±0.004	0.173228	0.252874	>0.001	2.31438
142	IPI00008842	UPB1 protein (Fragment)	705	14	2.26±0.03	2.70±1.19	0.37±0.16	0.135926	0.162677	>0.001	NaN
143	IPI00402759	Isoform 1 of Glycine N-acyltransferase	1078	18	16.44±2.35	8.18±1.28	0.96±0.26	0.11705	0.0582081	>0.001	NaN
144	IPI00293975	glutathione peroxidase 1 isoform 1	277	6	1.24±0.28	1.54±0.38	0.17±0.02	0.111256	0.137903	>0.001	NaN
145	IPI00555902	Isoform 1 of OCIA domain-containing protein 2	388	8	1.07±0.06	0.24±0.20	0.03±0.01	0.110656	0.0251631	>0.001	NaN
146	IPI00031650	Isoform 1 of Protein syndesmos	82	3	0.30±0.13	0.73±0.49	0.08±0.02	0.106996	0.261745	>0.001	1.92413
147	IPI00291483	Aldo-keto reductase family 1 member C3	779	6	0.46±0.14	0.13±0.07	0.01±0.005	0.1	0.0283224	>0.001	NaN
148	IPI00470674	NADH-cytochrome b5 reductase 1	413	8	1.45±0.16	5.87±1.34	0.48±0.03	0.0815004	0.328975	>0.001	1.76395
149	IPI00005160	Actin-related protein 2/3 complex subunit 1B	347	7	0.45±0.06	18.27±4.49	1.12±0.05	0.0612513	2.50897	>0.001	1.24225
150	IPI00043911	Probable imidazolonepropionase	550	10	0.36±0.03	2.30±0.25	0.11±0.01	0.0496299	0.31579	>0.001	NaN
151	IPI00062344	BCKDK protein	182	4	0.51±0.03	1.31±0.10	0.05±0.002	0.0405509	0.103718	>0.001	NaN
