# Supplementary material for: Label-free quantitative proteomics of CD133-positive liver cancer stem cells
Source: Proteome Sci. 2012 Nov 21;10:69. doi: 10.1186/1477-5956-10-69 (PMC3576254; doi:10.1186/1477-5956-10-69)
Supplement: Additional file 5: Table S5 — The information of identified proteins in PLC/PRF/5 cells. [file 1477-5956-10-69-S5.xls]

## Sheet: OnlyComparePLCPN-P001
Protein IDs	Protein Names	Uniprot	LFQ Intensity CD133- PLC-1	LFQ Intensity CD133+ PLC-1	LFQ Intensity CD133- PLC-2	LFQ Intensity CD133+ PLC-2	Ratio CD133+ PLC / CD133- PLC
CON__P08727;IPI00479145;IPI00794644;CON__P19001	Cytokeratin-19;Keratin, type I cytoskeletal 19;Keratin-19	P08727	846420	1247500	339920	339420	1.33766
IPI00000001;IPI00218609;IPI00643664;IPI00641873;IPI00645009;IPI00300789;IPI01009003;IPI00164481;IPI01013767;IPI00644299;IPI00973515;IPI00943844;IPI00978419;IPI00943936;IPI00976647;IPI00982554;IPI01009624;IPI00553038	Double-stranded RNA-binding protein Staufen homolog 1;cDNA FLJ75871, highly similar to Homo sapiens staufen, RNA binding protein (STAU), transcript variant T3, mRNA;Staufen isoform b variant;cDNA FLJ34086 fis, clone FCBBF3005320, highly similar to Double-stranded RNA-binding protein Staufen homolog 1;Staufen protein T4 variant;Staufen protein T5 variant;Staufen, RNA binding protein, homolog 1 (Dr…	O95793-1;O95793;A8K622;Q59F99;O95793-2;B3KRE0;Q5JW29;B4DPJ9;Q5JW30	3283700	6133400	1414900	3751200	2.10373
IPI00000005	GTPase NRas;Transforming protein N-Ras;Neuroblastoma RAS viral (V-ras) oncogene homolog;Neuroblastoma RAS viral (V-ras) oncogene homolog, isoform CRA_a	P01111;Q5U091	5568500	4976500	6443800	9517900	1.20663
IPI00000006;IPI00741763	c-H-ras;GTPase HRas;GTPase HRas, N-terminally processed;Ha-Ras;H-Ras-1;p21ras;Transforming protein p21;P21 protein;C-has/bas p21 protein;C-ras-Ki-2 activated oncogene;C-H-ras-1 gene with novel codon 13 mutation;MDS N-ras oncogene exon 1 MDS = myelodysplastic syndrome;K-ras p21 protein;K-ras protein;Ha-Ras1 proto-oncoprotein variant;N-ras protein	P01112-1;P01112;P01112-2;E5FF39;P78460;Q14007;Q15285;Q16525;Q71SP6;Q92468;Q92668;Q96T27;Q9UM97	0	232260	0	0	934.442
IPI00000030;IPI00946908;IPI00219543;IPI00219544;IPI00946763;IPI00384127;IPI00947369;IPI01026441	PP2A B subunit isoform B56-delta;PP2A B subunit isoform B-delta;PP2A B subunit isoform PR61-delta;PP2A B subunit isoform R5-delta;Serine/threonine-protein phosphatase 2A 56 kDa regulatory subunit delta isoform;cDNA FLJ76895, highly similar to Homo sapiens protein phosphatase 2, regulatory subunit B (B56), delta isoform (PPP2R5D), transcript variant 1, mRNA;cDNA FLJ55863, highly similar to Serine/…	Q14738-1;Q14738;A8K6Y2;B4DSD7;E9PFR3;Q14738-2;Q14738-3;F5GYS1;Q59EF0	1926300	5640800	590140	550460	2.46033
IPI00000051;IPI00974249;IPI00966069	Prefoldin subunit 1	O60925;E5RGS4	595660	639280	0	0	1.07323
IPI00000057;IPI00643424;IPI01012021;IPI01009422;IPI00922762	Component of oligomeric Golgi complex 2;Conserved oligomeric Golgi complex subunit 2;Low density lipoprotein receptor defect C-complementing protein;cDNA, FLJ93071, Homo sapiens component of oligomeric golgi complex 2 (COG2), mRNA;Component of oligomeric golgi complex 2;Component of oligomeric golgi complex 2, isoform CRA_a;Component of oligomeric golgi complex 2, isoform CRA_b;cDNA FLJ55945, hig…	Q14746;B1ALW7;Q86U99;B7Z2Y2;B7Z819;F5H1E5;B7Z7N2	128080	166430	73813	63269	1.13773
IPI00000105;IPI00910019	Lung resistance-related protein;Major vault protein;cDNA FLJ54588, highly similar to Major vault protein;cDNA FLJ53371, highly similar to Major vault protein;cDNA FLJ53437, highly similar to Major vault protein	Q14764;B4DDR2;B4DXN0;B4DP93;E9PHL5	56146000	49502000	32853000	30017000	0.893482
IPI00000115;IPI00642014	Protein cornichon homolog 4;HSPC163 protein variant;Putative uncharacterized protein CNIH4	Q9P003-1;Q9P003;Q53HE6;A6NLH6	0	0	0	904930	934.442
IPI00000133;IPI00003307	Bcl-2-like protein 9;Bcl-2-related ovarian killer protein;Putative uncharacterized protein BOK	Q9UMX3;Q53NU8;Q53QM7	0	0	34991	0	0
IPI00000138;IPI00964058;IPI00179044;IPI00964148;IPI00964676;IPI00967770;IPI00965361;IPI00965858;IPI00964985;IPI00964457	Alpha-1,3-mannosyl-glycoprotein 2-beta-N-acetylglucosaminyltransferase;N-glycosyl-oligosaccharide-glycoprotein N-acetylglucosaminyltransferase I;cDNA FLJ32632 fis, clone SYNOV1000190, highly similar to Alpha-1,3-mannosyl-glycoprotein2-beta-N- acetylglucosaminyltransferase (EC 2.4.1.101);cDNA FLJ33204 fis, clone ADRGL2007125, highly similar to Alpha-1,3-mannosyl-glycoprotein2-beta-N- acetylglucosa…	P26572;B3KQ18;B3KQW5;B3KRU8;Q59G70;D6RF69	0	0	144820	0	0
IPI00220726;IPI00305242;IPI00000149;IPI00220721;IPI00220722;IPI00220725;IPI00073318;IPI00220723;IPI00220724;IPI00927317;IPI00927151;IPI00927011	Apoptotic cysteine protease;Apoptotic protease Mch-5;CAP4;Caspase-8;Caspase-8 subunit p10;Caspase-8 subunit p18;FADD-homologous ICE/ced-3-like protease;FADD-like ICE;ICE-like apoptotic protease 5;MORT1-associated ced-3 homolog;Caspase 8 isoform C;Caspase 8 splice variant;Putative uncharacterized protein CASP8;CASP8 protein;Caspase 8 short isoform	Q14790-9;Q14790;Q14790-4;Q14790-1;B5BU46;Q14790-2;Q14790-3;B6CGU5;Q14790-8;A8MU92;C9JB29;Q6NVI2;Q14790-7;Q14790-5;Q14790-6;E7EQ06;E7ETB7;E7EVN1;C3S3G0;E7EQ01	258080	673850	265360	154500	1.58251
IPI00000155;IPI00647134;IPI00647648;IPI00644210;IPI00910934	3-hydroxyisobutyrate dehydrogenase-like protein;Cytokine-like nuclear factor N-PAC;Glyoxylate reductase 1 homolog;Nuclear protein NP60;Nuclear protein of 60 kDa;Putative oxidoreductase GLYR1;Cytokine-like nuclear factor n-pac, isoform CRA_c;Cytokine-like nuclear factor n-pac, isoform CRA_a	Q49A26-1;Q49A26;D3DUE6;D3DUE7;Q49A26-3;Q49A26-2;Q49A26-4;Q49A26-5	0	0	0	104560	934.442
IPI00000162;IPI00410360;IPI01026414;IPI01026533	EIF4E-binding protein;Neuroguidin	Q8NEJ9-1;Q8NEJ9;Q8NEJ9-2	0	0	495120	810280	1.63653
IPI00657752;IPI00978459;IPI00000190;IPI00979139;IPI00979839;IPI00981672;IPI00983214;IPI00977561;IPI00975882	Putative uncharacterized protein CD81;26 kDa cell surface protein TAPA-1;CD81 antigen;Target of the antiproliferative antibody 1;Tetraspanin-28	A6NMH8;E9PIF1;P60033;E9PRJ8;E9PJK1	227390	586190	356230	925980	2.59102
IPI00000335	HINT-3;Histidine triad nucleotide-binding protein 2, mitochondrial;HIT-17kDa;PKCI-1-related HIT protein;PKCI-1-related HIT protein variant;Protein kinase C inhibitor-2	Q9BX68;Q53HJ8;Q8WYJ5	2719600	4770500	97485	71451	1.71878
IPI00000494;IPI00640037	60S ribosomal protein L5;cDNA, FLJ95579, Homo sapiens ribosomal protein L5 (RPL5), mRNA;Ribosomal protein L5;Ribosomal protein L5, isoform CRA_c;Ribosomal protein L5 variant;Ribosomal protein L5, isoform CRA_a;RPL5 protein;cDNA FLJ38496 fis, clone FELIV1000137, highly similar to 60S RIBOSOMAL PROTEIN L5;Ribosomal protein L5, isoform CRA_b	P46777;A2RUM7;Q59GX9;Q9BUV4;B3KTM6;Q5T7N0;Q8WYP1	59946000	49655000	29248000	27305000	0.862838
IPI00000643;IPI01013106;IPI00657974	BAG family molecular chaperone regulator 2;Bcl-2-associated athanogene 2;cDNA FLJ10153 fis, clone HEMBA1003417, highly similar to BAG family molecular chaperone regulator 2;cDNA FLJ13673 fis, clone PLACE1011858, highly similar to BAG family molecular chaperone regulator 2;cDNA FLJ50277, highly similar to BAG family molecular chaperone regulator 2	O95816;B3KM36;B3KN59;B4DXE2	6522400	7741500	3601400	4934700	1.25212
IPI00000663;IPI00759655	Malonyl-CoA decarboxylase, mitochondrial	O95822-1;O95822;O95822-2	2177900	1437600	473680	451950	0.712613
IPI00000684;IPI00607787;IPI00217816;IPI00646967	AGX-1;AGX-2;Antigen X;Sperm-associated antigen 2;UDP-N-acetylgalactosamine pyrophosphorylase;UDP-N-acetylglucosamine pyrophosphorylase;UDP-N-acetylhexosamine pyrophosphorylase	Q16222-1;Q16222;Q16222-3;Q16222-2	1809100	1206900	601690	641640	0.766778
IPI00000685;IPI00964272;IPI00967990;IPI00964080	39 kDa protein kinase;CAK1;CDK-activating kinase;Cell division protein kinase 7;p39 Mo15;STK1;TFIIH basal transcription factor complex kinase subunit	P50613;D6RAD4;D6R9G1;D6REC6	620920	350430	195960	331240	0.83448
IPI00000690;IPI00157908;IPI00300018;IPI00976931;IPI01015707;IPI00910786;IPI00977593;IPI00975625	Apoptosis-inducing factor 1, mitochondrial;Programmed cell death protein 8;Apoptosis-inducing factor;Striatal apoptosis-inducing factor;Apoptosis-inducing factor short isoform 1	O95831-1;O95831;O95831-3;Q5RZ99;Q5RZA0;O95831-2;E9PMA0;Q2QKE4	25579000	50480000	22765000	23713000	1.53469
IPI00000691;IPI01010364	Claudin-1;Senescence-associated epithelial membrane protein;cDNA, FLJ93310, Homo sapiens claudin 1 (CLDN1), mRNA;Claudin 1;Claudin 1, isoform CRA_a;Claudin-2;cDNA FLJ51889, highly similar to Claudin-1	O95832;A5JSJ9;Q7Z4X9;B4DLC3	239080	199110	893580	4759500	4.37784
IPI00000728;IPI00219505;IPI01015293;IPI00219504;IPI00165116;IPI01023011;IPI01022718;IPI01022030	Deubiquitinating enzyme 15;Ubiquitin carboxyl-terminal hydrolase 15;Ubiquitin thioesterase 15;Ubiquitin-specific-processing protease 15;Unph-2;Unph4;Ubiquitin carboxyl-terminal hydrolase;USP15 protein	Q9Y4E8-1;Q9Y4E8;Q08AL5;E9PCQ3;Q9Y4E8-3;Q9Y4E8-2;Q2NL66	526490	570950	254680	202460	0.990066
IPI00000760;IPI00647695;IPI00797462;IPI00645821;IPI00646524	DDAHII;Dimethylargininase-2;N(G),N(G)-dimethylarginine dimethylaminohydrolase 2;Protein G6a;S-phase protein;Dimethylarginine dimethylaminohydrolase 2	O95865;A2ABS5;E9PBN5;Q5SRR8;Q5SSV3;A3KGN5	12274000	11783000	9542300	7336100	0.876368
IPI00000783;IPI01017933;IPI00215824;IPI00893032;IPI00552984;IPI00922248	Low molecular mass protein 7;Macropain subunit C13;Multicatalytic endopeptidase complex subunit C13;Proteasome component C13;Proteasome subunit beta type-8;Proteasome subunit beta-5i;Really interesting new gene 10 protein;PSMB8 protein;Proteasome (Prosome, macropain) subunit, beta type, 8 (Large multifunctional peptidase 7);Proteasome (Prosome, macropain) subunit beta type 8 (Large multifunctiona…	P28062-1;P28062;P28062-2;Q6FHU0;B0UZC1;Q5JNW7	162880	463880	156380	263490	2.2783
IPI00000792;IPI00647366;IPI00641565;IPI00642016;IPI00645425	NADPH:quinone reductase;Quinone oxidoreductase;Zeta-crystallin;Putative uncharacterized protein CRYZ	Q08257;A6NN60;A6NP24;C9JH92	51304000	54471000	28131000	25872000	1.01143
IPI01025156;IPI00220154;IPI00000807;IPI00876875;IPI00936879;IPI00873959;IPI01010015	Myosin V;Dilute myosin heavy chain, non-muscle;Myosin heavy chain 12;Myosin-12;Myosin-Va;Myoxin;MYO5A variant protein;cDNA FLJ50342, highly similar to Myosin-5A;Myosin Va variant;Myosin Va	F8W6H6;O95317;Q9UES5;Q9Y4I1-3;Q9Y4I1;Q9Y4I1-1;Q9UES4;O95318;F8WE88;Q9Y4I1-2;A8CDT9;B4E147;E7ERV5;Q59FF5;Q9UES3;B5LY56;F5H363	0	0	0	32065	934.442
IPI00000811	Macropain delta chain;Multicatalytic endopeptidase complex delta chain;Proteasome delta chain;Proteasome subunit beta type-6;Proteasome subunit Y;Proteasome subunit beta type	P28072;Q6IAT9	28284000	30813000	27837000	24467000	0.985015
IPI00000816;IPI00974544;IPI00792761;IPI00903243	14-3-3 protein epsilon;cDNA FLJ51975, moderately similar to 14-3-3 protein epsilon (14-3-3E);cDNA, FLJ79100, highly similar to 14-3-3 protein epsilon (14-3-3E)	P62258-1;P62258;P62258-2;B4DJF2;B7ZA86	288320000	307390000	119450000	87602000	0.968664
IPI00000821;IPI00980261	39S ribosomal protein L16, mitochondrial	Q9NX20	1478600	1107700	3500800	2412100	0.706872
IPI00455210;IPI00000846;IPI01012026;IPI00910580;IPI01013311;IPI00514825;IPI00879599;IPI00879443	ATP-dependent helicase CHD4;Chromodomain-helicase-DNA-binding protein 4;Mi-2 autoantigen 218 kDa protein;Mi2-beta;cDNA FLJ16830 fis, clone UTERU3022536, highly similar to Chromodomain helicase-DNA-binding protein 4 (EC 3.6.1.-);CHD4 protein	Q14839-2;Q14839;Q14839-1;B3KY63;F5GWX5;Q05CG6;F5H2G1	2688000	4022400	2781700	2712900	1.23138
IPI00913848;IPI00000856;IPI01025386;IPI00383500;IPI01025497;IPI01025993;IPI01024906;IPI01025609;IPI00304754;IPI00643475;IPI00383562;IPI00220602	cDNA FLJ77570, highly similar to Homo sapiens pleckstrin homology domain containing, family C (with FERM domain) member 1 (PLEKHC1), mRNA;KINDLIN2 isoform 2;Fermitin family homolog 2;Kindlin-2;Mitogen-inducible gene 2 protein;Pleckstrin homology domain-containing family C member 1	A8K6S3;B5TJY2;Q96AC1-1;Q96AC1;Q96AC1-2	450670	348520	242460	218100	0.81748
IPI00000861;IPI00386803;IPI00883946;IPI00909678;IPI00909481;IPI00909939;IPI00015157;IPI00418240;IPI00956362	LIM and SH3 domain protein 1;Metastatic lymph node gene 50 protein;cDNA FLJ76601, highly similar to Homo sapiens LIM and SH3 protein 1 (LASP1), mRNA;Putative uncharacterized protein LASP1;cDNA FLJ51834, highly similar to LIM and SH3 domain protein 1;cDNA FLJ58065, highly similar to LIM and SH3 domain protein 1;cDNA FLJ52195, highly similar to LIM and SH3 domain protein 1	Q14847-1;Q14847;A8K1D2;Q14847-2;C9JVR8;C9J9W2;B4DGQ0;B4DJI4;B4DIC4	22626000	21788000	15847000	22654000	1.15515
IPI00000873;IPI00893918;IPI00908612;IPI00646425;IPI00893487;IPI00788898;IPI00793323;IPI00893211;IPI00893333;REV__IPI00023409;REV__IPI00074183	Protein G7a;Valine--tRNA ligase;Valyl-tRNA synthetase;cDNA FLJ54383, highly similar to Valyl-tRNA synthetase (EC 6.1.1.9)	P26640;B0V043;B4DT32;E7EVJ6	44973000	50768000	27172000	28545000	1.09936
IPI00000874;IPI00640741;IPI00641244	Natural killer cell-enhancing factor A;Peroxiredoxin-1;Proliferation-associated gene protein;Thioredoxin peroxidase 2;Thioredoxin-dependent peroxide reductase 2;cDNA, FLJ92164, highly similar to Homo sapiens peroxiredoxin 1 (PRDX1), mRNA	Q06830;B2R4P2	981130000	929450000	477860000	407950000	0.916662
IPI00000877;IPI01011324;IPI00922838;IPI01010461;IPI00977915;IPI00982087;IPI00922127;IPI01012802;IPI00010369	150 kDa oxygen-regulated protein;170 kDa glucose-regulated protein;Hypoxia up-regulated protein 1;cDNA, FLJ94899, Homo sapiens hypoxia up-regulated 1 (HYOU1), mRNA;Oxigen-regulated protein 150;HYOU1 protein;cDNA FLJ45395 fis, clone BRHIP3027191, highly similar to 150 kDa oxygen-regulated protein (Orp150);cDNA FLJ54564, highly similar to 150 kDa oxygen-regulated protein (Orp150);cDNA FLJ56074, hig…	Q9Y4L1;A8C1Z0;Q6IN67;B3KXH0;B7Z766;B7Z2N4;E9PL22;F5H4Z5;F5H4X7;Q68D25;E9PJ21;F5GWH9;Q05D91;B7Z602;E9PSI5;F5GXI3;Q9BST8;B7Z909	65912000	74010000	42094000	51625000	1.16322
IPI00000948;IPI00927538;IPI00927756;IPI00924474;IPI00926878;IPI00927103	Transducin beta-like protein 2;Williams-Beuren syndrome chromosomal region 13 protein;WS beta-transducin repeats protein;cDNA, FLJ95314, highly similar to Homo sapiens transducin (beta)-like 2 (TBL2), transcript variant 1, mRNA;cDNA FLJ55528, highly similar to Transducin beta-like 2 protein;cDNA FLJ90138 fis, clone HEMBB1000905, weakly similar to TRANSCRIPTIONAL REPRESSOR RCO-1;cDNA FLJ56267, hig…	Q9Y4P3;B2RB52;B4DY50;Q8N2L6;B4DY59;E9PF19;F2Z3G3;Q96E41;C9JVF0	1337600	972990	1663900	1613000	0.861566
IPI00000949;IPI00556050	Mu-crystallin homolog;NADP-regulated thyroid-hormone-binding protein;cDNA FLJ77254, highly similar to Homo sapiens crystallin, mu (CRYM), mRNA;Crystallin, mu, isoform CRA_b;Putative uncharacterized protein DKFZp686P07163;Putative uncharacterized protein CRYM	Q14894;Q5HYB7;D5MNX0	232520	206870	0	0	0.889687
IPI00001091;IPI01015191;IPI00074962;IPI00007834;IPI00305279;IPI00895856;IPI00966374;IPI00966009;IPI00175260;IPI01017936	AFG3-like protein 2;Paraplegin-like protein;AFG3 ATPase family gene 3-like 2 (Yeast), isoform CRA_a;Similar to AFG3 ATPase family gene 3-like 2 (Yeast)	Q9Y4W6;D3DUJ0;Q8TA92	6167600	7334100	4556000	4904100	1.14124
IPI00001146	U6 snRNA-associated Sm-like protein LSm6;cDNA, FLJ92408, Homo sapiens LSM6 homolog, U6 small nuclear RNA associated (S.cerevisiae) (LSM6), mRNA;LSM6 homolog, U6 small nuclear RNA associated (S. cerevisiae), isoform CRA_a;Putative uncharacterized protein LSM6	P62312;Q4W5J5	1183700	1150300	0	0	0.971783
IPI00001159	GCN1-like protein 1;Translational activator GCN1;cDNA FLJ54481, highly similar to GCN1-like protein 1	Q92616;B4DM32;E1NZA1	35485000	80799000	8300600	6843600	2.00163
IPI00001287;IPI00514791;IPI00514321	Uncharacterized protein C20orf72;Chromosome 20 open reading frame 72	Q9BQP7;Q5QPE7;Q5QPE8	565860	699660	460800	403320	1.07434
IPI00796611;IPI01022602;IPI00892682;IPI00328112;IPI00894511;IPI00893353;IPI00001382	cDNA FLJ57033, highly similar to Antigen peptide transporter 2;Transporter 2, ATP-binding cassette, sub-family B isoform 1 variant;Transporter 2 ATP-binding cassette sub-family B (MDR/TAP);Transporter 2, ATP-binding cassette, sub-family B (MDR/TAP);ABC-transporter;Antigen peptide transporter 2;ATP-binding cassette sub-family B member 3;Peptide supply factor 2;Peptide transporter involved in antig…	B4DS72;E7ENX8;E7EQ98;E7EUZ6;E7ESQ3;F8VX49;Q53FI6;Q59H06;Q5HY71;Q96PT8;Q03519-1;Q03519;Q5JNW1;Q9UMW6;Q9UQ60;B0V2J7;Q15547;Q96P38;Q9H4M2;Q03519-2;B6VNV2;E7EMI1;Q9UP03	0	0	0	36779	934.442
IPI00001441;IPI00218976;IPI00921399;IPI00218977;IPI00218978;IPI00792328	Formimidoyltetrahydrofolate cyclodeaminase;Formimidoyltransferase-cyclodeaminase;Formiminotetrahydrofolate cyclodeaminase;Formiminotransferase-cyclodeaminase;Glutamate formimidoyltransferase;Glutamate formiminotransferase;Glutamate formyltransferase;LCHC1;Formiminotransferase cyclodeaminase, isoform CRA_a;FTCD protein;Putative uncharacterized protein FTCD	O95954-1;O95954;D3DSM8;Q49AR5;O95954-2;B7WPK3;O95954-3	30883	23047	16382	14106	0.786057
IPI00001453	66 kDa neurofilament protein;Alpha-internexin;Neurofilament 5;cDNA FLJ57501, highly similar to Alpha-internexin;Internexin neuronal intermediate filament protein, alpha variant	Q16352;B4DE66;Q59EM6	0	0	0	635500	934.442
IPI00001458;IPI00795298	Kinetochore-associated protein 1;Rough deal homolog;cDNA FLJ55944, highly similar to Kinetochore-associated protein 1;cDNA FLJ61510, highly similar to Kinetochore-associated protein 1	P50748;B4DDZ9;B4E0D8;E7ES84	0	0	309710	166630	0.538019
IPI00001466;IPI00893067;IPI00854834;IPI01018328	Echinoderm microtubule-associated protein-like 4;Restrictedly overexpressed proliferation-associated protein;Ropp 120;Putative uncharacterized protein EML4;EML4 protein;cDNA FLJ55069, highly similar to Echinoderm microtubule-associated protein-like 4	Q9HC35;B5MBZ0;A6H8Y6;B4DIT9;B5MCW9;F2Z2U0	8455700	8929700	6250400	5067800	0.951816
IPI00001539	3-ketoacyl-CoA thiolase, mitochondrial;Acetyl-CoA acyltransferase;Beta-ketothiolase;Mitochondrial 3-oxoacyl-CoA thiolase;T1;cDNA, FLJ95265, highly similar to Homo sapiens acetyl-Coenzyme A acyltransferase 2 (mitochondrial 3-oxoacyl-Coenzyme A thiolase) (ACAA2), nuclear gene encoding mitochondrial protein, mRNA;cDNA FLJ30111 fis, clone BNGH42000360, highly similar to 3-ketoacyl-CoA thiolase, mitoc…	P42765;B2RB23;B3KNP8	9939100	9887100	5722500	4825400	0.9394
IPI00001541;IPI01025955;IPI01026459	Mitochondrial import inner membrane translocase subunit Tim9	Q9Y5J7	284110	310900	0	0	1.09429
IPI00001568;IPI01026536;IPI01025474;IPI01026192;IPI01025217;IPI00385952;IPI01025577	Vacuolar proton pump subunit D;V-ATPase 28 kDa accessory protein;V-type proton ATPase subunit D;ATPase, H+ transporting, lysosomal 34kDa, V1 subunit D;Vacuolar ATP synthase subunit D homolog	Q9Y5K8;Q6PJ05;Q8N5Z9;Q9H3H0	902810	1104500	896100	1187300	1.27399
IPI00001589	Mitochondrial import inner membrane translocase subunit Tim13	Q9Y5L4	1055800	630860	0	0	0.597518
IPI00399307;IPI00001593;IPI00980998;IPI00982987;IPI00983229;IPI00983889;IPI00982909;IPI00981533;IPI00976115;IPI00985278;IPI00982181	Prolylcarboxypeptidase (Angiotensinase C), isoform CRA_b;Putative uncharacterized protein PRCP;cDNA FLJ34467 fis, clone HLUNG2003246, highly similar to Lysosomal Pro-X carboxypeptidase (EC3.4.16.2);Angiotensinase C;Lysosomal carboxypeptidase C;Lysosomal Pro-X carboxypeptidase;Proline carboxypeptidase;Prolylcarboxypeptidase;cDNA FLJ33528 fis, clone BRAMY2007110, highly similar to Lysosomal Pro-X c…	A8MU24;B3KRK5;P42785;B3KR26;B7Z7Q6;E9PIG4;E9PKN6;E9PQN3;E9PNJ1;E9PL85;E9PQB5;E9PNF7;E9PLY4	98249	122490	104040	176500	1.47803
IPI00001639;IPI01010020;IPI00922792	Importin subunit beta-1;Importin-90;Karyopherin subunit beta-1;Nuclear factor p97;Pore targeting complex 97 kDa subunit;cDNA, FLJ95650, highly similar to Homo sapiens karyopherin (importin) beta 1 (KPNB1), mRNA;cDNA FLJ50715, highly similar to Importin beta-1 subunit;cDNA, FLJ79320, highly similar to Importin beta-1 subunit;cDNA FLJ50625, highly similar to Importin beta-1 subunit	Q14974;B2RBR9;B7Z752;B7ZAV6;B7Z5M1;F5H4R7	38131000	60386000	15132000	19763000	1.50478
IPI00001649	Cell growth-inhibiting gene 22 protein;DnaJ homolog subfamily C member 15;Methylation-controlled J protein	Q9Y5T4	19172	0	0	0	0
IPI00001655;IPI00910720	Transcription factor IIB;UPF0468 protein C16orf80;cDNA FLJ58848, highly similar to Homo sapiens transcription factor IIB	Q9Y6A4;B4DN94	4880400	2802400	2324000	5035800	1.08797
IPI00001661;IPI00787306;IPI00747309;IPI00925791;IPI00926548;IPI00925317;IPI00927389;IPI00925570	Cell cycle regulatory protein;Chromosome condensation protein 1;Regulator of chromosome condensation;Putative uncharacterized protein RCC1;CHC1 protein;Regulator of chromosome condensation 1;Regulator of chromosome condensation 1, isoform CRA_b	P18754-2;P18754;C9JW69;E9PAT9;P18754-1;Q5T081;C9JQZ4;C9J3R0;C9JMJ4;C9JRH2	3933400	2924600	2013000	2157500	0.854652
IPI00001663;IPI00220543;IPI00220542;IPI00220544	High temperature requirement protein A2;Omi stress-regulated endoprotease;Serine protease 25;Serine protease HTRA2, mitochondrial;Serine proteinase OMI;cDNA FLJ75762, highly similar to Homo sapiens protease, serine, 25 (PRSS25), nuclear gene encodingmitochondrial protein, transcript variant 1, mRNA;Mitochondrial serine protease	O43464-1;O43464;A8K7G2;O43464-3;O43464-2;B2BKJ3;O43464-4	3143100	3455100	2542100	1856500	0.934285
IPI00001676;IPI00290543;IPI01013928	Nuclear protein localization protein 4 homolog;cDNA FLJ57969, highly similar to Nuclear protein localization protein 4 homolog	Q8TAT6-2;Q8TAT6;Q8TAT6-1;B4DG89	672700	1315600	922430	868180	1.36903
IPI00001710;IPI00607717;IPI00976637	Another new gene 2 protein;Protein fat-free homolog	Q9UID3-1;Q9UID3;Q9UID3-2	0	0	153850	169450	1.1014
IPI00619930;IPI00001716;IPI01012093;IPI00795171;IPI01010630;IPI01009368;IPI01009817;IPI01009394;IPI01010216	tRNA pseudouridine synthase A;tRNA pseudouridylate synthase I;tRNA-uridine isomerase I	Q9Y606-1;Q9Y606;E5KMT5;Q9Y606-2;E5KMT6;F5H1S9	1172200	1486800	725880	674140	1.13849
IPI00001734;IPI00219478;IPI01014011;IPI01008999	Phosphohydroxythreonine aminotransferase;Phosphoserine aminotransferase;cDNA FLJ55059, highly similar to Phosphoserine aminotransferase (EC 2.6.1.52)	Q9Y617-1;Q9Y617;B4DHQ3;B4DHX7;Q9Y617-2;A9LS35	36746000	38475000	29475000	26647000	0.983404
IPI00001738;IPI01011969	88 kDa nucleoporin;Nuclear pore complex protein Nup88;Nucleoporin Nup88;cDNA FLJ56516, highly similar to Nuclear pore complex protein Nup88;cDNA FLJ58372, highly similar to Nuclear pore complex protein Nup88	Q99567;B7Z5I6;B4DP20	357730	389850	345240	363760	1.07204
IPI00922511;IPI00001754;IPI00069985;IPI00922549	cDNA FLJ54854, highly similar to Junctional adhesion molecule A;Junctional adhesion molecule 1;Junctional adhesion molecule A;Platelet adhesion molecule 1;Platelet F11 receptor;F11 receptor, isoform CRA_a;cDNA FLJ90671 fis, clone PLACE1005544, highly similar to Junctional adhesion molecule 1;F11 receptor;F11 receptor protein;F11 receptor, isoform CRA_c;F11R protein;JAM1;Junction adhesion molecule…	B7Z5W1;Q9Y624;D3DVF0;Q6FIB4;Q9Y5B2;B7Z941	2001800	596240	405850	526990	0.466525
IPI00001757;IPI00383083	Binder of OVCA1-1;Ribonucleoprotein RBM8A;RNA-binding motif protein 8A;RNA-binding protein 8A;RNA-binding protein Y14	Q9Y5S9-1;Q9Y5S9	15174000	16630000	19791000	22184000	1.11008
IPI00001871;IPI01021288	PRKC apoptosis WT1 regulator protein;Prostate apoptosis response 4 protein	Q96IZ0	448080	253510	0	0	0.56577
IPI00001891;IPI00215815;IPI00910371;IPI01016054;IPI00917463	Ancient ubiquitous protein 1;cDNA FLJ58836, highly similar to Ancient ubiquitous protein 1;cDNA FLJ76490, highly similar to Homo sapiens ancient ubiquitous protein 1 (AUP1), transcript variant 2, mRNA;cDNA FLJ57204, highly similar to Homo sapiens ancient ubiquitous protein 1 (AUP1), transcript variant 2, mRNA;Putative uncharacterized protein DKFZp686P12272	Q9Y679-1;Q9Y679;B4DW71;Q9Y679-2;A8KAQ6;B4E3W1;E7EU18;Q68CX8;Q9Y679-3	595240	497840	1687400	1804100	1.00846
IPI00001914;IPI00218686;IPI01009357;IPI00942796;IPI00917854	23 kDa FK506-binding protein;FK506-binding protein 7;Peptidyl-prolyl cis-trans isomerase FKBP7;Rotamase;FK506 binding protein 7, isoform CRA_a	Q9Y680-1;Q9Y680;D3DPF8;F8WE12;Q9Y680-2;Q9Y680-3	0	100910	0	172380	934.442
IPI00001960;IPI00903323;IPI01010396;IPI00221328;IPI00853014;IPI00384724	Chloride intracellular channel protein 4;Intracellular chloride ion channel protein p64H1;cDNA FLJ61180, highly similar to Chloride intracellular channel protein 4;cDNA, FLJ96000, Homo sapiens chloride intracellular channel 4 (CLIC4), mRNA;Chloride intracellular channel 4;Chloride intracellular channel 4, isoform CRA_b;CLIC4 protein;cDNA FLJ10762 fis, clone NT2RP4000008, moderately similar to CHL…	Q9Y696;B4DWC4;Q6FIC5;Q9NVF8;B3KTR3;F5H1F8	11651000	13564000	7230200	7406300	1.11064
IPI00002134;IPI00909766;IPI00607835;IPI00983122;IPI00607806	26S protease subunit S5 basic;26S proteasome non-ATPase regulatory subunit 5;26S proteasome subunit S5B;cDNA FLJ76282, highly similar to Homo sapiens proteasome (prosome, macropain) 26S subunit, non-ATPase, 5 (PSMD5), mRNA;cDNA FLJ52877, highly similar to 26S proteasome non-ATPase regulatory subunit 5	Q16401;A8K4T6;B4DZM8	5979400	7478900	4598400	4987600	1.17855
IPI00002149;IPI00967559;IPI00966157;IPI00964747;IPI00968137	GTP-binding protein B;GTP-binding protein SAR1b;SAR1a gene homolog 2 variant;cDNA FLJ32259 fis, clone PROST1000298, highly similar to GTP-binding protein SAR1b;Putative uncharacterized protein DKFZp434B2017	Q9Y6B6;Q53F37;Q9H029;D6RD69;D6R9R5	5483600	4932900	3418100	4401500	1.04861
IPI00002186;IPI01011126;IPI00973992;IPI00975698	Brefeldin A-inhibited guanine nucleotide-exchange protein 2;cDNA FLJ12561 fis, clone NT2RM4000798, highly similar to Brefeldin A-inhibited guanine nucleotide-exchange protein 2;cDNA FLJ55398, highly similar to Brefeldin A-inhibited guaninenucleotide-exchange protein 2;ADP-ribosylation factor guanine nucleotide-exchange factor 2 variant;ARFGEF2 protein	Q9Y6D5;B3KMT7;B4DYN7;Q59FR3;Q86TH5;F5H3H3	1662700	2414200	1752300	629490	0.891271
IPI00002203;IPI00220152;IPI00068254;IPI00786906;IPI00909058	BRCA2 and CDKN1A-interacting protein;P21- and CDK-associated protein 1;Protein TOK-1;cDNA FLJ31129 fis, clone IMR322000918, highly similar to Homo sapiens BRCA2 and CDKN1A interacting protein (BCCIP), transcript variant C, mRNA;cDNA FLJ60898, highly similar to Homo sapiens BRCA2 and CDKN1A interacting protein (BCCIP), transcript variant C, mRNA;cDNA FLJ54246, highly similar to Homo sapiens BRCA2 …	Q9P287-1;Q9P287;Q9P287-2;B3KP45;B4DUS0;Q9P287-3;B4E318	2488700	3191200	1375900	1223700	1.1424
IPI00909904;IPI00002212;IPI00640104;IPI00981772;IPI00641189;IPI01009580;IPI00552426	cDNA FLJ61383, highly similar to Serine/threonine-protein kinase 24 (EC 2.7.11.1);Mammalian STE20-like protein kinase 3;Serine/threonine-protein kinase 24;STE20-like kinase MST3;STK24 protein;Serine/threonine kinase 24 (STE20 homolog, yeast);cDNA FLJ60706, highly similar to Serine/threonine-protein kinase 24 (EC 2.7.11.1);Serine/threonine kinase 24 (STE20 homolog, yeast), isoform CRA_c;cDNA FLJ61…	B4DT57;Q9Y6E0-1;Q9Y6E0;Q6FG81;Q6P0Y1;E9PCB9;Q5JV93;Q9Y6E0-2;B4DMR0;Q5U0E6;B4DR80;Q5JV99;F5H2G3;E9PCB4;Q5JV98	2036700	1891100	1140900	1343700	1.018
IPI00002214	Importin subunit alpha-2;Karyopherin subunit alpha-2;RAG cohort protein 1;SRP1-alpha;cDNA FLJ78270, highly similar to Homo sapiens karyopherin alpha 2 (RAG cohort 1, importin alpha 1)(KPNA2), mRNA;Karyopherin alpha 2 (RAG cohort 1, importin alpha 1)	P52292;A8K7D9;Q53YE3;Q6NVW7;Q7Z726	5481600	7226700	3117400	4091900	1.31627
IPI00002230;IPI00924788;IPI00790972;IPI00927596	Arylacetamide deacetylase-like 1;Neutral cholesterol ester hydrolase 1	Q6PIU2-1;Q6PIU2;Q6PIU2-2;F5H7K4;Q6PIU2-3	12234000	12899000	5657500	7032700	1.11403
IPI00002245;IPI01020675;IPI00795694;IPI01022923;IPI01022642	Acyl-CoA synthetase short-chain family member 3, mitochondrial	Q9H6R3-1;Q9H6R3;Q9H6R3-2	2366800	8817300	2065300	2275900	2.50292
IPI00002270;IPI01014584	UPF0364 protein C6orf211;cDNA FLJ52347	Q9H993;B4DPT6;F5GZY1	1292300	1967000	1134800	1525900	1.43912
IPI00002324;IPI00181717;IPI00845510;IPI00845294;IPI00921893;IPI00973068;IPI00974257;IPI00845444;IPI00981635	DTDP-4-keto-6-deoxy-D-glucose 4-reductase;Methionine adenosyltransferase 2 subunit beta;Methionine adenosyltransferase II beta;cDNA FLJ76904, highly similar to Homo sapiens methionine adenosyltransferase II, beta (MAT2B), transcript variant 2, mRNA;cDNA FLJ55836, highly similar to Homo sapiens methionine adenosyltransferase II, beta (MAT2B), transcript variant 2, mRNA	Q9NZL9-1;Q9NZL9;A8K7A4;Q9NZL9-2;Q9NZL9-4;Q9NZL9-3;B7Z1X8	3991100	3680000	2182100	1745800	0.878928
IPI00002335;IPI00967382	Huntingtin;Huntington disease protein;cDNA FLJ76709, highly similar to Homo sapiens Huntington disease-associated protein (HD) mRNA;Huntingtin (Huntington disease), isoform CRA_a;Huntingtin variant	P42858;A8K3C9;D2CTD2;D2CTD4;D2CTD7;D2CTD8;D2CTD9;D2CTE1;D2CTE3;D2CTE5;D2CTE6;D2CTE7;D2CTE8;D2CTE9;D2CTF0;D2CTF1;D2CTF2;D3DVR8;Q59FF4	193170	0	35626	103700	0.453242
IPI00002349	82 kDa FMRP-interacting protein;Cell proliferation-inducing gene 1 protein;FMRP-interacting protein 2;Nuclear fragile X mental retardation-interacting protein 2;cDNA FLJ75095, highly similar to Homo sapiens 82-kD FMRP Interacting Protein (182-FIP), mRNA;Nuclear fragile X mental retardation protein interacting protein 2;Nuclear fragile X mental retardation protein interacting protein 2, isoform CR…	Q7Z417;A1L3A7	672010	750760	1285600	271830	0.522367
IPI00908804;IPI00002372;IPI01015425	cDNA FLJ53353, highly similar to ATP-binding cassette sub-family D member 3;70 kDa peroxisomal membrane protein;ATP-binding cassette sub-family D member 3;cDNA FLJ54042, highly similar to ATP-binding cassette sub-family D member 3	B4DL07;E7EUE1;P28288-1;P28288;B4DZ22;F5GYC1	10978000	23330000	14806000	13842000	1.44167
IPI00002406;IPI00554618	Auberger B antigen;Basal cell adhesion molecule;B-CAM cell surface glycoprotein;F8/G253 antigen;Lutheran antigen;Lutheran blood group glycoprotein;Lutheran glycoprotein;Lutheran blood group	P50895;A9LST5;A9YWT4;A9YWT7;D0AB07	1544200	1490500	160560	319220	1.06157
IPI00002408;IPI00448515;IPI00924947	RNA polymerase II-associated protein 3;cDNA FLJ50185, weakly similar to Homo sapiens translocase of outer mitochondrial membrane 34 (TOMM34), mRNA	Q9H6T3-1;Q9H6T3;Q9H6T3-2;B4DRW9	29150000	0	1092600	16899000	0.558781
IPI00514424;IPI00002412;IPI00514248;IPI00908718;IPI00980279;IPI01018677;IPI00981623;IPI00514996	Palmitoyl-protein thioesterase 1;Palmitoyl-protein hydrolase 1;cDNA, FLJ92589, Homo sapiens palmitoyl-protein thioesterase 1(ceroid-lipofuscinosis, neuronal 1, infantile) (PPT1), mRNA;Palmitoyl-protein thioesterase 1 (Ceroid-lipofuscinosis, neuronal 1, infantile), isoform CRA_a;PPT1 protein;cDNA FLJ53673, highly similar to Palmitoyl-protein thioesterase 1 (EC 3.1.2.22);cDNA FLJ53679, highly simil…	E9PES1;E9PMG2;Q5T0S6;P50897;Q6FGQ4;B4DWU3;Q5T0S4;B4DY24	2147500	2185500	1720900	2096100	1.10681
IPI00002460;IPI00021771;IPI00953297;IPI01011531;IPI00414499;IPI00871158;IPI00872852	Annexin A7;Annexin VII;Annexin-7;Synexin;cDNA, FLJ92798, highly similar to Homo sapiens annexin A7 (ANXA7), transcript variant 2, mRNA;cDNA, FLJ93494, highly similar to Homo sapiens annexin A7 (ANXA7), transcript variant 1, mRNA;Annexin VII isoform 1 variant;cDNA FLJ54191, highly similar to Annexin A7;cDNA FLJ55060, highly similar to Annexin A7;cDNA FLJ54149, highly similar to Annexin A7	P20073-1;P20073;B2R657;B2R7L2;Q53HM8;P20073-2;B4DWU2;B4DHY4;B4DT77	6594300	6984700	4825600	4423300	0.998958
IPI01018230;IPI00454951;IPI00334908;IPI00186452;IPI00064591;IPI00002491;IPI00654848;IPI00454950;IPI00306791;IPI00807389;IPI00010555;IPI00010554;IPI00426075;IPI00383430	c-Cbl-associated protein;Ponsin;SH3 domain protein 5;SH3P12;Sorbin and SH3 domain-containing protein 1;cDNA FLJ53322, highly similar to Homo sapiens sorbin and SH3 domain containing 1 (SORBS1), transcript variant 5, mRNA;cDNA FLJ53695, highly similar to Homo sapiens sorbin and SH3 domain containing 1 (SORBS1), transcript variant 5, mRNA;cDNA FLJ60072, highly similar to Homo sapiens sorbin and SH3…	Q9BX66-12;Q9BX66;Q9BX66-5;Q9BX66-6;B4DH45;B4E264;Q9BX66-10;Q9BX66-8;Q9BX66-9;B4DTX5;Q9BX66-4;Q9BX66-1;Q9BX66-11;Q9BX66-2;Q9BX66-3;Q6MZY5	2052200	1363100	383690	325580	0.69325
IPI00002506;IPI00909046;IPI00909749	Asparagine-linked glycosylation protein 5 homolog;Dolichyl-phosphate beta-glucosyltransferase;cDNA FLJ56758, highly similar to Dolichyl-phosphate beta-glucosyltransferase (EC 2.4.1.117)	Q9Y673-1;Q9Y673;Q9HC03;Q9Y673-2;B4DR67	246820	292970	503040	367890	0.881311
IPI00002519;IPI00220668;IPI00220669;IPI00793862;IPI01015924;IPI00008665;IPI00984053	Glycine hydroxymethyltransferase;Serine hydroxymethyltransferase, cytosolic;Serine methylase;Serine hydroxymethyltransferase;Putative uncharacterized protein SHMT1;cDNA FLJ60988, highly similar to Serine hydroxymethyltransferase, cytosolic (EC 2.1.2.1);Cytosolic serine hydroxymethyltransferase	P34896-1;P34896;Q53ET7;P34896-2;D3DXC9;P34896-3;A8MX84;B4DZB5;Q9UMC8;A8MYA6;B4DPM9;E7EW08;Q9UMC9	1412100	1220300	1786100	763030	0.620139
IPI00002520;IPI00789370;IPI00795816;IPI00794572;IPI00909681;IPI00748411;IPI00908824;IPI00794549;IPI01026021;IPI01025505;IPI01026131;IPI01025008;IPI01025630;IPI01025494;IPI01025090;IPI01026271;IPI01024876;IPI01025911;IPI01024788;IPI01026371;IPI01025897	Glycine hydroxymethyltransferase;Serine hydroxymethyltransferase, mitochondrial;Serine methylase;Serine hydroxymethyltransferase;cDNA FLJ58585, highly similar to Serine hydroxymethyltransferase, mitochondrial (EC 2.1.2.1);Serine hydroxymethyltransferase 2 (Mitochondrial), isoform CRA_h	P34897;B4DJQ3;Q53ET4;Q5HYG8;B7Z9F1;Q8N1A5;B4DP88;B4E1G2;B4DW25;B4DWA7;Q5BJF5;B4DJ63;B4DLV4	60830000	68441000	36589000	36181000	1.07394
IPI00456008;IPI00002521;IPI00794158	ATP synthase-coupling factor 6, mitochondrial	P18859;Q6IB54;Q6NZ59;A8MUH2	0	0	40491	0	0
IPI00002525	Cell immortalization-related protein 2;Neudesin;Neuron-derived neurotrophic factor;Secreted protein of unknown function	Q9UMX5	118000	0	0	0	0
IPI00002535;IPI01013732	13 kDa FK506-binding protein;FK506-binding protein 2;Immunophilin FKBP13;Peptidyl-prolyl cis-trans isomerase FKBP2;Rotamase;FK506 binding protein 2, 13kDa;FK506 binding protein 2, 13kDa, isoform CRA_a;FKBP2 protein	P26885;Q53XJ5;F5H0N4	4284100	4317800	0	180110	1.04991
IPI00966303;IPI00002551;IPI00419201;IPI00969130;IPI00966626	cDNA FLJ13535 fis, clone PLACE1006506, highly similar to Anaphase-promoting complex subunit 4;Anaphase-promoting complex subunit 4;Cyclosome subunit 4	B3KN47;E9PCR4;Q9UJX5-1;Q9UJX5;Q9UJX5-2;D6RAP6;D6RFM7	0	0	0	54225	934.442
IPI00002564;IPI01010850;IPI01010437;IPI00911037	DNA repair protein XRCC1;X-ray repair cross-complementing protein 1;cDNA FLJ50209, highly similar to DNA-repair protein XRCC1;cDNA, FLJ96373, highly similar to Homo sapiens X-ray repair complementing defective repair in Chinese hamster cells 1 (XRCC1), mRNA;X-ray repair cross complementing protein 1 variant;cDNA FLJ56491, highly similar to DNA-repair protein XRCC1	P18887;B4DTD3;B2RCY5;Q59HH7;F5H8D7;B4DEB2	2508800	1170100	495710	736620	0.634619
IPI00002580;IPI01011654;IPI00981341	Phosphatidylinositol-4-phosphate 3-kinase C2 domain-containing subunit alpha;Phosphoinositide 3-kinase-C2-alpha;cDNA FLJ53905, highly similar to Phosphatidylinositol-4-phosphate 3-kinase C2domain-containing alpha polypeptide (EC 2.7.1.154);cDNA FLJ60339, highly similar to Phosphatidylinositol-4-phosphate 3-kinase C2 domain-containing alpha polypeptide (EC 2.7.1.154)	O00443;B4DG55;B4DRX6;F5H2B0	405760	457040	370120	420880	1.13152
IPI00170862;IPI00002646;IPI00553080	Androgen receptor trapped clone 27 protein;Protein UXT;Ubiquitously expressed transcript protein;Ubiquitously-expressed transcript	Q9UBK9;B1AJQ0	221070	116740	0	0	0.528068
IPI00002745	Cathepsin P;Cathepsin X;Cathepsin Z	Q9UBR2;Q5U000	1578100	1681100	1067600	1790700	1.31224
IPI00002790;IPI00555723;IPI01026453	Protein sel-1 homolog 1;Suppressor of lin-12-like protein 1;SEL1L protein	Q9UBV2-1;Q9UBV2;Q3ZCU6	1313100	1483200	839930	839730	1.07891
IPI00002824;IPI01021304;IPI01021914	Cysteine and glycine-rich protein 2;Cysteine-rich protein 2;LIM domain only protein 5;Smooth muscle cell LIM protein	Q16527;F8VW96;F8VQR7	380620	710810	97680	2339900	6.37824
IPI00002853;IPI01025482;IPI00556528	PP2A B subunit isoform B56-epsilon;PP2A B subunit isoform B-epsilon;PP2A B subunit isoform PR61-epsilon;PP2A B subunit isoform R5-epsilon;Serine/threonine-protein phosphatase 2A 56 kDa regulatory subunit epsilon isoform;cDNA FLJ60843, highly similar to Serine/threonine-protein phosphatase 2A 56 kDa regulatory subunit epsilon isoform;cDNA FLJ53109, highly similar to Serine/threonine-protein phosph…	Q16537;B5BTZ7;B7Z5X1;B7Z7C0;B7ZAW5;Q562F2;Q58EX4;Q59EK0;B7ZKK9;Q86XZ2	0	310710	0	0	934.442
IPI00002857;IPI00221143;IPI00221142;IPI00945296;IPI00221141;IPI00984307;IPI00945931	Cytokine suppressive anti-inflammatory drug-binding protein;MAP kinase MXI2;MAX-interacting protein 2;Mitogen-activated protein kinase 14;Mitogen-activated protein kinase p38 alpha;SAPK2A;Mitogen-activated protein kinase 14 isoform 4;Mitogen-activated protein kinase 14 isoform 5;cDNA FLJ58214, highly similar to Mitogen-activated protein kinase 14 (EC2.7.11.24)	Q16539-1;Q16539;Q16539-4;Q16539-3;B5TY32;B5TY33;B4E0K5;Q16539-2	667490	770930	520090	504810	1.07424
IPI00655631;IPI00002894;IPI00556021	DNA polymerase;DNA polymerase delta catalytic subunit;DNA polymerase subunit delta p125	E7EVW0;Q308M6;P28340;Q59FA0	384310	979270	259210	255600	1.91893
IPI00002938	Activator of basal transcription 1;Basal transcriptional activator	Q9ULW3	0	0	314690	0	0
IPI00002957;IPI00954884	TBC1 domain family member 17;TBC1 domain family, member 17;cDNA FLJ55654, highly similar to TBC1 domain family member 17;Putative uncharacterized protein;GTPase-activating protein-like protein FLJ12168	Q9HA65;B9A6L8;B4DT12;F5H1W7;Q6YL46;Q96RQ7	260930	0	0	396680	1.52025
IPI00002966;IPI01010895;IPI00031022;IPI00163085;IPI01012028;IPI00644547;IPI00642249	Heat shock 70 kDa protein 4;Heat shock 70-related protein APG-2;HSP70RY;cDNA, FLJ79511, highly similar to Heat shock 70 kDa protein 4;cDNA, FLJ79520, highly similar to Heat shock 70 kDa protein 4;cDNA, FLJ79524, highly similar to Heat shock 70 kDa protein 4;cDNA, FLJ79536, highly similar to Heat shock 70 kDa protein 4;cDNA FLJ50510, highly similar to Heat shock 70 kDa protein 4;cDNA FLJ52593, hig…	P34932;B0AZS1;B0AZT0;B0AZU6;B4DH02;B4DIZ3;B4DN48;B4DSE8;B4DT47;B4DUS3;B4E0H6;B4E354;Q59GF8;F5H3R0;O14992;Q7KYN0	61806000	72249000	28266000	27200000	1.10411
IPI00002993	RNA polymerase II TBP-associated factor subunit G;STAF31/32;Transcription initiation factor TFIID 31 kDa subunit;Transcription initiation factor TFIID 32 kDa subunit;Transcription initiation factor TFIID subunit 9	Q16594	0	0	87321	0	0
IPI00003004;IPI00983707;IPI00980909;IPI00981673;IPI00977230;IPI00977837;IPI00984810;IPI00980990;IPI00985174;IPI00979418;IPI01015493;IPI00983199;IPI00984522;IPI00985457;IPI00290828;IPI00895903	Glutamate/H(+) symporter 1;Mitochondrial glutamate carrier 1;Solute carrier family 25 member 22	Q9H936;E9PS95;E9PJH7	1169200	1318500	760770	671590	1.03115
IPI00003031;IPI00551022;IPI00442223	Isochorismatase domain-containing protein 2, mitochondrial	Q96AB3-2;Q96AB3;Q96AB3-1;Q96AB3-3	3280400	2166800	2687900	2320900	0.751923
IPI00003052;IPI00791131	Growth hormone-regulated TBC protein 1;TBC1 domain family member 6;cDNA FLJ55860, highly similar to Homo sapiens growth hormone regulated TBC protein 1 (GRTP1), mRNA;Growth hormone regulated TBC protein 1, isoform CRA_b;TBC1 domain family, member 6	Q5TC63-2;Q5TC63;B4DV24;B9A6K2;Q5TC63-1	0	0	0	165460	934.442
IPI00477494;IPI00003084;IPI00981391;IPI00980788	Dr1-associated corepressor;Dr1-associated protein 1;Negative co-factor 2-alpha;Putative uncharacterized protein DRAP1	Q14919-2;Q14919;C9JCC6;Q14919-1;E9PNC7;E9PQX9	0	0	1008900	640910	0.635256
IPI00003128;IPI00182373;IPI00894468;IPI00657713;IPI00852618;IPI00853118;IPI00657829;IPI00657802;IPI00852922;IPI00852962;IPI00927141;IPI00852761	Procollagen-proline,2-oxoglutarate-4-dioxygenase subunit alpha-2;Prolyl 4-hydroxylase subunit alpha-2;Putative uncharacterized protein DKFZp686M0919;P4HA2 protein	O15460-1;O15460;Q5HYD8;O15460-2;Q05DA4	632140	310270	788970	806000	0.785492
IPI00003168;IPI00796213;IPI00942171;IPI01011337;IPI00789576;IPI00795423;IPI00788900;IPI00798249;IPI00445190	41 kDa phosphoribosypyrophosphate synthetase-associated protein;Phosphoribosyl pyrophosphate synthase-associated protein 2;cDNA, FLJ93570, highly similar to Homo sapiens phosphoribosyl pyrophosphate synthetase-associated protein 2 (PRPSAP2), mRNA;Putative uncharacterized protein;cDNA FLJ52829, highly similar to Phosphoribosyl pyrophosphatesynthetase-associated protein 2;cDNA FLJ52841, highly simi…	O60256;B2R7R5;B7ZKZ1;E7EPA1;B4E1M8;E7EMY2;B4E329;C9K0K7;C9JJS3	2131600	2004700	1346300	999070	0.863673
IPI00003217;IPI00514549;IPI00908513	Macropain chain Z;Multicatalytic endopeptidase complex chain Z;Proteasome subunit beta type-7;Proteasome subunit Z;Proteasome subunit beta type	Q99436;B2RAQ9;E9KL30;Q6IBT1;Q86U62	17881000	19294000	6076000	6057100	1.05819
IPI00003309;IPI00927876;IPI00927044;IPI00924545;IPI00927637;IPI00791019	DNA-directed RNA polymerase II subunit H;DNA-directed RNA polymerases I, II, and III 17.1 kDa polypeptide;DNA-directed RNA polymerases I, II, and III subunit RPABC3;RPB17;RPB8 homolog;Putative uncharacterized protein POLR2H	P52434;C9JLU1;C9JCU7;C9JBJ6	2189500	2374600	0	0	1.08454
IPI00003326;IPI00908403	ADP-ribosylation factor-like protein 2;ADP-ribosylation factor-like 2;ADP-ribosylation factor-like 2 variant;HCG23373, isoform CRA_a;cDNA FLJ58989, moderately similar to ADP-ribosylation factor-like protein 2	P36404;Q53YD8;B4DGG0	1936800	2331800	0	0	1.20395
IPI00003327	ADP-ribosylation factor-like protein 3	P36405	3076900	4081200	2893800	3157200	1.21232
IPI00003328;IPI00220244;IPI00018593;IPI00010149;IPI00029596;IPI00936024;REV__IPI00974437	ADP-ribosylation factor domain-containing protein 1;GTP-binding protein ARD-1;RING finger protein 46;Tripartite motif-containing protein 23;cDNA FLJ75862, highly similar to Homo sapiens tripartite motif-containing 23 (TRIM23), transcript variant alpha, mRNA	P36406-1;P36406;A8K9U9;P36406-2;P36406-3	1179900	1249900	0	0	1.05933
IPI00003348;IPI00790302;IPI00790896;IPI00925530;IPI00797969;IPI00924758;IPI00946201;IPI00029143;IPI01011922;IPI00386304;IPI01011186;IPI01012519	G protein subunit beta-2;Guanine nucleotide-binding protein G(I)/G(S)/G(T) subunit beta-2;Transducin beta chain 2;cDNA FLJ77321, highly similar to Homo sapiens guanine nucleotide binding protein (G protein), beta polypeptide 2 (GNB2), mRNA;GNB2 protein;Guanine nucleotide binding protein (G protein), beta polypeptide 2, isoform CRA_a;Putative uncharacterized protein GNB2	P62879;Q6FHM2;C9JXA5;C9JIS1;E7EP32;C9JZN1	2301300	2016900	967610	1107900	0.955915
IPI00003362;IPI01014129	78 kDa glucose-regulated protein;Endoplasmic reticulum lumenal Ca(2+)-binding protein grp78;Heat shock 70 kDa protein 5;Immunoglobulin heavy chain-binding protein	P11021	283520000	390250000	140870000	151930000	1.27755
IPI00003377;IPI00916448;IPI00917346;IPI00744364;IPI00215907	Splicing factor 9G8;Splicing factor, arginine/serine-rich 7;Putative uncharacterized protein SFRS7;cDNA FLJ60677, highly similar to Splicing factor, arginine/serine-rich 7;cDNA FLJ59182, highly similar to Splicing factor, arginine/serine-rich 7;cDNA FLJ34106 fis, clone FCBBF3008073, highly similar to SPLICING FACTOR, ARGININE/SERINE-RICH 7	Q16629-1;Q16629;C9JAB2;Q16629-3;B4DLU6;Q16629-2;A6NNE8;B4DEK2;Q8NB80	11064000	10377000	10339000	13715000	1.12564
IPI00003386	Protein ZYP;Regulator of cullins 1;RING finger protein 75;RING-box protein 1	P62877	3145200	7327800	0	0	2.32984
IPI00003389;IPI00908629;IPI00640352;IPI00985397;IPI00011190	Mitochondrial ornithine transporter 1;Solute carrier family 25 member 15;cDNA, FLJ94171, highly similar to Homo sapiens solute carrier family 25 (mitochondrial carrier; ornithine transporter) member 15 (SLC25A15), nuclear gene encoding mitochondrial protein, mRNA;cDNA FLJ51231, highly similar to Mitochondrial ornithine transporter 1	Q9Y619;B2R921;B4DL63	577600	564090	1574200	503700	0.496231
IPI00966114;IPI00003394;IPI00009597;IPI00219360;IPI00009598;IPI00981303	Component of gems 1;Gemin-1;Survival motor neuron protein;cDNA FLJ60754, moderately similar to Survival motor neuron protein;Survival of motor neuron	E7EQZ4;Q16637-1;Q16637;F5H6Q6;Q16637-3;Q16637-2;Q16637-4;B4DP61;Q9UNT8	212660	178120	98994	0	0.571531
IPI00794221;IPI00003406;IPI00295624;IPI00965597;IPI00967040;IPI01012874;IPI00963877;IPI00965316	Putative uncharacterized protein DBN1;Developmentally-regulated brain protein;Drebrin;cDNA FLJ36806 fis, clone ASTRO1000165, highly similar to Drebrin;Drebrin 1, isoform CRA_d;cDNA FLJ53620, highly similar to Drebrin	A8MV58;Q16643-1;Q16643;B3KSQ7;B7Z2Z0;Q16643-2;D6R9W4	1472500	1904500	962700	1847900	1.5409
IPI00003419;IPI00982700;IPI00917641;IPI00977975	Small acidic protein	O00193;E9PM92;E3W975;E9PRZ9	933720	1000300	718100	849950	1.12013
IPI00003438	DnaJ homolog subfamily C member 8;Splicing protein spf31	O75937	6406300	5891400	3860400	3747700	0.93887
IPI00003479;IPI01015278;IPI00874012	ERT1;Extracellular signal-regulated kinase 2;MAP kinase isoform p42;Mitogen-activated protein kinase 1;Mitogen-activated protein kinase 2;Mitogen-activated protein kinase 1, isoform CRA_a;cDNA FLJ58314, highly similar to Mitogen-activated protein kinase 1 (EC 2.7.11.24);Extracellular signal-regulated kinase-2 splice variant	P28482;Q1HBJ4;Q499G7;B4DHN0;A8CZ64	18674000	17919000	8510700	6578300	0.901143
IPI00003482;IPI00980553;IPI00976338;IPI00978507;IPI00979062;IPI00980484;IPI00978478	2,4-dienoyl-CoA reductase [NADPH];2,4-dienoyl-CoA reductase, mitochondrial;2,4-dienoyl-CoA reductase;cDNA FLJ50204, highly similar to 2,4-dienoyl-CoA reductase, mitochondrial (EC 1.3.1.34)	Q16698;Q7LDK6;B7Z6B8;E5RFV2	52753000	54375000	37036000	29402000	0.933043
IPI00003505;IPI00953289;IPI00965548;IPI00847729	Human papillomavirus type 16 E1 protein-binding protein;Thyroid hormone receptor interactor 13;Thyroid receptor-interacting protein 13	Q15645-1;Q15645	592230	424740	314550	271850	0.768202
IPI00003519;IPI00917777;IPI01012385;IPI00903143	116 kDa U5 small nuclear ribonucleoprotein component;Elongation factor Tu GTP-binding domain-containing protein 2;SNU114 homolog;U5 snRNP-specific protein, 116 kDa;cDNA FLJ78483, highly similar to Homo sapiens elongation factor Tu GTP binding domain containing 2 (EFTUD2), mRNA;U5-116KD protein;cDNA FLJ59627, highly similar to 116 kDa U5 small nuclear ribonucleoprotein component;cDNA, FLJ78997, hi…	Q15029;A8KAP3;Q6IBM8;B4DK30;B4DZB1;Q8IXJ3;B3KX19;B4DMC0;B3KWY2	8806700	8135800	6734500	6320800	0.930211
IPI00003527;IPI00902652	Ezrin-radixin-moesin-binding phosphoprotein 50;Na(+)/H(+) exchange regulatory cofactor NHE-RF1;Regulatory cofactor of Na(+)/H(+) exchanger;Sodium-hydrogen exchanger regulatory factor 1;Solute carrier family 9 isoform A3 regulatory factor 1;cDNA, FLJ92860, highly similar to Homo sapiens solute carrier family 9 (sodium/hydrogen exchanger), member 3 regulator 1 (SLC9A3R1), mRNA;cDNA FLJ46618 fis, cl…	O14745;B2R6A3;B3KY21;B3KSV9;E7EV06	19617000	17305000	16947000	15485000	0.896784
IPI00003565;IPI00027699;IPI00552190;IPI00183104;IPI00647839;IPI00552808	26S proteasome non-ATPase regulatory subunit 10;26S proteasome regulatory subunit p28;Gankyrin;p28(GANK);Proteasome (Prosome, macropain) 26S subunit, non-ATPase, 10;cDNA FLJ51868, highly similar to 26S proteasome non-ATPase regulatory subunit10;Hepatocellular carcinoma-associated protein p28-II	O75832;Q5U0B2;B1AJY7;B1AJY5;Q8IZK9	4437400	5381300	1347500	1500600	1.18963
IPI00003588;IPI00646720;IPI00964364;IPI00913838;IPI00963998;IPI00964664;IPI00965944	Aminoacyl tRNA synthetase complex-interacting multifunctional protein 3;Elongation factor p18;Eukaryotic translation elongation factor 1 epsilon-1;Multisynthase complex auxiliary component p18;Putative uncharacterized protein MUTED;Putative uncharacterized protein EEF1E1	O43324;C9J1V9;D6RBD7;C9JLK5	12628000	11315000	0	262560	0.916817
IPI00003627;IPI00216622;IPI00792088;IPI00007776;IPI00944907	53 kDa BRG1-associated factor A;Actin-like protein 6A;Actin-related protein Baf53a;ArpNbeta;BRG1-associated factor 53A;INO80 complex subunit K;Actin-like 6A isoform 1 variant;BAF53A protein;Actin-like 6A, isoform CRA_b	O96019-1;O96019;Q53FS0;Q6FI97;O96019-2;D3DNS0	708520	739300	484140	691610	1.19976
IPI00022887;IPI00003635;IPI00983506;IPI00979997;IPI00916582;IPI00021763;IPI00916999;IPI00916451	Endoplasmic reticulum-Golgi intermediate compartment protein 1;ER-Golgi intermediate compartment 32 kDa protein;cDNA FLJ56280, highly similar to Endoplasmic reticulum-Golgi intermediate compartment protein 1	Q969X5-1;Q969X5;Q969X5-2;B4E0N6	7691500	7888400	7132800	6608600	0.977921
IPI00003704;IPI00974578;IPI00027838;IPI00908491;IPI00556034;IPI00965408;IPI00940890;IPI00977800;IPI00979194	Lark homolog;RNA-binding motif protein 4;RNA-binding motif protein 4a;RNA-binding protein 4;cDNA FLJ78260, highly similar to Homo sapiens RNA binding motif protein 4, mRNA;RNA-binding motif protein 30;RNA-binding motif protein 4B;RNA-binding protein 30;RNA-binding protein 4B;cDNA FLJ59148, highly similar to RNA-binding protein 4	Q9BWF3-1;Q9BWF3;A8K9U0;E9PB51;Q9BQ04;B4E1U0;E7EQS3;Q9BWF3-2;D6R9K7;Q9BWF3-3	2887300	2087100	3133400	2993000	0.843772
IPI00003739;IPI00012192	DEAD box protein 49;Probable ATP-dependent RNA helicase DDX49;cDNA FLJ77346, highly similar to Homo sapiens DEAD (Asp-Glu-Ala-Asp) box polypeptide 49 (DDX49), mRNA;cDNA FLJ10432 fis, clone NT2RP1000470, weakly similar to PUTATIVE ATP-DEPENDENT RNA HELICASE T26G10.1 IN CHROMOSOME III	Q9Y6V7;A8K7A1;Q9NVY6	675580	325320	388500	633770	0.901333
IPI00003766	Ethylmalonic encephalopathy protein 1;Hepatoma subtracted clone one protein;Protein ETHE1, mitochondrial;cDNA, FLJ96390, highly similar to Homo sapiens protein expressed in thyroid (YF13H12), mRNA;Ethylmalonic encephalopathy 1, isoform CRA_a	O95571;B2RCZ7	35358000	28883000	29698000	21502000	0.774487
IPI00003768;IPI00554461;IPI00878536;IPI00854683;IPI00879039;IPI00879274;IPI00445559;IPI00465328;IPI01011164	Pescadillo homolog;cDNA, FLJ96584, Homo sapiens pescadillo homolog 1, containing BRCT domain(zebrafish) (PES1), mRNA;Pescadillo homolog 1;Pescadillo homolog 1, containing BRCT domain (Zebrafish), isoform CRA_a;Putative uncharacterized protein PES1;cDNA FLJ39001 fis, clone NT2RI2022584, highly similar to Pescadillo homolog 1;cDNA FLJ45250 fis, clone BRHIP2008756, highly similar to Pescadillo homol…	O00541-1;O00541;B2RDF2;B3KTZ6;O00541-2;B5MCF9;B3KXD6	1609800	2469900	3435000	3817500	1.24631
IPI00003783;IPI00795187	Dual specificity mitogen-activated protein kinase kinase 2;ERK activator kinase 2;MAPK/ERK kinase 2;Putative uncharacterized protein DKFZp686L02273;cDNA FLJ35806 fis, clone TESTI2005987, highly similar to Dual specificity mitogen-activated protein kinase kinase 2 (EC 2.7.12.2);Mitogen-activated protein kinase kinase 2, isoform CRA_d	P36507;Q7Z370;B3KS97	3937000	3613000	3062700	2033400	0.806663
IPI00003802	Alpha-mannosidase 2;Golgi alpha-mannosidase II;Mannosidase alpha class 2A member 1;Mannosyl-oligosaccharide 1,3-1,6-alpha-mannosidase;MAN2A1 protein	Q16706;A5PKX5;Q49A69	368940	494540	1414500	412940	0.508837
IPI00003807;IPI01014507;IPI00925377;IPI00975825;IPI00977516;IPI01010611;IPI00983335;IPI00976906;IPI01015683;IPI00909518;IPI00974018;IPI00984373	Lysosomal acid phosphatase;cDNA FLJ51033, highly similar to Lysosomal acid phosphatase (EC 3.1.3.2);cDNA FLJ53923, highly similar to Lysosomal acid phosphatase (EC 3.1.3.2);cDNA FLJ52440, highly similar to Lysosomal acid phosphatase (EC 3.1.3.2);cDNA FLJ51131, highly similar to Lysosomal acid phosphatase (EC 3.1.3.2);cDNA FLJ52526, highly similar to Lysosomal acid phosphatase (EC 3.1.3.2)	P11117;B7Z552;B7Z6L8;F5H1S6;B7Z4Z2;E9PHY0;E9PQY3;B7Z7D2;B7Z8T9;F5GWV7;E9PP23	348150	0	257730	0	0
IPI00003815;IPI00797560;IPI00797924	Rho GDP-dissociation inhibitor 1;Rho-GDI alpha;cDNA FLJ50748, highly similar to Rho GDP-dissociation inhibitor 1;Putative uncharacterized protein ARHGDIA;cDNA FLJ53102, moderately similar to Rho GDP-dissociation inhibitor 1	P52565;A8MXW0;B4DUV9	81960000	73752000	86683000	58026000	0.781402
IPI00003818;IPI00651624;IPI00916732;IPI00915775	Kynureninase;L-kynurenine hydrolase;cDNA FLJ77887, highly similar to Human L-kynurenine hydrolase mRNA;cDNA FLJ78002, highly similar to Homo sapiens kynureninase (L-kynurenine hydrolase) (KYNU), mRNA;Kynureninase (L-kynurenine hydrolase) variant;Putative uncharacterized protein KYNU;Kynureninase (L-kynurenine hydrolase);Kynureninase (L-kynurenine hydrolase), isoform CRA_a	Q16719;A8K4D5;A8K7T0;Q53F63;Q53SY0;Q53SX6;Q9BVW3	5999900	8424200	3399900	4859800	1.41322
IPI00003833;IPI00983602;IPI01015136	Met-induced mitochondrial protein;Mitochondrial carrier homolog 2;Mitochondrial carrier homolog 2 variant	Q9Y6C9;Q53G34;E9PNT8	14117000	12444000	20674000	14802000	0.783134
IPI00003836;IPI00921045	UDP-glucuronosyltransferase 2B10;UDP glycosyltransferase 2 family, polypeptide B10 variant;cDNA FLJ54605, highly similar to UDP-glucuronosyltransferase 2B10 (EC 2.4.1.17)	P36537;Q53GQ9;Q53GU2;B4DPP1	198720	233740	84348	80409	1.1098
IPI00955022;IPI00003843;IPI00216245;IPI00955040;IPI00922413;IPI00797934;IPI00216246;IPI00332453;IPI00477708	cDNA FLJ53324, highly similar to Tight junction protein ZO-2;Tight junction protein 2;Tight junction protein ZO-2;Zona occludens protein 2;Zonula occludens protein 2;cDNA FLJ54712, highly similar to Tight junction protein ZO-2;cDNA FLJ61560, highly similar to Tight junction protein ZO-2;cDNA FLJ59510, highly similar to Homo sapiens tight junction protein 2 (TJP2), transcript variant 2, mRNA;Tight…	B7Z2R8;F5H301;Q9UDY2-1;Q9UDY2;B7Z7T6;Q9UDY2-3;F5H886;B7Z954;Q9UDY2-2;B7Z2R3;Q9UDY2-4;B1AN86;Q9UDY2-5	448780	425080	264880	331880	1.06067
IPI00003848;IPI00645574	DnaJ homolog subfamily B member 4;Heat shock 40 kDa protein 1 homolog;Human liver DnaJ-like protein;cDNA FLJ50816, highly similar to DnaJ homolog subfamily B member 4;DnaJ (Hsp40) homolog, subfamily B, member 4, isoform CRA_b;DnaJ (Hsp40) homolog, subfamily B, member 4 variant	Q9UDY4;B4DNN2;Q59E89	85430	123100	99237	65602	1.02185
IPI00003856;IPI00719806;IPI00719366;IPI00853433;IPI00059139	Vacuolar proton pump subunit E 1;V-ATPase 31 kDa subunit;V-type proton ATPase subunit E 1;ATPase, H+ transporting, lysosomal 31kDa, V1 subunit E isoform 1;ATPase, H+ transporting, lysosomal 31kDa, V1 subunit E1, isoform CRA_b;cDNA, FLJ92725, Homo sapiens ATPase, H+ transporting, lysosomal 31kDa, V1 subunit Eisoform 1 (ATP6V1E1), mRNA;cDNA FLJ51833, highly similar to Homo sapiens ATPase, H+ transp…	P36543;Q53Y06;A8MUE4;A8MUN4;C9J8H1	6755700	6518500	5612800	4294500	0.874237
IPI00003865;IPI00981943;IPI00980749;IPI00037070;IPI00980343;IPI00984226;IPI00983398;IPI00910870;IPI01008803;IPI00984555;IPI00981429;IPI00981268;IPI00980651;IPI00983926;IPI00981926;IPI00844513;IPI00844564;IPI00978818	Heat shock 70 kDa protein 8;Heat shock cognate 71 kDa protein;cDNA FLJ38781 fis, clone LIVER2000216, highly similar to HEAT SHOCK COGNATE 71 kDa PROTEIN;cDNA FLJ55485, highly similar to Heat shock cognate 71 kDa protein;Heat shock 70kDa protein 8 isoform 1 variant;HSPA8 protein;Heat shock 70kDa protein 8 isoform 2 variant;cDNA FLJ77848;Putative uncharacterized protein;cDNA FLJ20564 fis, clone KAT…	P11142-1;P11142;B3KTV0;B4E1Q1;Q53GZ6;Q96IS6;E9PKE3;E9PNE6;P11142-2;E7ET08;Q53HF2;A8K7Q2;Q96BE0;Q96H53;Q9NWW3;Q9NZ87	510100000	652720000	193190000	195950000	1.20671
IPI00003870	Endopeptidase Clp;Putative ATP-dependent Clp protease proteolytic subunit, mitochondrial;ClpP caseinolytic peptidase ATP-dependent, proteolytic subunit	Q16740;A4UCS4	14771000	11314000	7904400	8102700	0.856289
IPI00003881;IPI01010852	Heterogeneous nuclear ribonucleoprotein F;Heterogeneous nuclear ribonucleoprotein F, N-terminally processed;Nucleolin-like protein mcs94-1;cDNA FLJ57121, highly similar to Heterogeneous nuclear ribonucleoprotein F	P52597;B4DKS8;Q8NI96	15333000	12249000	10259000	12149000	0.953345
IPI00306380;IPI00003886	E2-induced gene 3 protein;Guanine nucleotide-binding protein-like 3;Novel nucleolar protein 47;Nucleolar GTP-binding protein 3;Nucleostemin	Q9BVP2-1;Q9BVP2;Q9BVP2-2	945450	1519400	1093400	930010	1.20137
IPI00003905;IPI00744509;IPI00946364	Glucose transporter type 2, liver;Solute carrier family 2, facilitated glucose transporter member 2;cDNA FLJ52345, highly similar to Solute carrier family 2, facilitated glucose transporter member 2;Putative uncharacterized protein SLC2A2;cDNA FLJ75366, highly similar to Homo sapiens solute carrier family 2 (facilitated glucose transporter), member 2, mRNA;SLC2A2 protein;Solute carrier family 2 (…	P11168;B7Z547;C9J0E8;F8W8V8;Q6PAU8	0	0	16903	12401	0.733657
IPI00922751;IPI00152505;IPI00607720;IPI00003909;IPI01011292;IPI01012190;IPI00816836;IPI00555680	cDNA FLJ56136, highly similar to Solute carrier family 2, facilitated glucosetransporter member 14;cDNA, FLJ79137, highly similar to Solute carrier family 2, facilitated glucosetransporter member 14;Glucose transporter type 14;Solute carrier family 2, facilitated glucose transporter member 14;Glucose transporter type 3, brain;Solute carrier family 2, facilitated glucose transporter member 3;cDNA …	B7Z5J8;B7ZAC3;Q8TDB8-1;Q8TDB8;Q8TDB8-2;P11169;B7Z5A7;B7Z966;F5H2H8;B7Z844;Q59F54	0	134630	96774	441210	5.95036
IPI00003918;IPI00795303;IPI00908662;IPI00908376;IPI00045914	60S ribosomal protein L1;60S ribosomal protein L4;cDNA FLJ56689, highly similar to 60S ribosomal protein L4;Ribosomal protein L4 variant;cDNA FLJ50996, highly similar to 60S ribosomal protein L4;cDNA FLJ50994, moderately similar to 60S ribosomal protein L4	P36578;B4DFI6;Q53G74;Q59GY2;B4DMJ6;E7EWF1;B4DMJ2	56337000	76492000	36665000	32020000	1.16677
IPI00003923;IPI00914059;IPI01013339;IPI00947553;IPI00398067;IPI00913888;IPI00913856;IPI00945224;IPI00945051;IPI00945920	OMPdecase;Orotate phosphoribosyltransferase;Orotidine 5-phosphate decarboxylase;Uridine 5-monophosphate synthase;cDNA FLJ75687, highly similar to Homo sapiens uridine monophosphate synthetase (orotate phosphoribosyl transferase and orotidine-5-decarboxylase) (UMPS), mRNA;Uridine monophosphate synthetase (Orotate phosphoribosyl transferase and orotidine-5-decarboxylase), isoform CRA_b;Uridine mono…	P11172-1;P11172;A8K5J1;B5LY67;B5LY71;B5LY69;B5LY68;E9PFD2;P11172-2;B5LY64;B5LY72	4256200	4769500	3434900	3996100	1.13971
IPI00003925;IPI00549885;IPI00946404;IPI00947129;IPI00947319;IPI00555722	Pyruvate dehydrogenase E1 component subunit beta, mitochondrial;cDNA FLJ52988, highly similar to Pyruvate dehydrogenase E1 component subunit beta, mitochondrial (EC 1.2.4.1);Putative uncharacterized protein PDHB	P11177-1;P11177;P11177-2;B4DDD7;C9J634	19892000	18990000	14365000	12975000	0.933094
IPI00003927;IPI00967512	40 kDa peptidyl-prolyl cis-trans isomerase;Cyclophilin-40;Cyclophilin-related protein;Peptidyl-prolyl cis-trans isomerase D;Rotamase D;Peptidyl-prolyl cis-trans isomerase;PPID protein	Q08752;E5KN55;E5KN59;Q05DH6;Q6FGM6	2179300	5012000	2361400	1334700	1.39774
IPI00003933;IPI00745553;IPI00909928	Glyoxalase II;Hydroxyacylglutathione hydrolase, mitochondrial;cDNA FLJ60347, highly similar to Homo sapiens hydroxyacylglutathione hydrolase (HAGH), transcript variant 1, mRNA	Q16775-1;Q16775;B4DT01;Q16775-2	5631900	5568500	4209400	2707200	0.840915
IPI00152785;IPI00220403;IPI00515061;IPI00003935;IPI00454695;IPI00746251	Histone H2B type 1-O;Histone H2B.2;Histone H2B.n;Histone H2B type 1-B;Histone H2B.1;Histone H2B.f;Histone H2B type 1-J;Histone H2B.r;Histone H2B type 2-E;Histone H2B.q;Histone H2B-GL105	P23527;P33778;P06899;Q16778	3309700	1243100	661020	1692600	0.739337
IPI00003944;IPI01013727;IPI00644810	Branched-chain alpha-keto acid dehydrogenase complex component E2;Dihydrolipoamide acetyltransferase component of branched-chain alpha-keto acid dehydrogenase complex;Dihydrolipoamide branched chain transacylase;Dihydrolipoyllysine-residue (2-methylpropanoyl)transferase;Lipoamide acyltransferase component of branched-chain alpha-keto acid dehydrogenase complex, mitochondrial;cDNA FLJ57294, highly…	P11182;B4E1Q7;F5H1F9;Q5VVL7	417040	1431600	676170	664510	1.91739
IPI00003949;IPI01020774;IPI01021220;IPI00376844;IPI01020921;IPI01021398	Bendless-like ubiquitin-conjugating enzyme;Ubc13;Ubiquitin carrier protein N;Ubiquitin-conjugating enzyme E2 N;Ubiquitin-protein ligase N;Putative ubiquitin-conjugating enzyme E2 N-like	P61088;F8VV71;F8VSD4;Q5JXB2;E9KL27;F8VQQ8	11298000	11839000	119690	235340	1.05751
IPI00221012;IPI00003964;IPI00874074;IPI00744575;IPI00946017	Deubiquitinating enzyme FAF-X;Fat facets in mammals;Fat facets protein-related, X-linked;Probable ubiquitin carboxyl-terminal hydrolase FAF-X;Ubiquitin thioesterase FAF-X;Ubiquitin-specific protease 9, X chromosome;Ubiquitin-specific-processing protease FAF-X;Ubiquitin carboxyl-terminal hydrolase;USP9X protein variant;USP9X protein	Q93008-3;Q93008;Q93008-1;D3DWB6;Q59EZ5;Q6P468;Q86X58	4129100	4445000	1422700	1095800	0.998019
IPI00003965;IPI00646721;IPI01011924;IPI01009317;IPI00922910	Deubiquitinating enzyme 7;Herpesvirus-associated ubiquitin-specific protease;Ubiquitin carboxyl-terminal hydrolase 7;Ubiquitin thioesterase 7;Ubiquitin-specific-processing protease 7;Ubiquitin carboxyl-terminal hydrolase	Q93009;B7Z855;B7Z815;B7ZAX6;Q6U8A4;F5H8E5;B7Z7T5	2114800	2393200	2861600	2032200	0.889277
IPI00003968;IPI00792728;IPI00797261	Complex I-39kD;NADH dehydrogenase [ubiquinone] 1 alpha subcomplex subunit 9, mitochondrial;NADH-ubiquinone oxidoreductase 39 kDa subunit;cDNA FLJ75930, highly similar to Homo sapiens NADH dehydrogenase (ubiquinone) 1 alpha subcomplex, 9, 39kDa (NDUFA9), mRNA;Similar to NADH dehydrogenase (Ubiquinone) 1 alpha subcomplex, 9 (39kD)	Q16795;A8K4V2;Q9BTT5	1907400	5895400	3330100	2204900	1.5466
IPI00003971;IPI01015860;IPI00219812;IPI00219813;IPI00794113	Neuroendocrine-specific protein;Reticulon-1;Reticulon 1 isoform A;RTN1 protein;cDNA FLJ76256, highly similar to Homo sapiens reticulon 1 (RTN1), transcript variant 3, mRNA;cDNA FLJ55108, highly similar to Reticulon-1;Putative uncharacterized protein RTN1	Q16799-1;Q16799;Q2L7A7;Q2NKQ5;Q16799-2;Q16799-3;A8K3B9;B7Z4K5;Q6IAX4;A8MT72	0	0	3351600	2551600	0.761308
IPI00003985;IPI00924626;IPI00925074;IPI00927724;IPI00925726;IPI00927504	BCS1-like protein;Mitochondrial chaperone BCS1;cDNA FLJ77826, highly similar to Homo sapiens BCS1-like (yeast), mRNA;BCS1-like variant;Putative uncharacterized protein BCS1L	Q9Y276;A8JZZ8;Q53EX1;Q53RT4;C9J8G3;C9JKM6	183460	155360	267930	323130	1.06004
IPI00384428;IPI00003990;IPI00909698;IPI00844403;IPI00925185	Biphenyl hydrolase-like protein;Biphenyl hydrolase-related protein;Breast epithelial mucin-associated antigen;Valacyclovir hydrolase	Q86WA6-1;Q86WA6;Q86WA6-2	706960	840570	304750	377510	1.20398
IPI00908913;IPI00101800;IPI00216935;IPI00004045;IPI00414709;IPI00216936;IPI00980313;IPI00979729;IPI00983299;IPI00982020	cDNA FLJ61582, highly similar to RNA-binding protein with multiple splicing;HCG2043421, isoform CRA_c;Heart and RRM expressed sequence;RNA-binding protein with multiple splicing;RNA binding protein with multiple splicing;HCG2043421, isoform CRA_b	B4E3T4;Q93062-3;Q93062;Q569H2;Q93062-2;Q93062-1;D3DSV0;Q93062-5;F5H357;Q93062-4	1068400	821700	944930	874230	0.842351
IPI00004101;IPI00974278;IPI00909794	Betaine--homocysteine S-methyltransferase 1;cDNA, FLJ96222, highly similar to Homo sapiens betaine-homocysteine methyltransferase (BHMT), mRNA	Q93088;B2RCQ6;E5RJH0	55316	31887	39753	52605	0.888744
IPI00004233;IPI01011955;IPI00413173;IPI00844453	Antigen KI-67;cDNA FLJ56929, highly similar to Antigen KI-67	P46013-1;P46013;F5H4V4;P46013-2;B4DRH3	1127000	439260	344310	389790	0.563477
IPI00218268;IPI00004267;IPI00376226;IPI00816436;IPI00167206	Aging-associated gene 8 protein;Sigma 1-type opioid receptor;Sigma non-opioid intracellular receptor 1;SR31747-binding protein;cDNA FLJ57078, highly similar to Homo sapiens opioid receptor, sigma 1 (OPRS1), transcript variant 1, mRNA;cDNA FLJ76396, highly similar to Homo sapiens opioid receptor, sigma 1 (OPRS1), transcript variant 2, mRNA;HCG20471, isoform CRA_d;Opioid receptor, sigma 1	Q99720-1;Q99720;B4DR71;Q99720-3;A2A3U5;Q99720-4;Q99720-2	923890	1118000	3037800	2361400	0.878262
IPI00004273;IPI00924634;IPI00926163;IPI00982364;IPI00979500	Arg/Glu/Asp-rich protein of 120 kDa;Protein S164;RNA-binding motif protein 25;RNA-binding protein 25;RNA-binding region-containing protein 7;U1 small nuclear ribonucleoprotein 1SNRP homolog protein	P49756-1;P49756;Q16083;P49756-3;P49756-2	1877100	833450	1732900	2217600	0.845166
IPI00004308;IPI00219764	Protein ftsJ homolog 1;Putative ribosomal RNA methyltransferase 1;rRNA (uridine-2-O-)-methyltransferase;cDNA FLJ13961 fis, clone Y79AA1001236, highly similar to ribosomal RNA methyltransferase 1(EC 2.1.1.-)	Q9UET6-1;Q9UET6;Q9UET6-2;B3KN91	0	0	0	36627	934.442
IPI00004324;IPI00640089;IPI00647089	BET3 homolog;Trafficking protein particle complex subunit 3;Putative uncharacterized protein TRAPPC3;Trafficking protein particle complex 3, isoform CRA_a	O43617;A6NDN0	1703300	2175700	0	0	1.27734
IPI00004358;IPI00789185;IPI00909513	Glycogen phosphorylase, brain form;Phosphorylase	P11216;B4DSD8;Q59GM9;Q8TDG6	7232700	17256000	3519600	3648300	1.94417
IPI00004363;IPI00973560	DCHT;Serine/threonine-protein kinase 39;STE20/SPS1-related proline-alanine-rich protein kinase;Small intestine SPAK-like kinase	Q9UEW8;Q6E0B2	241100	0	471620	487230	0.68362
IPI00004392;IPI00759578;IPI00759462;IPI00396056;IPI00915321	7,8-dihydro-8-oxoguanine triphosphatase;8-oxo-dGTPase;Nucleoside diphosphate-linked moiety X motif 1;Nudix (Nucleoside diphosphate linked moiety X)-type motif 1;Nudix (Nucleoside diphosphate linked moiety X)-type motif 1, isoform CRA_a;NUDT1 protein	P36639-1;P36639;P36639-2;P36639-3;P36639-4;Q7Z7N6	1633200	1534200	0	0	0.939383
IPI00004397;IPI00444204;IPI01015571;IPI00926453;IPI00925885;IPI00925636;IPI00927929	cDNA FLJ55177, highly similar to Ras-related protein Ral-B;Putative uncharacterized protein RALB;cDNA FLJ45773 fis, clone NETRP2003448, highly similar to Ras-related protein RAL-B;V-ral simian leukemia viral oncogene homolog B (Ras related; GTP binding protein), isoform CRA_b;Ras-related protein Ral-B;cDNA FLJ54954, highly similar to Ras-related protein Ral-B;cDNA, FLJ92808, Homo sapiens v-ral si…	B4E040;C9JQB3;Q6ZS74;P11234;B4E364;Q53T32;C9J6B1	3809800	4330100	7933400	6715000	0.940553
IPI00004406;IPI01010160;IPI00910040;IPI00925858;IPI00926459;IPI00924850	Uridine phosphorylase 1;UPP1 protein	Q16831-1;Q16831;Q86Y75	557330	254740	275310	266280	0.625745
IPI00004408;IPI00220754	Adducin-like protein 70;Gamma-adducin;Adducin 3 isoform a variant;Adducin 3 (Gamma);Adducin 3 (Gamma), isoform CRA_a;cDNA FLJ77558, highly similar to Homo sapiens adducin 3 (gamma) (ADD3), transcript variant 1, mRNA	Q9UEY8-1;Q9UEY8;Q53FL4;Q59EK1;Q5VU08;Q9UEY8-2	903900	536770	992780	279990	0.430626
IPI00004416	Charged multivesicular body protein 2a;Chromatin-modifying protein 2a;Putative breast adenocarcinoma marker BC-2;Vacuolar protein sorting-associated protein 2-1	O43633	2241300	2071900	1514400	736950	0.74789
IPI00004436;IPI00795354;IPI00794259	Cancer-associated Sm-like;Small nuclear ribonuclear CaSm;U6 snRNA-associated Sm-like protein LSm1	O15116;E5RH18;E5RJ47	726620	746080	0	0	1.02678
IPI00297475;IPI01018998;IPI00004454	Dolichol-phosphate mannose synthase subunit 3;Dolichol-phosphate mannosyltransferase subunit 3;Dolichyl-phosphate beta-D-mannosyltransferase subunit 3;DPM synthase complex subunit 3;Mannose-P-dolichol synthase subunit 3;Prostin-1;cDNA FLJ60436, highly similar to Homo sapiens dolichyl-phosphate mannosyltransferase polypeptide 3, transcript variant 1, mRNA;Dolichyl-phosphate mannosyltransferase pol…	Q9P2X0-2;Q9P2X0;B4DEH1;Q5SR62;Q86TM7;Q3SX58;Q6P184;Q9P2X0-1	452290	408080	0	0	0.902253
IPI00004459;IPI00967490;IPI00967757	18S rRNA dimethylase;DIM1 dimethyladenosine transferase 1-like;Probable dimethyladenosine transferase;S-adenosylmethionine-6-N,N-adenosyl(rRNA) dimethyltransferase;cDNA FLJ75823, highly similar to Homo sapiens dimethyladenosine transferase (HSA9761), mRNA;cDNA FLJ56719, highly similar to Probable dimethyladenosine transferase (EC 2.1.1.-)	Q9UNQ2;A8K9K8;B4DRY2;D6RCL3	664720	618690	649850	383370	0.762272
IPI00946714;IPI00004488	Putative uncharacterized protein ATP6V1F;Vacuolar proton pump subunit F;V-ATPase 14 kDa subunit;V-type proton ATPase subunit F;ATPase, H+ transporting, lysosomal 14kDa, V1 subunit F;ATPase, H+ transporting, lysosomal 14kDa, V1 subunit F, isoform CRA_a;cDNA, FLJ92503, Homo sapiens ATPase, H+ transporting, lysosomal 14kDa, V1 subunit F(ATP6V1F), mRNA	C9J2K4;Q16864;A4D1K0	201860	0	0	0	0
IPI00004524;IPI00925681;IPI00926799;IPI00927040	Grancalcin;cDNA FLJ52146, highly similar to Grancalcin	P28676;B7Z322	0	0	0	266910	934.442
IPI00004534;IPI01012022;IPI01013426;REV__IPI00642900;REV__IPI01024738;REV__IPI00410157	Formylglycinamide ribotide amidotransferase;Formylglycinamide ribotide synthetase;Phosphoribosylformylglycinamidine synthase;cDNA FLJ77779, highly similar to Homo sapiens phosphoribosylformylglycinamidine synthase (FGAR amidotransferase) (PFAS), mRNA;Phosphoribosylformylglycinamidine synthase (FGAR amidotransferase), isoform CRA_b;cDNA FLJ75059, highly similar to Homo sapiens phosphoribosylformyl…	O15067;A8K8N7;A8K9T9;B4DJ26;F5GWT9	7646400	9292900	5199900	4861100	1.1018
IPI00647491;IPI00004584;IPI00915950;IPI00915794;IPI01025282	Mitochondrial ribonuclease P protein 3	O15091-1;O15091;O15091-2;O15091-4;O15091-3	100580	542340	302460	301800	2.09443
IPI00796379;IPI00004656;IPI00930068	cDNA FLJ57067, highly similar to Beta-2-microglobulin;Beta-2-microglobulin;Beta-2-microglobulin form pI 5.3;Beta 2-microglobulin protein	B4E0X1;F5H6I0;P61769;A6XMH4;A6XMH5;A6XND9;Q9UM88	6287500	5904900	0	0	0.939149
IPI00004669;IPI01012012;IPI00921824;IPI00922793;IPI00976108	Polypeptide GalNAc transferase 2;Polypeptide N-acetylgalactosaminyltransferase 2;Polypeptide N-acetylgalactosaminyltransferase 2 soluble form;Protein-UDP acetylgalactosaminyltransferase 2;UDP-GalNAc:polypeptide N-acetylgalactosaminyltransferase 2;cDNA FLJ58625, highly similar to Polypeptide N-acetylgalactosaminyltransferase 2 (EC 2.4.1.41);cDNA FLJ58226, highly similar to Polypeptide N-acetylgala…	Q10471;B7Z6K2;B7Z8V8;B7Z462;F5GYB2	1189200	2434300	1272700	907640	1.35746
IPI00796891;IPI00004671;IPI00945169;IPI00909600;IPI00908744;IPI00946934	Golgin B1;cDNA FLJ61596, highly similar to Golgin subfamily B member 1;372 kDa Golgi complex-associated protein;Giantin;Golgin subfamily B member 1;Macrogolgin;cDNA FLJ54378, highly similar to Golgin subfamily B member 1	B2ZZ91;B4DTZ9;E7EP74;Q14789;F1T0J2;B4DQW7;E7EU81	718010	451690	357930	345820	0.741222
IPI00004712;IPI00924587;IPI00925779;IPI00926781;IPI00925242	Checkpoint protein HUS1;cDNA FLJ76255, highly similar to Homo sapiens HUS1 checkpoint homolog (S. pombe) (HUS1), mRNA;HUS1 checkpoint homolog (S. pombe);HUS1 checkpoint homolog (S. pombe), isoform CRA_a;cDNA FLJ57918, highly similar to Checkpoint protein HUS1;Putative uncharacterized protein HUS1	O60921;A4D2F2;B4DFI9;C9JCK8;C9JA95	0	0	0	140320	934.442
IPI00004838	Adapter molecule crk;p38;Proto-oncogene c-Crk	P46108-1;P46108	4307900	4063500	4041300	2939300	0.838739
IPI00004839	Crk-like protein	P46109	2126700	2023900	1209600	1023000	0.913257
IPI00004845;IPI00020035;IPI00981458	Protein NipSnap homolog 3A;Protein NipSnap homolog 4;Target for Salmonella secreted protein C;cDNA FLJ58863, highly similar to Protein NipSnap3A	Q9UFN0;B4DW81	1145200	2035900	1317800	924500	1.20195
IPI00004859;IPI00921897;IPI01010118	Bloom syndrome protein;DNA helicase, RecQ-like type 2;RecQ protein-like 3;cDNA, FLJ95010, highly similar to Homo sapiens Bloom syndrome (BLM), mRNA;cDNA FLJ51421, highly similar to Bloom syndrome protein (EC 3.6.1.-);BLM protein;cDNA FLJ56969, highly similar to Bloom syndrome protein (EC 3.6.1.-)	P54132;B2RAN0;B7Z8C1;B7ZKN7;Q3B7X0;B7Z2X2;F5H7R6	0	2896300	0	0	934.442
IPI00004860;IPI01018632;IPI00984107;IPI00973800	Arginine--tRNA ligase;Arginyl-tRNA synthetase, cytoplasmic;cDNA FLJ50285, highly similar to Arginyl-tRNA synthetase (EC 6.1.1.19)	P54136-1;P54136;B4DXW6;F5H3T8	16476000	45902000	12240000	11410000	1.99582
IPI00396108;IPI00789902;IPI00790490;IPI00004901	G-protein coupled receptor family C group 5 member C;Retinoic acid-induced gene 3 protein;Putative uncharacterized protein GPRC5C;cDNA FLJ20242 fis, clone COLF6369	Q9NQ84-1;Q9NQ84;Q9NQ84-2;A8MXZ4;Q9NXI0	0	0	308530	248340	0.804914
IPI00004902;IPI00556451	Electron transfer flavoprotein subunit beta;cDNA FLJ77343, highly similar to Homo sapiens electron-transfer-flavoprotein, beta polypeptide(ETFB), mRNA	P38117-1;P38117;A8K766;P38117-2	31126000	35595000	15155000	23884000	1.28517
IPI00004928;IPI00328822;IPI00004971;IPI00967640;IPI01026444	Egl nine homolog 1;Hypoxia-inducible factor prolyl hydroxylase 2;Prolyl hydroxylase domain-containing protein 2;SM-20;Egl nine-like protein 1 transcript variant 2;EGLN1 protein;Egl nine homolog 3;HPH-1;Hypoxia-inducible factor prolyl hydroxylase 3;Prolyl hydroxylase domain-containing protein 3;Egl nine-like protein 3 isoform;cDNA FLJ41356 fis, clone BRCAN2001866, highly similar to Egl nine homolo…	Q9GZT9-1;Q9GZT9;A6XP74;Q9NTU9;Q9GZT9-2;Q9H6Z9;A6XP73;B3KVT0;F8W1G2;Q3T1B0	254520	0	0	0	0
IPI00004962;IPI00945220	Golgi integral membrane protein 4;Golgi integral membrane protein, cis;Golgi phosphoprotein 4;Golgi-localized phosphoprotein of 130 kDa	O00461;F8W785	252950	611600	162850	126920	1.77614
IPI00004968;IPI01011381;IPI01009194;IPI01011787;IPI01014174	Nuclear matrix protein 200;Pre-mRNA-processing factor 19;PRP19/PSO4 homolog;Senescence evasion factor	Q9UMS4;F5GY56	14326000	14402000	10073000	11302000	1.05349
IPI00004970	Down-regulated in metastasis protein;Novel nucleolar protein 73;Protein Key-1A6;Small subunit processome component 20 homolog;cDNA FLJ57057, highly similar to Small subunit processome component 20 homolog	O75691;B4DN27	550640	509080	1604700	1343800	0.859669
IPI00005011;IPI00410623;IPI01025434;IPI00017733;IPI01023019;IPI01021364;IPI01022519;IPI01022686;IPI00410621;IPI01022010;IPI01025585;IPI01022323;IPI01022487;IPI01022977;IPI01021202;IPI01022165;IPI01022505;IPI01020897;IPI01022670	CCR4-associated factor 2;CCR4-NOT transcription complex subunit 2;cDNA, FLJ96814, highly similar to Homo sapiens CCR4-NOT transcription complex, subunit 2 (CNOT2),mRNA;cDNA FLJ38470 fis, clone FEBRA2022013, highly similar to CCR4-NOT transcription complex subunit 2	Q9NZN8-1;Q9NZN8;B2RDX7;B3KTL6;Q9NZN8-4;F8VP97;Q9NZN8-5;F8VV52;F8W145;F8VRS8;F8VX63;F8VVY1	417530	0	0	0	0
IPI00607584;IPI00005024;IPI00908888;IPI00909101;REV__IPI00436355;REV__IPI00427586;REV__IPI00552517;REV__IPI00946789	Myb-binding protein 1A;cDNA FLJ60422, highly similar to Myb-binding protein 1A;cDNA FLJ57836, highly similar to Myb-binding protein 1A	Q9BQG0-2;Q9BQG0;Q9BQG0-1;B4DE42;B4DZZ1;E7EN09	5193900	8885700	2901300	2863200	1.45134
IPI00005038;IPI00976364;IPI00974387;IPI01009241;IPI00974168	14.5 kDa translational inhibitor protein;Ribonuclease UK114;UK114 antigen homolog;Heat-responsive protein 12;Heat-responsive protein 12, isoform CRA_a;UK114 protein	P52758;Q6IBG0;E5RI71	120570	99778	0	0	0.827552
IPI00513827;IPI00895801;IPI00005040;IPI01015888;IPI01014812;IPI00978036;IPI00976367;IPI00984447	Putative uncharacterized protein DKFZp686M24262;Acyl-Coenzyme A dehydrogenase, C-4 to C-12 straight chain;Acyl-Coenzyme A dehydrogenase, C-4 to C-12 straight chain, isoform CRA_a;Medium-chain specific acyl-CoA dehydrogenase, mitochondrial;cDNA FLJ53936, highly similar to Medium-chain specific acyl-CoA dehydrogenase, mitochondrial (EC 1.3.99.3);cDNA FLJ50422, highly similar to Medium-chain specifi…	Q5HYG7;Q5T4U5;P11310-2;P11310;P11310-1;B4DWX6;B4DVB1;B4DVE0;B7Z9I1;B4DJE7	20030000	16790000	10329000	7669600	0.805679
IPI00169342;IPI00005042;IPI00965625;IPI00965845;IPI00964320;IPI00965724;IPI00967035;IPI00968211;IPI00966779;IPI00964984;IPI00967966	RNA-binding motif protein 47;RNA-binding protein 47;RNA binding motif protein 47;cDNA FLJ51456, moderately similar to APOBEC1 complementation factor	A0AV96-1;A0AV96;B7ZLP7;A0AV96-2;D6R9D6;D6RBS9;B7Z8Z7;D6REZ6	395240	885810	568960	457110	1.39278
IPI00068506;IPI00005045;IPI01015269;IPI00925351	ATP-binding cassette, sub-family F (GCN20), member 2, isoform CRA_d;Putative uncharacterized protein ABCF2;ATP-binding cassette sub-family F member 2;Iron-inhibited ABC transporter 2;ATP-binding cassette, sub-family F (GCN20), member 2;ATP-binding cassette, sub-family F (GCN20), member 2, isoform CRA_b	Q75MJ1;Q9UG63;Q75MJ0	6097700	9079000	3128800	3093000	1.31924
IPI00005050	28S ribosomal protein S14, mitochondrial;cDNA, FLJ92019, highly similar to Homo sapiens mitochondrial ribosomal protein S14 (MRPS14), nuclear gene encoding mitochondrial protein, mRNA;Mitochondrial ribosomal protein S14	O60783;B2R4A5;Q96Q61	816080	1127300	0	0	1.38136
IPI00005055;IPI00955024;IPI00954996	UPF0428 protein CXorf56;HCG1640171, isoform CRA_a;cDNA FLJ52998;cDNA FLJ38978 fis, clone NT2RI2004209;Chromosome X open reading frame 56, isoform CRA_b;Putative uncharacterized protein CXorf56	Q9H5V9;D3DSW1;B4DQN2;F5GWL7;A8MPX7	0	0	98546	0	0
IPI00221393;IPI00005068;IPI00642657	CDw92;Choline transporter-like protein 1;Solute carrier family 44 member 1;cDNA FLJ12487 fis, clone NT2RM2000609, highly similar to Choline transporter-like protein 1;cDNA FLJ42936 fis, clone BRSSN2014424, highly similar to Choline transporter-like protein 1	Q8WWI5-1;Q8WWI5;B3KMS7;Q8WWI5-2;B3KWF2;Q8WWI5-3	0	0	121890	101860	0.835672
IPI00005087	Tropomodulin-3;Ubiquitous tropomodulin;Putative uncharacterized protein DKFZp686E1899	Q9NYL9;Q5HYL6	1403200	1181500	2258300	2788800	1.08434
IPI00005102;IPI00642393;IPI00643452;IPI00909795	Spermidine aminopropyltransferase;Spermine synthase;cDNA FLJ50114, highly similar to Spermine synthase (EC 2.5.1.22)	P52788-1;P52788;P52788-2;B4DE40	3260400	3746700	1947900	1644600	1.03514
IPI00005107;IPI00646796;IPI01010174	Niemann-Pick C1 protein;cDNA FLJ57114, highly similar to Niemann-Pick C1 protein;Niemann-Pick disease, type C1 variant;cDNA FLJ51802, highly similar to Niemann-Pick C1 protein	O15118;B4DIP7;Q59GR1;B4DET3;F5GZD4	1531700	1064000	1020700	1029600	0.820248
IPI00005129;IPI01008887;IPI01025207;IPI00067352;IPI00059809	Secretory carrier-associated membrane protein 1;cDNA FLJ76605, highly similar to Homo sapiens secretory carrier membrane protein 1 (SCAMP1), transcript variant 1, mRNA;cDNA FLJ55118, highly similar to Secretory carrier-associated membrane protein 1;cDNA FLJ54243, highly similar to Secretory carrier-associated membrane protein1	O15126-1;O15126;A8K2G0;B4DP10;B4E2V7;O15126-2	1068700	1625200	268610	378910	1.49861
IPI00005132	Guanine nucleotide-binding protein-like 3-like protein;Putative uncharacterized protein GNL3L;GNL3L protein	Q9NVN8;A8MX10;Q05DU1	0	0	0	27633	934.442
IPI00005154;IPI00985291;IPI00981139;IPI00556260	Chromatin-specific transcription elongation factor 80 kDa subunit;Facilitates chromatin transcription complex 80 kDa subunit;Facilitates chromatin transcription complex subunit SSRP1;FACT complex subunit SSRP1;Recombination signal sequence recognition protein 1;Structure-specific recognition protein 1;T160	Q08945	1446600	1665300	3757200	7464800	1.75451
IPI00005158;IPI00334291;IPI00642982;REV__IPI00013452;REV__IPI00909383;REV__IPI01009785	Lon protease homolog, mitochondrial;Lon protease-like protein;LONHs;Mitochondrial ATP-dependent protease Lon;Serine protease 15;Lon protease homolog;LONP1 protein	P36776;E5KMH8;E5KMI6;B3KPH8;B3KU28;B3KXS5;B4DPX0;Q2VPA0;Q8N8K8;A4VCH6;F5GZ27	18662000	15072000	9742000	9744100	0.873683
IPI00005159;IPI00470573;IPI01014716	Actin-like protein 2;Actin-related protein 2;ACTR2 protein;cDNA FLJ51656, highly similar to Actin-like protein 2	P61160;Q8IY98;B4DHK9;E9PF41	21827000	19096000	17759000	14822000	0.856818
IPI00005160;IPI00927418;IPI00925033;IPI00924615;IPI00927612;IPI00927861;IPI00927206;IPI00925248;IPI00925800;IPI00924861	Actin-related protein 2/3 complex subunit 1B;Arp2/3 complex 41 kDa subunit;p41-ARC;Actin related protein 2/3 complex, subunit 1B, 41kDa;Actin related protein 2/3 complex, subunit 1B, 41kDa, isoform CRA_a;cDNA, FLJ95695, Homo sapiens actin related protein 2/3 complex, subunit 1B, 41kDa(ARPC1B), mRNA;Putative uncharacterized protein ARPC1B	O15143;A4D275;F8WCG3;C9J6C8;C9JEY1;C9J4Z7	14090000	14257000	8514700	7367600	0.956642
IPI00005161;IPI00000477;IPI00927156;IPI00925920;IPI00926315;IPI00925705	Actin-related protein 2/3 complex subunit 2;Arp2/3 complex 34 kDa subunit;Actin related protein 2/3 complex, subunit 2, 34kDa, isoform CRA_a;cDNA FLJ76076, highly similar to Homo sapiens actin related protein 2/3 complex, subunit 2, 34kDa (ARPC2), transcript variant 2, mRNA;Putative uncharacterized protein ARPC2;PNAS-139	O15144;Q53R19;E7EWG5;Q9BXV5	31414000	35515000	17439000	12023000	0.973082
IPI00005162;IPI00911088;IPI00796102;IPI01022848	Actin-related protein 2/3 complex subunit 3;Arp2/3 complex 21 kDa subunit;cDNA, FLJ92050, highly similar to Homo sapiens actin related protein 2/3 complex, subunit 3, 21kDa (ARPC3), mRNA;Actin related protein 2/3 complex;cDNA FLJ51245, highly similar to Actin-related protein 2/3 complex subunit 3;Putative uncharacterized protein ARPC3	O15145;B2R4D5;Q2LE71;B4DM63;C9JZD1;F8VR50	8039200	10289000	414200	524000	1.27913
IPI00005163;IPI00982146	ADP-ribosylation factor-like protein 15;ADP-ribosylation factor-related protein 2;cDNA FLJ77904, highly similar to Homo sapiens ADP-ribosylation factor-like 15, mRNA	Q9NXU5;A8K4C1	296510	328240	423080	382180	0.987257
IPI00005179;IPI00217386;IPI00552946;IPI00911024;IPI00552334;IPI00966384;IPI00552677;IPI00964572	AC40;DNA-directed RNA polymerases I and III 40 kDa polypeptide;DNA-directed RNA polymerases I and III subunit RPAC1;RPA39;RPC40;Polymerase (RNA) I polypeptide C, 30kDa;POLR1C protein	O15160-1;O15160;E9PBA4;Q5JTE0;Q96HT3;O15160-2;Q5JTE4;E7EQB9;E9PDD3;Q5JTD9	1822200	1094300	2833000	2483300	0.768517
IPI00005198;IPI00641665;IPI00643578	Interleukin enhancer-binding factor 2;Nuclear factor of activated T-cells 45 kDa;cDNA FLJ51660, highly similar to Interleukin enhancer-binding factor 2;Interleukin enhancer binding factor 2 variant	Q12905;B4DY09;F4ZW62;F4ZW63;Q53FG3	19626000	21778000	16290000	16050000	1.05323
IPI00005202;IPI01015100	Membrane-associated progesterone receptor component 2;Progesterone membrane-binding protein;Steroid receptor protein DG6;Progesterone receptor membrane component 2, isoform CRA_a	O15173;D3DNX8	6857700	7792200	12979000	13408000	1.06874
IPI00005260;IPI00783948;IPI00829635;IPI00829629;IPI00894486	Proteasome activator complex subunit 4;Proteasome activator PA200	Q14997-1;Q14997;Q14997-2;Q14997-4;F8WB44;Q14997-3	1032600	1135800	876440	771770	0.99923
IPI00005264;IPI00219688;IPI01013025;IPI00921983	Plakophilin-2;Plakophilin-2 transcript variant 2b;Plakophilin 2;Plakophilin 2, isoform CRA_d;cDNA FLJ50173, highly similar to Plakophilin-2;Truncated plakophilin-2	Q99959-1;Q99959;B8QFA1;B8QGS6;B8QGS7;Q99959-2;A0AV37;B4DR79;B8QGS9	604450	1146200	405280	794960	1.92245
IPI00005477	DNA-directed RNA polymerase I subunit RPA43;Twist neighbor protein	Q3B726	0	0	666940	0	0
IPI00005490;IPI01010778;IPI00965013	Coat protein GPP34;Golgi phosphoprotein 3;Mitochondrial DNA absence factor;cDNA FLJ32982 fis, clone THYMU1000002, highly similar to Golgi phosphoprotein 3;cDNA FLJ46665 fis, clone TRACH3007277, highly similar to Golgi phosphoprotein 3;cDNA FLJ90596 fis, clone PLACE1001229, highly similar to Golgi phosphoprotein 3;cDNA FLJ35285 fis, clone PROST2008079, highly similar to Golgi phosphoprotein 3;cDNA…	Q9H4A6;B3KQ71;B3KQJ9;B3KS18;B4DDX1;B4DWL6;F5H7W9	1607200	1566500	1237000	1260200	0.993847
IPI00005492	BMP2-induced 3-kb gene protein;WD repeat-containing protein 5	P61964	2162000	2643500	610160	1140000	1.36482
IPI00005511	PHD finger-like domain-containing protein 5A;Splicing factor 3B-associated 14 kDa protein	Q7RTV0	1441100	1413200	0	0	0.98064
IPI00005537;IPI01009526;IPI00386010	cDNA FLJ60124, highly similar to Mitochondrial dicarboxylate carrier;cDNA FLJ61034, highly similar to Mitochondrial dicarboxylate carrier	B4DLN1;B4E1E9	7390300	6266700	7177100	8934200	1.04349
IPI00005578	EH domain-containing protein 4;Hepatocellular carcinoma-associated protein 10/11;PAST homolog 4;cDNA FLJ77391, highly similar to Homo sapiens EH-domain containing 4 (EHD4), mRNA	Q9H223;A8K9B9	1975600	9416800	2372900	2900600	2.83256
IPI00005585;IPI01008856	Glutaminase-interacting protein 3;Tax interaction protein 1;Tax1-binding protein 3	O14907	1104300	1452100	0	0	1.31495
IPI00005613;IPI00619914;IPI00619942;IPI00946935	Splicing factor U2AF 35 kDa subunit;U2 auxiliary factor 35 kDa subunit;U2 snRNP auxiliary factor small subunit;U2 small nuclear RNA auxillary factor 1 isoform a;U2 small nuclear RNA auxiliary factor 1;Putative uncharacterized protein DKFZp313J1712;U2(RNU2) small nuclear RNA auxiliary factor 1, isoform CRA_b;FP793;U2(RNU2) small nuclear RNA auxiliary factor 1, isoform CRA_a	Q01081;B5BU08;Q7Z780;Q69YM7;Q701P4;Q71RF1	7807700	7555400	3382600	3767300	1.01183
IPI00005614;IPI00328230;IPI01025530;IPI00914949;IPI00216704;IPI00783228;IPI00237806;REV__IPI00930364;REV__IPI00060473;IPI00384252;IPI01012352;IPI00171635;IPI00983196;IPI00478167;IPI00171103;IPI00909307;REV__IPI00374450;IPI00955835	Beta-II spectrin;Fodrin beta chain;Spectrin beta chain, brain 1;Spectrin, non-erythroid beta chain 1;Spectrin beta non-erythrocytic 1;Spectrin, beta, non-erythrocytic 1, isoform CRA_d;cDNA FLJ55845, highly similar to Spectrin beta chain, brain 1;Spectrin, beta, non-erythrocytic 1, isoform CRA_c	Q01082-1;Q01082;B2ZZ89;B4DIF8;D6W5C0;Q01082-2	89943000	92223000	73441000	73250000	1.01279
IPI00644708;IPI00005615;IPI00647436;IPI01012546;IPI00646522;IPI01013673;IPI00909906;IPI00926546	cDNA FLJ75459;cDNA FLJ76290, highly similar to Homo sapiens TIA1 cytotoxic granule-associated RNA bindingprotein-like 1 (TIAL1), transcript variant 1, mRNA;Nucleolysin TIAR;TIA-1-related protein;Aging-associated gene 7 protein;cDNA FLJ57984, highly similar to Nucleolysin TIAR;T-cluster binding protein;TIA1 cytotoxic granule-associated RNA binding protein-like 1, isoform CRA_a;TIA1 cytotoxic granu…	A8K4L9;A8K5C4;Q01085;Q2TSD2;B4DHS3;E7ETJ9;O15187;Q59G49;E7ETC0;A6NKZ9	2403200	2397800	825160	1539200	1.21951
IPI00005634;IPI00965004;IPI00965347;IPI00964739	Tetratricopeptide repeat protein 37	Q6PGP7;D6RCE2	1178800	1664300	781760	715550	1.21386
IPI00005648;IPI00872777;IPI00942551;IPI01014784;IPI01015604	Scaffold attachment factor B2;SAFB2 protein;Putative uncharacterized protein SAFB2	Q14151;A0PJ47;A8MXT5	391860	628380	561630	1014000	1.72249
IPI00005657;IPI00639894	Prefoldin subunit 6;Protein Ke2;cDNA, FLJ92435, Homo sapiens HLA class II region expressed gene KE2 (HKE2), mRNA;Prefoldin subunit 6, isoform CRA_b	O15212;Q5STK2;A2AB88	642050	562920	0	0	0.876754
IPI00552277;IPI00005658;IPI01026540;IPI00878700	Ubiquitin-like 4A;Ubiquitin-like protein 4A;Ubiquitin-like protein GDX	Q5HY81;P11441	379050	473050	0	0	1.24799
IPI00005659;IPI00642343;IPI00642829	Glutathione S-transferase A4;Glutathione S-transferase A4-4;GST class-alpha member 4;Glutathione S-transferase	O15217;B3KNR3;Q6P4G1;Q5JW88	0	0	140140	0	0
IPI00005668;IPI00910990;IPI00843904;IPI00887673	3-alpha-HSD3;Aldo-keto reductase family 1 member C2;Chlordecone reductase homolog HAKRD;Dihydrodiol dehydrogenase 2;Dihydrodiol dehydrogenase/bile acid-binding protein;Trans-1,2-dihydrobenzene-1,2-diol dehydrogenase;Type III 3-alpha-hydroxysteroid dehydrogenase;cDNA FLJ52680, highly similar to Aldo-keto reductase family 1 member C2 (EC 1.-.-.-);Aldo-keto reductase family 1, member C2 variant	P52895;B4DK69;Q59GU2	113910000	121300000	48335000	43819000	1.01771
IPI00005670;IPI00514175;IPI00514360;IPI00515030;IPI00641917	Cell division cycle protein 123 homolog;HT-1080;PZ32	O75794	478710	0	72658	101130	0.183417
IPI00005677;IPI00514057;IPI00640892	Acyl-CoA:dihydroxyacetonephosphateacyltransferase;Dihydroxyacetone phosphate acyltransferase;Glycerone-phosphate O-acyltransferase;cDNA, FLJ94903, highly similar to Homo sapiens glyceronephosphate O-acyltransferase (GNPAT), mRNA;Glyceronephosphate O-acyltransferase variant;cDNA FLJ13891 fis, clone THYRO1001617, highly similar to Dihydroxyacetone phosphate acyltransferase;cDNA FLJ53146, highly sim…	O15228;B2RAG5;Q53FI2;Q53H08;Q59EC9;B3KN78;B4DNM9;Q5TBH6;Q71V38;Q5TBH8	0	652060	341750	204110	2.50525
IPI00005682	11-beta-hydroxysteroid dehydrogenase 1;Corticosteroid 11-beta-dehydrogenase isozyme 1	P28845	0	58208	17765	19273	4.36144
IPI00218187;IPI00005705;IPI01022713;IPI01022906;IPI01023066;IPI01022618;IPI01020909;IPI00894160	Protein phosphatase 1C catalytic subunit;Serine/threonine-protein phosphatase PP1-gamma catalytic subunit;Serine/threonine-protein phosphatase	P36873-2;P36873;P36873-1;F8W0W8;F8VYE8;Q9UPN1;F8VR82	1854500	1177800	1987900	1875400	0.794608
IPI00005711;IPI00940882;IPI00465375;IPI00939619;IPI00909242;IPI00941641;IPI00877650;IPI00880136;IPI00878963;IPI00644549	cDNA FLJ56474, highly similar to Histone deacetylase 6;HDAC6 protein;Histone deacetylase 6;cDNA FLJ10681 fis, clone NT2RP3000031, highly similar to Histone deacetylase 6;cDNA FLJ16672 fis, clone THYMU3001883, highly similar to Histone deacetylase 6;cDNA FLJ56624, highly similar to Histone deacetylase 6;Histone deacetylase 6, isoform CRA_d;Putative uncharacterized protein DKFZp566E044;GR AF-1 spec…	B4DZH6;Q6NT75;Q9UBN7;B3KMC3;B3KVK5;B4DZN1;Q7L3E5;Q9NSW6;Q9NZS3;B3KNA1;E7EPS2;E7ERH6;B3KT76;F5GYL5	548600	0	736550	0	0
IPI00005715;IPI00555735;IPI00655534;IPI00217042	Homozygously deleted in neuroblastoma 1;Ubiquitin conjugation factor E4 B;Ubiquitin fusion degradation protein 2;cDNA FLJ78424, highly similar to Homo sapiens ubiquitination factor E4B (UFD2 homolog, yeast) (UBE4B), mRNA;cDNA FLJ50370, highly similar to Ubiquitin conjugation factor E4 B	O95155-1;O95155;O95155-2;A8K8S9;B4E2Y2;O95155-3	657170	947240	0	211090	1.7626
IPI00005719;IPI00917079;IPI00334174;IPI00185217;IPI00937805	Ras-related protein Rab-1A;YPT1-related protein;cDNA, FLJ96558, Homo sapiens RAB1A, member RAS oncogene family (RAB1A), mRNA;RAB1A protein;RAB1A, member RAS oncogene family;RAB1A, member RAS oncogene family, isoform CRA_b;cDNA FLJ57768, highly similar to Ras-related protein Rab-1A;GTP binding protein Rab1a	P62820-1;P62820;Q5U0I6;E7END7;P62820-2;B7Z8M7;Q96RD8;P62820-3;E7ETK2	19089000	22287000	20333000	19308000	1.05512
IPI00005724;IPI00927255;IPI00924801;IPI00925235	40 kDa erythrocyte membrane protein;LanC-like protein 1;cDNA, FLJ92709, highly similar to Homo sapiens LanC lantibiotic synthetase component C-like 1 (bacterial) (LANCL1), mRNA;LanC lantibiotic synthetase component C-like 1 (Bacterial), isoform CRA_a;Putative uncharacterized protein LANCL1;LANCL1 protein;cDNA FLJ51489, highly similar to LanC-like protein 1	O43813;B2R602;Q53TN2;Q6FHH6;B4DGM7;E9PHS0	11412000	10840000	6505900	6923400	0.991377
IPI00005728;IPI01015125;IPI00154352;IPI00647194;IPI00514229	RER1 protein;Protein RER1;cDNA FLJ78405, highly similar to Homo sapiens RER1 retention in endoplasmic reticulum 1 homolog (S. cerevisiae), mRNA;RER1 retention in endoplasmic reticulum 1 homolog (S. cerevisiae);RER1 retention in endoplasmic reticulum 1 homolog (S. cerevisiae), isoform CRA_a;Similar to S. cerevisiae RER1;RER1 retention in endoplasmic reticulum 1 homolog (S. cerevisiae), isoform CRA…	Q6IBJ7;Q9P0H9;O15258;Q5T094;Q5T091;Q5T092;Q5T093	376380	335900	1097200	822840	0.786343
IPI00005737;IPI00641719;IPI01015290;IPI00922295;IPI00399142;IPI00922900	Surfeit locus protein 4;cDNA FLJ53587, highly similar to Surfeit locus protein 4;Surfeit 4;cDNA FLJ50444, highly similar to Surfeit locus protein 4;cDNA FLJ61766, highly similar to Surfeit locus protein 4;cDNA, FLJ79379, highly similar to Surfeit locus protein 4;Surfeit 4, isoform CRA_b;cDNA FLJ50722, highly similar to Surfeit locus protein 4;cDNA FLJ53092, moderately similar to Surfeit locus pro…	O15260-1;O15260;B7Z8F3;O15260-2;Q5T8U5;B7Z1G8;B7Z7A8;B7Z605;F5H7X6;Q5T8U7;B7Z6A4	1127200	559730	3117600	1905300	0.580718
IPI00005740;IPI00915313	Neighbor of COX4;Protein FAM158B;cDNA, FLJ94626, Homo sapiens neighbor of COX4 (NOC4), mRNA;COX4 neighbor, isoform CRA_a;Putative uncharacterized protein COX4NB	O43402;Q53Y03;C9JB21	1424400	950740	405770	1181700	1.16516
IPI00005745;IPI00259092	Long chain base biosynthesis protein 1;Serine palmitoyltransferase 1;Serine-palmitoyl-CoA transferase 1;cDNA FLJ57569, highly similar to Serine palmitoyltransferase 1 (EC 2.3.1.50);Serine palmitoyltransferase subunit 1 isoform a variant;SPTLC1 protein	O15269;B4DR90;Q59EQ4;Q6NUL7	600450	715170	994630	1276000	1.24832
IPI00005780;IPI00607723;IPI00219856;IPI01008950;IPI00924555	O-GlcNAc transferase subunit p110;O-linked N-acetylglucosamine transferase 110 kDa subunit;UDP-N-acetylglucosamine--peptide N-acetylglucosaminyltransferase 110 kDa subunit;cDNA FLJ61388, highly similar to UDP-N-acetylglucosamine--peptideN-acetylglucosaminyltransferase 110 kDa subunit (EC 2.4.1.-);cDNA: FLJ23071 fis, clone LNG05694;HRNT1;O-linked N-acetylglucosamine (GlcNAc) transferase (UDP-N-ace…	O15294-1;O15294;B4DTL6;O15294-3;Q9H5T3;O15294-2;Q548W1;O15294-4	786840	167100	648610	581390	0.521432
IPI00005792;IPI00414963;IPI00977968;IPI01025700;IPI01025694;IPI00942797;IPI00375983;IPI00854628	Nuclear poly(A)-binding protein 1;Poly(A)-binding protein II;Polyadenylate-binding nuclear protein 1;Polyadenylate-binding protein 2;cDNA FLJ57714, highly similar to Poly(A)-binding protein 2	Q86U42-1;Q86U42;Q86U42-2;B4DEH8	2113700	1132900	1093600	756270	0.589022
IPI00005824;IPI01022526;IPI01021653;IPI01021937	Mammalian lin-seven protein 1;Protein lin-7 homolog A;Tax interaction protein 33;Vertebrate lin-7 homolog 1	O14910	528020	354920	366890	0	0.396599
IPI00005861;IPI00909797;IPI01012317	Pre-mRNA-splicing factor 3;U4/U6 small nuclear ribonucleoprotein Prp3;U4/U6 snRNP 90 kDa protein;cDNA, FLJ93335, highly similar to Homo sapiens PRP3 pre-mRNA processing factor 3 homolog (yeast) (PRPF3), mRNA;cDNA FLJ55983, highly similar to U4/U6 small nuclear ribonucleoprotein Prp3;PRP3 pre-mRNA processing factor 3 homolog;cDNA FLJ50575, highly similar to U4/U6 small nuclear ribonucleoprotein Pr…	O43395;B2R791;B4DLS8;Q53GV6;B4DM28;E7EVD1;B4DSY9	82642	0	282240	230750	0.632396
IPI00005948;IPI00184525	Mediator of RhoA-dependent invasion;Methylthioribose-1-phosphate isomerase;S-methyl-5-thioribose-1-phosphate isomerase;Translation initiation factor eIF-2B subunit alpha/beta/delta-like protein	Q9BV20-1;Q9BV20;Q9BV20-2	2901600	2650400	1894600	1487500	0.862746
IPI00005966;IPI01021975;IPI01022351;IPI01022208;IPI01022105;IPI00019331	13 kDa differentiation-associated protein;Complex I-B17.2;NADH dehydrogenase [ubiquinone] 1 alpha subcomplex subunit 12;NADH-ubiquinone oxidoreductase subunit B17.2;13kDa differentiation-associated protein variant	Q9UI09;Q53HG1;F8VQS7	640890	1027200	0	0	1.60277
IPI00005969	CapZ alpha-1;F-actin-capping protein subunit alpha-1;cDNA FLJ75422, highly similar to Homo sapiens capping protein (actin filament) muscle Z-line, alpha 1, mRNA	P52907;A8K0T9	11891000	12906000	7971700	7715300	1.03819
IPI01009595;IPI00005978;IPI00385786;IPI01011463;IPI00746575;IPI00902967;IPI00477842;IPI00856075;IPI00739666	Protein PR264;Splicing component, 35 kDa;Splicing factor SC35;Splicing factor, arginine/serine-rich 2;Splicing factor, arginine/serine-rich 2 variant;cDNA FLJ41718 fis, clone HLUNG2013097, highly similar to SPLICING FACTOR, ARGININE/SERINE-RICH 2;cDNA FLJ35170 fis, clone PLACE6012942, highly similar to SPLICING FACTOR, ARGININE/SERINE-RICH 2;cDNA FLJ40890 fis, clone UTERU2001024, highly similar t…	Q01130;Q53FN0;B3KVY2;Q8NAK9;B3KUY1;B4DN89;B3KUF7;F5GYB8;Q6NXQ0;Q8N220;B3KX15	22569000	18624000	12457000	10092000	0.819848
IPI00983659;IPI00220232;IPI00005979;IPI00654843;IPI01011751;IPI00908922;IPI00893055;IPI00892585;IPI00556659	eIF-2B GDP-GTP exchange factor subunit delta;Translation initiation factor eIF-2B subunit delta;Putative uncharacterized protein;EIF-2B-delta-like protein;Putative uncharacterized protein DKFZp586J0119;cDNA FLJ60165, highly similar to Translation initiation factor eIF-2B subunit delta	E7ERK9;Q9UI10-2;Q9UI10;Q9UI10-1;Q9HBP7;Q9UI10-3;Q71US4;F5H6W1;Q9Y3W7;B4DUP5	1041700	1624300	945460	895680	1.26813
IPI01012084;IPI00005996;IPI00793762;IPI00759481;IPI00845492;IPI00902434;IPI00759667;IPI01015178;IPI00981203	High mobility group AT-hook protein 2;High mobility group protein HMGI-C;HMGA2;High-mobility group protein isoform C;HMGA2e;HMGA2e;HMGA2f;HMGA2c;HMGA2d;HMGA2c;HMGA2d	F5H2A4;P52926;D3TVS5;F5H2U8;Q8IZX8;F5H6H0;Q1M183;Q1M182;Q1M187;Q1M186;Q1M188;Q1M185	227940	298430	0	126180	1.86282
IPI00006025;IPI00719256;IPI01022491;IPI00790281;IPI01012420;IPI01022779;IPI01022014;IPI01022328;IPI01021874;IPI00383381;IPI01022948	Squamous cell carcinoma antigen recognized by T-cells 3;Tat-interacting protein of 110 kDa;cDNA FLJ50292, highly similar to Squamous cell carcinoma antigen recognized byT-cells 3;SART3 protein;cDNA FLJ51951, highly similar to Squamous cell carcinoma antigen recognized by T-cells 3;cDNA FLJ51777, highly similar to Squamous cell carcinoma antigen recognized byT-cells 3	Q15020-1;Q15020;B4DYA2;B7ZKM0;B4DRG9;F8VV04;B4E3R6;E7EMI4;F5H0B8	4022600	3624900	1980300	2223400	0.974246
IPI00006038;IPI00337397;IPI00216688;IPI00953181;IPI01011651;IPI00976440;IPI00337395;IPI00936708;IPI00337396;IPI00985139	96 kDa nucleoporin;98 kDa nucleoporin;Nuclear pore complex protein Nup96;Nuclear pore complex protein Nup98;Nuclear pore complex protein Nup98-Nup96;Nucleoporin Nup96;Nucleoporin Nup98	P52948-1;P52948;P52948-5;P52948-2;P52948-6	617370	509170	510490	578310	0.964198
IPI00006050;IPI00885016;IPI01019099;IPI00978701;IPI00946727;IPI00946185;IPI00946974	Protein FAM115A;cDNA FLJ58406, weakly similar to Mus musculus experimental autoimmune prostatitis antigen 2 (Eapa2), mRNA;cDNA FLJ56782, moderately similar to Mus musculus experimental autoimmune prostatitis antigen 2 (Eapa2), mRNA	Q9Y4C2-1;Q9Y4C2;B4DST7;Q9Y4C2-2;B7Z246	0	0	245820	138490	0.56338
IPI00006052	Prefoldin subunit 2;cDNA, FLJ96845, Homo sapiens prefoldin 2 (PFDN2), mRNA	Q9UHV9;B1AQP2	6406600	5323500	0	0	0.83094
IPI00006072	Protein transport protein Sec61 subunit gamma	P60059	404110	546400	0	0	1.35211
IPI00006079;IPI00413671;IPI00977358;IPI00413672;IPI00978390;IPI00976642;IPI00980443;IPI00413673;IPI00979099;IPI00983771	Bcl-2-associated transcription factor 1;BCLAF1 protein	Q9NYF8-1;Q9NYF8;Q9NYF8-2;E9PK91;Q9NYF8-3;E9PKI6;Q6DCA8;E9PQN2;E9PK09;Q9NYF8-4	4841800	3001400	2420500	2875600	0.809248
IPI00006092;IPI01014747;IPI01014331	Phosphomannomutase 2;cDNA, FLJ92901, highly similar to Homo sapiens phosphomannomutase 2 (PMM2), mRNA;cDNA FLJ59907, highly similar to Phosphomannomutase 2 (EC 5.4.2.8);cDNA FLJ52163, highly similar to Phosphomannomutase 2 (EC 5.4.2.8);cDNA FLJ50693, highly similar to Phosphomannomutase 2 (EC 5.4.2.8);Phosphomannomutase 2, isoform CRA_a	O15305;B2R6D4;B7Z3M6;B7Z6A1;B7Z6R0;F5H0W0	18334000	16144000	7766200	4191700	0.77914
IPI00006099	Ribosome assembly protein BMS1 homolog;Ribosome biogenesis protein BMS1 homolog	Q14692	119130	0	548130	1101200	1.65033
IPI00006103	CD2 antigen cytoplasmic tail-binding protein 2;FWP010	O95400;Q5QTR6	534930	156630	175670	182380	0.477076
IPI00006158;IPI00477421;IPI01021749;IPI01025721;IPI01022169;IPI01026206;IPI01025864	Lymphoid-restricted membrane protein;Processed lymphoid-restricted membrane protein;Protein Jaw1;cDNA FLJ50318, highly similar to Lymphoid-restricted membrane protein	Q12912-1;Q12912;F5H006;Q12912-2;B4DZV0;F8W9L6;F8VRE4	0	0	578000	0	0
IPI00006164;IPI01024752;IPI00917304;IPI00917171;IPI00922791	Integrin-linked kinase-associated serine/threonine phosphatase 2C;Truncated integrin-linked kinase-associated serine/threonine phosphatase 2C	Q9H0C8;F8SNU7;B8Y6Z6;E9PC05;F8SNU6	962660	728320	681510	501590	0.748043
IPI00006167;IPI01015454;IPI00746326	Protein phosphatase 1C;Protein phosphatase 1G;Protein phosphatase 2C isoform gamma;Protein phosphatase magnesium-dependent 1 gamma;cDNA, FLJ92810, highly similar to Homo sapiens protein phosphatase 1G (formerly 2C), magnesium-dependent, gamma isoform (PPM1G), mRNA;cDNA FLJ45688 fis, clone FCBBF3021191, highly similar to Protein phosphatase 2C isoform gamma (EC 3.1.3.16);cDNA FLJ57252, highly simi…	O15355;B2R665;B3KXL8;B4DDC8;Q6IAU5;F5H7G7;Q96IN7	6038200	12514000	2511600	2079000	1.70682
IPI00006176;IPI00939822;IPI00916785	Hepatocyte growth factor-regulated tyrosine kinase substrate;Hrs;Protein pp110;cDNA FLJ57484, highly similar to Hepatocyte growth factor-regulated tyrosine kinase substrate;cDNA FLJ61530, highly similar to Hepatocyte growth factor-regulated tyrosine kinase substrate	O14964-1;O14964;B4DFP5;B4E1E2;E7EU53;F5H5Y5;O14964-2	222070	387970	240380	296910	1.48098
IPI00006181;IPI00791086;IPI00789582;IPI00903191;IPI00879735;IPI00797054;IPI00879112	eIF3 p66;eIF-3-zeta;Eukaryotic translation initiation factor 3 subunit 7;Eukaryotic translation initiation factor 3 subunit D;cDNA FLJ58383, highly similar to Eukaryotic translation initiation factor 3 subunit 7;Putative uncharacterized protein EIF3D;Eukaryotic translation initiation factor 3, subunit D;cDNA FLJ51552, highly similar to Eukaryotic translation initiation factor 3 subunit 7	O15371;B4E1K8;A8MWD3;B0QYA8;B0QYA3;B4DVY1	3661100	11742000	3617800	3301200	2.06669
IPI00217965;IPI00006187;IPI00930193	Histone deacetylase 3;RPD3-2;SMAP45;PRO1670	O15379-2;O15379;O15379-1;Q9H368;E7EWI8	0	0	0	23540	934.442
IPI00292771;IPI00006196;IPI01015783;IPI01012656;IPI01010468;IPI01009141;IPI01010610;IPI00030136;IPI01015043;IPI01014511;IPI01012941;IPI01011637;IPI01011140;IPI01012583;IPI01012118;IPI01009985;IPI01009512	Nuclear mitotic apparatus protein 1;SP-H antigen;NUMA1 variant protein;cDNA FLJ76708, highly similar to Homo sapiens nuclear mitotic apparatus protein 1 (NUMA1), mRNA;Nuclear mitotic apparatus protein 1 variant;NUMA1 protein;Nuclear mitotic apparatus protein;Putative uncharacterized protein;Nuclear mitotic apparatus protein 1, isoform CRA_e	Q14980-1;Q14980;Q4LE64;Q14980-2;A8K394;Q59HB8;Q7Z757;Q9UPG3;F5H2L0;Q96HN5;Q9UNL7;Q9BTE9	3314200	3767200	887070	2500200	1.49179
IPI00006205;IPI00946309	Acetyl-coenzyme A transporter 1;Solute carrier family 33 member 1	O00400	26434000	44004000	486250	5335300	1.83279
IPI00006211;IPI00216174;IPI00443658;IPI00910004;IPI00748221;IPI00980397	Vesicle-associated membrane protein-associated protein B/C;cDNA FLJ41544 fis, clone CERVX2002430, highly similar to Vesicle-associated membrane protein-associated protein B/C;cDNA FLJ13179 fis, clone NT2RP3003918, highly similar to Vesicle-associated membrane protein-associated protein B/C;VAMP (Vesicle-associated membrane protein)-associated protein B and C;VAMP (Vesicle-associated membrane prot…	O95292-1;O95292;B3KVU7;Q53XM7;A6NLV9;Q6ZSP7	7122500	5911300	9282200	8044000	0.850689
IPI00006213;IPI00982951;IPI00795923;IPI00980953;IPI00953308;IPI01012680;IPI00001654;IPI00981738;IPI00789055;IPI00921255;IPI00032048;IPI00917557;IPI00917732	Pericentriolar material 1 protein;PCM1 protein;Pericentriolar material 1, isoform CRA_a;Putative uncharacterized protein PCM1;cDNA FLJ56445, highly similar to Homo sapiens pericentriolar material 1 (PCM1), mRNA;cDNA FLJ53611, highly similar to Homo sapiens pericentriolar material 1 (PCM1), mRNA	Q15154-1;Q15154;B9EIS5;D3DSQ0;E7ETA6;Q15154-2;A2RUU9;C9JGS5;E7EV56;A6NNN6;B4DJ00;B4DWY1	2883300	1763200	1526600	1020400	0.631216
IPI00006250;IPI00432717;IPI00641331	DD83.1;Retinal short-chain dehydrogenase/reductase 1;Short-chain dehydrogenase/reductase 3;cDNA, FLJ93419, Homo sapiens short-chain dehydrogenase/reductase 1 (SDR1), mRNA;Dehydrogenase/reductase member 3;Dehydrogenase/reductase (SDR family) member 3 variant	O75911-1;O75911;B2R7F3;Q0QD44;Q53HI7	680310	756690	505960	991650	1.47381
IPI00793201;IPI00006252;IPI00910647;IPI00965185	Aminoacyl tRNA synthase complex-interacting multifunctional protein 1;Endothelial monocyte-activating polypeptide 2;Endothelial monocyte-activating polypeptide II;Multisynthase complex auxiliary component p43;Small inducible cytokine subfamily E member 1;cDNA FLJ52127, highly similar to Multisynthetase complex auxiliary component p43	Q12904;B4DNK3	8154600	9802800	6867500	5740800	1.03472
IPI00006298;IPI00917908;IPI01014703;IPI00409624;IPI00916005;IPI00917752	CASP10;Clk-associating RS-cyclophilin;Cyclophilin G;Peptidyl-prolyl cis-trans isomerase G;Rotamase G;PPIG protein;Peptidyl-prolyl cis-trans isomerase;Putative uncharacterized protein PPIG	Q13427-1;Q13427;E9PG73;Q2NKQ6;C9JN15;Q32LZ0;Q13427-2;Q6GMS9;Q6P432;C9J679;C9JT64	0	0	0	81121	934.442
IPI00006372;IPI00925059;IPI00925283;IPI00925065;IPI00795371;IPI00794038	Putative secreted protein Zsig11;Testis-expressed sequence 264 protein;Testis expressed sequence 264 variant	Q9Y6I9;Q53GI2	626560	444790	428290	420090	0.819908
IPI00006378;IPI00745538	Coiled-coil domain-containing protein 72	Q9Y2S6	278390	830890	0	0	2.98463
IPI00006379;IPI00924866;IPI00917530	Nucleolar protein 5;Nucleolar protein 58;cDNA FLJ13913 fis, clone Y79AA1000231, highly similar to Nucleolar protein NOP5;cDNA FLJ56668, highly similar to Nucleolar protein NOP5	Q9Y2X3;B3KN82;B4DUY3	12945000	4891100	4281200	7823800	0.738114
IPI00006408;IPI00910915	eNOS-interacting protein;Nitric oxide synthase-interacting protein;cDNA FLJ75703, highly similar to Homo sapiens nitric oxide synthase interacting protein (NOSIP), mRNA	Q9Y314;A8K670	1544100	1096300	822510	810320	0.805633
IPI00375824;IPI00941449;IPI00375823;IPI00902709;IPI00984865;IPI00978184;IPI00006419;IPI00375822	Diphthamide biosynthesis methyltransferase;Diphthine synthase;cDNA FLJ43496 fis, clone PEBLM2001465, highly similar to Probable diphthine synthase (EC 2.1.1.98);DPH5 homolog (S. cerevisiae), isoform CRA_e	Q9H2P9-5;Q9H2P9;Q9H2P9-1;B3KWP1;E7EQB6;Q9H2P9-4;A8JZY6;E7EN60;E7EPS3;Q9H2P9-2;Q9H2P9-3	0	0	183420	108170	0.589739
IPI00446875;IPI00552115;IPI00644136;IPI00006438;IPI00853517;IPI00383663;IPI00552465;IPI01012929	Endoplasmic reticulum-Golgi intermediate compartment protein 3;Serologically defined breast cancer antigen NY-BR-84;cDNA FLJ56701, highly similar to Endoplasmic reticulum-Golgi intermediate compartment protein 3;ERGIC and golgi 3;Endoplasmic reticulum-localized protein ERp43;ERGIC and golgi 3, isoform CRA_a;Putative uncharacterized protein	Q9Y282-2;Q9Y282;B4DV36;E9PFA8;Q5JWS0;Q9Y282-3;Q9Y282-1;A2TJK5;A6PVJ3;O95330;Q5JWS2;Q5JWS1	152690	186260	135340	0	0.646669
IPI00006440	28S ribosomal protein S7, mitochondrial;bMRP-27a;Mitochondrial ribosomal protein S7	Q9Y2R9;Q96Q63	5500300	5040900	8817500	6448700	0.80247
IPI00006442	Coilin;p80	P38432	219110	703790	158070	192770	2.37701
IPI00006443;IPI00645031;IPI00909277	Lambda-crystallin homolog;L-gulonate 3-dehydrogenase	Q9Y2S2-1;Q9Y2S2;Q9Y2S2-2	0	0	29744	0	0
IPI00006451;IPI00985110;IPI00977991	N-ethylmaleimide-sensitive fusion protein;Vesicle-fusing ATPase;Vesicular-fusion protein NSF;cDNA FLJ54349, highly similar to Vesicle-fusing ATPase (EC 3.6.4.6);cDNA FLJ54615, highly similar to Vesicle-fusing ATPase (EC 3.6.4.6);cDNA FLJ54381, highly similar to Vesicle-fusing ATPase (EC 3.6.4.6);cDNA FLJ58682, highly similar to Vesicle-fusing ATPase (EC 3.6.4.6);cDNA, FLJ78956, highly similar to …	P46459;B4DGR3;B4DH19;B4DSK5;B7Z5J7;B7Z9U2;D3DXJ4;F5H2E1;Q96D47;Q9H3V6;B4DFA2	4823800	5905000	3216800	2671100	1.0666
IPI00006482;IPI00646182;IPI00977640;IPI00414005;IPI00788782;IPI00790327;IPI00302840;IPI00647099;IPI01014826;IPI00908591;IPI00375339;IPI00218919;IPI00984044;IPI00911028;IPI00930085	Sodium pump subunit alpha-1;Sodium/potassium-transporting ATPase subunit alpha-1;cDNA FLJ55427, highly similar to Sodium/potassium-transporting ATPase alpha-1 chain (EC 3.6.3.9);cDNA FLJ60077, highly similar to Sodium/potassium-transporting ATPase alpha-1 chain (EC 3.6.3.9);cDNA FLJ53830, highly similar to Sodium/potassium-transporting ATPase alpha-1 chain (EC 3.6.3.9);ATPase, Na+/K+ transporting…	P05023-1;P05023;B7Z2T5;B7Z3V1;F5H3A1;B7Z1N5;B7Z3U6;Q5TC02;P05023-2;Q5TC01	8379300	7709100	10040000	10332000	0.979467
IPI00006504;IPI00217227;IPI00332950;IPI00747747;IPI00513887	eIF-2B GDP-GTP exchange factor subunit gamma;Translation initiation factor eIF-2B subunit gamma;cDNA FLJ12337 fis, clone MAMMA1002236, highly similar to TRANSLATION INITIATION FACTOR EIF-2B GAMMA SUBUNIT;EIF2B3 protein;Eukaryotic translation initiation factor 2B, subunit 3 gamma, 58kDa, isoform CRA_e;Eukaryotic translation initiation factor 2B, subunit 3 gamma, 58kDa	Q9NR50-1;Q9NR50;Q9HA31;Q9NR50-2;Q9NR50-3;Q5QP91	764820	903650	177190	259990	1.23527
IPI00006538;IPI00978193;IPI00977742	Phosphatidylserine synthase 2;Serine-exchange enzyme II	Q9BVG9	0	0	323000	320890	0.993467
IPI00006552;IPI00395777;IPI00978903;IPI01010295;IPI01011746	BTG1-binding factor 1;CCR4-associated factor 1;CCR4-NOT transcription complex subunit 7;cDNA FLJ10347 fis, clone NT2RM2001035, highly similar to CCR4-NOT transcription complex subunit 7;cDNA FLJ13404 fis, clone PLACE1001602, highly similar to CCR4-NOT transcription complex subunit 7;CCR4-NOT transcription complex, subunit 7;CNOT7 protein	Q9UIV1;B3KM57;B3KN35;E9PCF7;Q96IQ6	657680	416850	298290	349220	0.801354
IPI01018062;IPI00022824;IPI00006558;IPI01014107;IPI00878250	Bax-interacting factor 1;Endophilin-B1;SH3 domain-containing GRB2-like protein B1;cDNA FLJ50346, highly similar to SH3 domain GRB2-like protein B1 (EC 2.3.1.-)	Q9Y371-2;Q9Y371;Q9Y371-1;B4E182	1325800	2005300	862190	884450	1.32073
IPI00006579	Cytochrome c oxidase polypeptide IV;Cytochrome c oxidase subunit 4 isoform 1, mitochondrial;Cytochrome c oxidase subunit IV isoform 1;COX4I1 protein	P13073;Q86WV2	10394000	12970000	0	320180	1.27864
IPI00006606	28S ribosomal protein S13, mitochondrial;28S ribosomal protein S26, mitochondrial	Q9BYN8	4265700	4449200	1997900	2043700	1.03661
IPI00006608;IPI00412681;IPI00412924;IPI00982225;IPI00219187;IPI00914602;IPI00219186;IPI00219185;IPI00412568;IPI00219183;IPI00981582;IPI00394658;IPI01014704;IPI00219182	ABPP;Alzheimer disease amyloid protein;Amyloid beta A4 protein;Amyloid intracellular domain 50;Amyloid intracellular domain 57;Amyloid intracellular domain 59;APPI;Beta-amyloid protein 40;Beta-amyloid protein 42;Beta-APP40;Beta-APP42;C31;C80;C83;C99;Cerebral vascular amyloid peptide;Gamma-CTF(50);Gamma-CTF(57);Gamma-CTF(59);Gamma-secretase C-terminal fragment 50;Gamma-secretase C-terminal fragmen…	P05067-1;P05067;B4DGD0;P05067-9;P05067-8;B4DII8;P05067-7;E9PG40;P05067-6;P05067-5;P05067-4;B4DJT9;B4DQM1;P05067-3;B4DM00;E9PEV0;P05067-10;B7Z313;Q9BYY9;B4DMD5;E9PEV8	582840	583300	219650	466670	1.30839
IPI00006658;IPI00941201;IPI00902638;IPI00552350;IPI00553165;IPI00787581	Parvulin-14;Parvulin-17;Peptidyl-prolyl cis/trans isomerase EPVH;Peptidyl-prolyl cis-trans isomerase NIMA-interacting 4;Peptidyl-prolyl cis-trans isomerase Pin4;Rotamase Pin4;Parvulin;cDNA FLJ45703 fis, clone FEBRA2026582, moderately similar to Peptidyl-prolyl cis-trans isomerase NIMA-interacting 4 (EC 5.2.1.8);Protein (Peptidylprolyl cis/trans isomerase) NIMA-interacting, 4 (Parvulin)	Q9Y237-2;Q9Y237;Q9Y237-1;A8E0G8;B3KXM0;F5H1P5;Q5HYW5;Q5HYW4	1084400	0	0	0	0
IPI00006663;IPI01022431;IPI00792207;IPI01021497	Aldehyde dehydrogenase, mitochondrial;ALDH class 2;ALDH-E2;ALDHI;Mitochondrial aldehyde dehydrogenase 2 variant;cDNA FLJ50888, highly similar to Aldehyde dehydrogenase, mitochondrial (EC 1.2.1.3);ALDH2;Mitochondrial aldehyde dehydrogenase 2	P05091;Q53FB6;F8VXI5;B4DW54;E7EUE5;B0LUF9;B0LUG0;B0LUG2;B4YAH7;F8W0A9;Q9UN17	43472000	41026000	17954000	15829000	0.925585
IPI00006675;IPI00908369;IPI00867698;IPI01015348	ATP-binding cassette sub-family C member 4;MRP/cMOAT-related ABC transporter;Multidrug resistance-associated protein 4;Multi-specific organic anion transporter B;cDNA FLJ77042, highly similar to Homo sapiens ATP-binding cassette, sub-family C (CFTR/MRP), member 4, mRNA;ABC transporter MOAT-B isoform;cDNA FLJ58088, highly similar to Multidrug resistance-associated protein 4;ABCC4 protein variant;A…	O15439-1;O15439;A8K2Q2;O75555;O15439-2;B7Z5H4;Q59GY6;Q8IVZ4;B7Z3Q7	128720	186590	234110	200280	1.06626
IPI00006713	DnaJ homolog subfamily C member 3;Interferon-induced, double-stranded RNA-activated protein kinase inhibitor;Protein kinase inhibitor of 58 kDa;cDNA FLJ77657, highly similar to Homo sapiens DnaJ (Hsp40) homolog, subfamily C, member 3 (DNAJC3), mRNA;cDNA, FLJ93304, Homo sapiens DnaJ (Hsp40) homolog, subfamily C, member 3 (DNAJC3),mRNA;DnaJ (Hsp40) homolog, subfamily C, member 3	Q13217;A8KA82	4290100	5263400	2562500	3082300	1.21789
IPI00006715;IPI00903016;IPI00980849;IPI00982167	Double-strand-break repair protein rad21 homolog;Nuclear matrix protein 1;SCC1 homolog;cDNA FLJ40596 fis, clone THYMU2010831, highly similar to Double-strand-break repair protein rad21 homolog	O60216;B3KUT8;E5RG18;E5RFZ5;E5RI01	164950	0	69623	91025	0.388045
IPI00386861;IPI00006722;IPI00978739;IPI00984747;IPI00981086	Peroxin-16;Peroxisomal biogenesis factor 16;Peroxisomal membrane protein PEX16	Q9Y5Y5-2;Q9Y5Y5;Q9Y5Y5-1;E9PMM3;E9PQW0;E9PMS3	0	0	208120	165610	0.795743
IPI00006725;IPI00903057;IPI01020999;IPI01021504;IPI01021791	100 kDa U5 snRNP-specific protein;DEAD box protein 23;Probable ATP-dependent RNA helicase DDX23;PRP28 homolog;U5-100kD;cDNA FLJ77678, highly similar to Homo sapiens DEAD (Asp-Glu-Ala-Asp) box polypeptide 23, mRNA;cDNA FLJ46571 fis, clone THYMU3041428, highly similar to Probable ATP-dependent RNA helicase DDX23 (EC 3.6.1.-)	Q9BUQ8;A8KA56;B3KY11	3012900	3699000	2166800	3281900	1.34774
IPI00006726	Cancer/testis antigen 3.2;DSS-AHC critical interval MAGE superfamily 6;MAGE XP-2 antigen;MAGE-B2 antigen;Melanoma-associated antigen B2;cDNA, FLJ93871, highly similar to Homo sapiens melanoma antigen, family B, 2 (MAGEB2), mRNA;Melanoma antigen, family B, 2 variant	O15479;B2R8F3;Q53G50	11577000	10502000	83191	41532	0.904233
IPI00006754;IPI00910594;IPI00908632	DDB1- and CUL4-associated factor 7;WD repeat-containing protein 68;WD repeat-containing protein An11 homolog;cDNA FLJ60519, highly similar to WD repeat protein 68;cDNA FLJ54214, highly similar to WD repeat protein 68	P61962;B4DH46;E9PCY4;B4E039	119230	0	0	0	0
IPI00006863	Sperm-associated antigen 7	O75391	0	0	308660	253780	0.822199
IPI00006865	ER-Golgi SNARE of 24 kDa;SEC22 vesicle-trafficking protein homolog B;SEC22 vesicle-trafficking protein-like 1;Vesicle-trafficking protein SEC22b	O75396	16554000	18225000	20421000	12874000	0.841082
IPI00006900	Charged amino acid-rich leucine zipper 1;Disrupter of silencing SAS10;Something about silencing protein 10;UTP3 homolog	Q9NQZ2	0	0	32285	86985	2.69428
IPI00006907	Probable fructose-2,6-bisphosphatase TIGAR;TP53-induced glycolysis and apoptosis regulator	Q9NQ88	1741100	1685900	1657400	1000600	0.790496
IPI00006934	Glycolate oxidase;Hydroxyacid oxidase 1;cDNA FLJ78493, highly similar to Homo sapiens hydroxyacid oxidase (glycolate oxidase) 1 (HAO1), mRNA;cDNA, FLJ94465, Homo sapiens hydroxyacid oxidase (glycolate oxidase) 1 (HAO1),mRNA;Hydroxyacid oxidase (Glycolate oxidase) 1, isoform CRA_a	Q9UJM8;A8K058	26964	23548	31143	24768	0.8315
IPI00006952	Beta-lactamase-like protein 2;cDNA FLJ76011, highly similar to Homo sapiens lactamase, beta 2 (LACTB2), mRNA	Q53H82;A8K2D6	6120700	6427000	3047500	2738300	0.999684
IPI00006957;IPI01026450;IPI00470418;IPI00339238;IPI01026250;IPI01026582;IPI01025922	Dehydrogenase/reductase SDR family member 7;Retinal short-chain dehydrogenase/reductase 4;Putative uncharacterized protein DKFZp564H1664	Q9Y394-1;Q9Y394;F8W9Q4;Q659E8;Q9Y394-2	2009000	2143400	2484100	2162800	0.958403
IPI00006970	28S ribosomal protein S2, mitochondrial	Q9Y399	1613000	2313800	3001600	2527800	1.04919
IPI00944597;IPI00944550;IPI00006979;IPI00946429;IPI00947056;IPI00947151	Putative uncharacterized protein LYRM4;LYR motif-containing protein 4	F5H189;C9JRX8;Q9HD34;C9JY28;C9J799	794510	1240200	0	0	1.56096
IPI00006980;IPI01026016;IPI01026113;IPI01026327	UPF0568 protein C14orf166;cDNA, FLJ92278;Chromosome 14 open reading frame 166, isoform CRA_a;CLE7;Lcrp369;CLE	Q9Y224;Q549M8;Q5RLJ0	9213000	11054000	10769000	12219000	1.1647
IPI00007001;IPI00377233;IPI00333848;IPI00983181;IPI00982504	39S ribosomal protein L11, mitochondrial;Mitochondrial ribosomal protein L11 isoform a variant;Mitochondrial ribosomal protein L11, isoform CRA_c;Putative uncharacterized protein MRPL11	Q9Y3B7-1;Q9Y3B7;Q53G19;Q9Y3B7-2;A6NLT0	9846000	8948700	14785000	17320000	1.06649
IPI00007004	Ribosomal RNA-processing protein 15;RRP15-like protein;RRP15 protein;cDNA FLJ75605, highly similar to Homo sapiens CGI-115 protein (CGI-115), mRNA	Q9Y3B9;A0JLN3;A8K201	0	0	251630	397250	1.57871
IPI00007019	Peptidyl-prolyl cis-trans isomerase-like 1;Rotamase PPIL1	Q9Y3C6	1588700	1612300	0	0	1.01486
IPI00007024	Protein FAM96B	Q9Y3D0	531440	649360	0	0	1.22189
IPI00168284;IPI00007034;IPI00829996;IPI00941744;IPI00646359	Phosphoglycerate dehydrogenase-like protein 1;Ubiquitin-associated domain-containing protein 2;cDNA FLJ77865;cDNA FLJ54852, highly similar to Mus musculus ubiquitin associated domain containing 2 (Ubac2), mRNA;cDNA FLJ42413 fis, clone BLADE2001141, moderately similar to Mus musculus ubiquitin associated domain containing 2 (Ubac2), mRNA;Phosphoglycerate dehydrogenase like 1, isoform CRA_e	Q8NBM4-1;Q8NBM4;A8K2S7;B7Z6T7;Q8NBM4-2;B3KW74;Q8NBM4-3;Q8NBM4-4	0	0	367780	180780	0.491544
IPI00007047	Calgranulin-A;Calprotectin L1L subunit;Cystic fibrosis antigen;Leukocyte L1 complex light chain;Migration inhibitory factor-related protein 8;Protein S100-A8;S100 calcium-binding protein A8;Urinary stone protein band A	P05109	254280	0	0	0	0
IPI00007052	FIS1 homolog;Mitochondrial fission 1 protein;Tetratricopeptide repeat protein 11	Q9Y3D6	732150	699120	0	0	0.954886
IPI00007058;IPI00908316;IPI00867659;IPI00979820;IPI01013525;IPI00795736;IPI00255836	Coronin-1B;Coronin-2;Putative uncharacterized protein DKFZp762I166;cDNA FLJ60046, highly similar to Coronin-1B;Coronin, actin binding protein, 1B variant	Q9BR76;Q9NSK3;B4DIU2;E7EW44;F5H390;Q59F81	13996000	22814000	9831200	8664200	1.3211
IPI00007060	Peptide deformylase, mitochondrial;Polypeptide deformylase	Q9HBH1	522240	686900	979930	1147200	1.22097
IPI00007061;IPI01011139;IPI01011741	Golgi transport 1 homolog B;hGOT1a;Putative NF-kappa-B-activating protein 470;Vesicle transport protein GOT1B	Q9Y3E0;F5H6U7	214440	72245	502830	381360	0.632405
IPI00007074	Tyrosyl--tRNA ligase;Tyrosyl-tRNA synthetase, cytoplasmic	P54577	13934000	22291000	7119300	6873500	1.38527
IPI00930710;IPI00007084;IPI01012502;IPI00981174	Mitochondrial aspartate-glutamate carrier protein;Solute carrier family 25, member 13 (Citrin), isoform CRA_a;Calcium-binding mitochondrial carrier protein Aralar2;Citrin;Mitochondrial aspartate glutamate carrier 2;Solute carrier family 25 member 13;cDNA FLJ54671, highly similar to Calcium-binding mitochondrial carrier protein Aralar2;Solute carrier family 25, member 13 (Citrin) variant;Putative …	Q546F9;Q9UJS0;B7Z2E2;Q53GR7;Q75KX8;Q75M55;F5GX33	9794700	24809000	18388000	17856000	1.51387
IPI00007088;IPI00964623;IPI00967005	Anaphase-promoting complex subunit 10;Cyclosome subunit 10;Putative uncharacterized protein APC10	Q9UM13;Q4W5I2;D6RA92;D6R9Q5	0	0	0	703240	934.442
IPI00007089;IPI00968246	Hairy cell leukemia protein 1;Ribosome biogenesis protein NSA2 homolog;TGF-beta-inducible nuclear protein 1;cDNA, FLJ94393, Homo sapiens TGF beta-inducible nuclear protein 1 (TINP1), mRNA;TGF beta-inducible nuclear protein 1;TGF-beta inducible nuclear protein	O95478;Q5J7U2	0	0	439140	806870	1.83739
IPI00007131;IPI00641736	Dipeptidase 3	Q9H4B8	0	0	0	40614	934.442
IPI00807339;IPI01011600;IPI00007133;IPI00807728;IPI00411553	cDNA FLJ56478, highly similar to Homo sapiens COBL-like 1 (COBLL1), mRNA;Cordon-bleu protein-like 1;cDNA FLJ10951 fis, clone PLACE1000213, highly similar to Homo sapiens COBL-like 1 (COBLL1), mRNA;cDNA FLJ11195 fis, clone PLACE1007649, highly similar to Homo sapiens COBL-like 1 (COBLL1), mRNA	B7Z2P5;F8WEK0;Q53SF7-1;Q53SF7;Q53SF7-3;Q53SF7-2;Q53SF7-4;B3KMG7	0	0	41581	22703	0.545995
IPI00007144;IPI00979930;IPI00977345	60S ribosomal protein L26-like 1	Q9UNX3;E5RIT6	1848400	2332700	0	0	1.26201
IPI00007146	DNA replication complex GINS protein PSF2;GINS complex subunit 2;DNA replication complex GINS protein PSF2 variant	Q9Y248;Q53G08	0	0	309960	273840	0.883469
IPI00007155;IPI00328913;IPI01012101;IPI00981223;IPI00982906;IPI00977482;IPI00978496	ESCRT-I complex subunit VPS28;Vacuolar protein sorting-associated protein 28 homolog;Vacuolar protein sorting 28 (Yeast), isoform CRA_a;Vacuolar sorting protein 28;Vacuolar protein sorting 28 homolog (S. cerevisiae)	Q9UK41;Q548N1;Q86VK0;E9PM90;E9PQR7	557160	501250	498930	744130	1.17924
IPI00007174;IPI00375482;IPI00375483	N-acetyltransferase 5;N-alpha-acetyltransferase 20, NatB catalytic subunit;N-terminal acetyltransferase B complex catalytic subunit NAA20;N-terminal acetyltransferase B complex catalytic subunit NAT5;N-acetyltransferase 5 (ARD1 homolog, S. cerevisiae), isoform CRA_a;Putative uncharacterized protein NAA20;N-acetyltransferase 5 (ARD1 homolog, S. cerevisiae), isoform CRA_b	P61599;A8MZB2;A6NHA3	1630000	623320	0	0	0.382405
IPI00007175;IPI00020793	60S ribosome subunit biogenesis protein NIP7 homolog;KD93;cDNA FLJ10296 fis, clone NT2RM1001044, highly similar to Homo sapiens HSPC031 mRNA	Q9Y221-1;Q9Y221;Q9Y221-2;B3KM49	2432300	788000	3728700	3940300	0.767457
IPI00169267;IPI00007183;IPI01014314;IPI00893779;IPI00894553;IPI00845387;IPI00917688;IPI00917944;IPI00916674	ADP-ribosylation factor-like protein 6-interacting protein 2;Atlastin-2;cDNA FLJ57300, highly similar to Homo sapiens ADP-ribosylation factor-like 6 interacting protein 2 (ARL6IP2), mRNA;cDNA FLJ51152, highly similar to Homo sapiens ADP-ribosylation factor-like 6 interacting protein 2 (ARL6IP2), mRNA;cDNA FLJ51186, highly similar to Homo sapiens ADP-ribosylation factor-like 6 interacting protein …	Q8NHH9-1;Q8NHH9;Q8NHH9-2;Q8NHH9-4;B7Z2H0;B7Z7X8;B7Z8V5;B5MCN0;Q8NHH9-3;B7ZA64;C9JQQ5	524010	1960100	694050	160550	1.74101
IPI00007188;IPI00010420	Adenine nucleotide translocator 2;ADP,ATP carrier protein 2;ADP,ATP carrier protein, fibroblast isoform;ADP/ATP translocase 2;Solute carrier family 25 member 5;cDNA, FLJ96310, highly similar to Homo sapiens solute carrier family 25 (mitochondrial carrier; adenine nucleotide translocator), member 5 (SLC25A5), mRNA;SLC25A5 protein	P05141;B2RCV1;Q6NVC0	68708000	62611000	79848000	56792000	0.803758
IPI00007208;IPI00964629	DEAD box protein 41;DEAD box protein abstrakt homolog;Probable ATP-dependent RNA helicase DDX41;cDNA FLJ34455 fis, clone HLUNG2002648, highly similar to Probable ATP-dependent RNA helicase DDX41 (EC 3.6.1.-);DEAD (Asp-Glu-Ala-Asp) box polypeptide 41, isoform CRA_a;DEAD-box protein abstrakt variant	Q9UJV9;B3KRK2;Q53HI2	526030	1361500	300120	356660	2.07972
IPI00007219	(R)-limonene 6-monooxygenase;(S)-limonene 6-monooxygenase;(S)-limonene 7-monooxygenase;CYPIIC9;Cytochrome P450 2C9;Cytochrome P450 MP-4;Cytochrome P450 MP-8;Cytochrome P450 PB-1;Cytochrome P-450MP;S-mephenytoin 4-hydroxylase;cDNA FLJ75561, highly similar to Homo sapiens cytochrome P450, family 2, subfamily C, polypeptide 9 (CYP2C9), mRNA;Cytochrome P450, family 2, subfamily C, polypeptide 9;Cytoc…	P11712;Q5VX92;Q9UQ59	22266	46542	210210	66902	0.487982
IPI00947502;IPI00921904;IPI00945117;IPI00007247;IPI00946409;IPI00946876;IPI00946553;IPI00945130;IPI01021705;IPI00945862;IPI00792361;IPI00387103;IPI00985361;IPI00947051;IPI00947356;IPI00947150	cDNA FLJ54352, highly similar to Propionyl-CoA carboxylase beta chain, mitochondrial (EC 6.4.1.3);Propionyl Coenzyme A carboxylase, beta polypeptide, isoform CRA_c;Propionyl Coenzyme A carboxylase, beta polypeptide variant;Propanoyl-CoA:carbon dioxide ligase subunit beta;Propionyl-CoA carboxylase beta chain, mitochondrial;Putative uncharacterized protein PCCB;cDNA FLJ53115, highly similar to Prop…	E7EX59;B7Z2Z4;E9PDR0;Q59GV0;P05166;E7ETT1;C9JQS9;E7EUY3;E7ETT4;B7Z8A8;F5H4H8;E9PEC3;Q8WVH4;F8WBI9;Q86TD7;B7Z7U9;C9JVW9;Q9HBR7	6728000	8184300	3495500	3086900	1.10248
IPI00007282;IPI01011560;IPI00555724;IPI01011893;IPI01009826	4-nitrophenol 2-hydroxylase;CYPIIE1;Cytochrome P450 2E1;Cytochrome P450-J;cDNA FLJ75676, highly similar to Homo sapiens cytochrome P450, family 2, subfamily E, polypeptide 1(CYP2E1), mRNA;Cytochrome P450, family 2, subfamily E, polypeptide 1;Cytochrome P450, family 2, subfamily E, polypeptide 1 variant	P05181;A8K457;Q3YA63;Q6NWT7;Q6NWT9;Q59EW1	75808	105210	97623	142200	1.42656
IPI00007304;IPI00902655;IPI00792023	Protein ariadne-2 homolog;Triad1 protein;Ariadne homolog 2 variant;Ariadne homolog 2 (Drosophila), isoform CRA_a;ARIH2 protein;cDNA, FLJ93973, Homo sapiens ariadne homolog 2 (Drosophila) (ARIH2), mRNA;cDNA FLJ10938 fis, clone OVARC1001038, highly similar to Protein ariadne-2 homolog	O95376;Q53ET9;Q6IBL8;B3KMG5;Q59HA2	143000	0	0	0	0
IPI00007309;IPI00640747;IPI00908999;IPI00514314;IPI01025371;IPI00514206;IPI00939500;IPI00910212;IPI00645653;IPI00953449;IPI01018662;IPI00977435	Mitochondrial import inner membrane translocase subunit Tim23;Putative mitochondrial import inner membrane translocase subunit Tim23B;cDNA FLJ56773, highly similar to Mitochondrial import inner membrane translocase subunit Tim23;cDNA, FLJ79448, highly similar to Mitochondrial import inner membrane translocase subunit Tim23;cDNA, FLJ79389, highly similar to Mitochondrial import inner membrane tran…	O14925;Q5SRD1;B4DI18;B7ZB25;B1APJ0;E9PB91;B4DHQ8;C9JSY4;B4DDK6;E7EP42;C9JV18;B1APJ1	1195800	1448900	1806000	5785200	2.40992
IPI00007321;IPI00398727;IPI00984941;IPI00983098;IPI00909991;IPI00981294;IPI00978557;IPI00973805	Acyl-protein thioesterase 1;Lysophospholipase 1;Lysophospholipase I;cDNA FLJ60607, highly similar to Acyl-protein thioesterase 1 (EC 3.1.2.-);cDNA FLJ78542, highly similar to Homo sapiens lysophospholipase I (LYPLA1), mRNA;cDNA, FLJ94339, Homo sapiens lysophospholipase I (LYPLA1), mRNA;LYPLA1 protein;Lysophospholipase I, isoform CRA_a;cDNA FLJ52008, highly similar to Acyl-protein thioesterase 1 (…	O75608-1;O75608;B4DJV9;Q6IAQ1;O75608-2;E5RJA0;E5RGR0;B4DP64	12969000	14703000	11232000	10978000	1.06115
IPI00007334;IPI00946415;IPI00911038;IPI00215975;IPI00297991;IPI01024824;IPI01026415	Apoptotic chromatin condensation inducer in the nucleus;ACIN1 protein;cDNA FLJ50838, highly similar to Apoptotic chromatin condensation inducer in thenucleus;Putative uncharacterized protein DKFZp667N107	Q9UKV3-1;Q9UKV3;B2RTT4;B4DQZ7;E7EQT4;Q69YJ6	3598400	3944300	880900	1078900	1.12142
IPI00007346;IPI00643915;IPI00645020;IPI00981725;IPI00644363	Peptidyl-prolyl cis-trans isomerase H;Rotamase H;Small nuclear ribonucleoprotein particle-specific cyclophilin H;U-snRNP-associated cyclophilin SnuCyp-20;Peptidyl-prolyl cis-trans isomerase	O43447;Q6FH36;Q6FH57;C9JQD4;A6NNE7	1269700	1379700	0	0	1.08664
IPI00007402;IPI00981775;IPI00981116;IPI00793997;IPI01011377	Importin-7;Ran-binding protein 7;cDNA FLJ14581 fis, clone NT2RM4001382, highly similar to Importin-7;cDNA FLJ14986 fis, clone Y79AA1000784, highly similar to Importin-7;cDNA FLJ90427 fis, clone NT2RP3000481, highly similar to Importin-7	O95373;B3KNG9;B3KQG6	18062000	18817000	7178300	6112300	0.987678
IPI00007423;IPI00759824;IPI00647001	Acidic leucine-rich nuclear phosphoprotein 32 family member B;Acidic protein rich in leucines;Putative HLA-DR-associated protein I-2;Silver-stainable protein SSP29;Acidic (Leucine-rich) nuclear phosphoprotein 32 family, member B variant	Q92688-1;Q92688;Q53F35;Q92688-2	17806000	16786000	12359000	9044500	0.856307
IPI00007426;IPI00908696;IPI00945943;IPI00946721	ADP-ribosylation factor-like protein 6-interacting protein 5;Cytoskeleton-related vitamin A-responsive protein;Dermal papilla-derived protein 11;Glutamate transporter EAAC1-interacting protein;GTRAP3-18;JM5;PRA1 family protein 3;Prenylated Rab acceptor protein 2;Protein JWa;Putative MAPK-activating protein PM27;cDNA FLJ90131 fis, clone HEMBB1000447, highly similar to PRA1 family protein 3;cDNA FL…	O75915;B3KQB4;B4DWQ6;B4DZZ0;E9PER8;F8WF90;F8WF33;C9JQU6	77593	0	285340	382630	1.05427
IPI00007427;IPI00942032;IPI00893607;IPI00952571;IPI00893733;IPI00152409;IPI00894341;IPI00893886;IPI00910250	cDNA, FLJ93394, highly similar to Homo sapiens anterior gradient 2 homolog (Xenopus laevis) (AGR2), mRNA;AGR2;Anterior gradient 2 homolog;Anterior gradient protein 2 homolog;HPC8;Secreted cement gland protein XAG-2 homolog;Anterior gradient 2 homolog (Xenopus laevis);Anterior gradient 2 homolog (Xenopus laevis), isoform CRA_a;Putative uncharacterized protein AGR2	B2R7D7;Q4JM47;Q53G64;O95994;Q4JM46;B5MC07;C9J3E2	7505700	6678300	0	0	0.889764
IPI00377030;IPI00007576	Protein HM-1;U1 snRNP-binding protein homolog;U11/U12 small nuclear ribonucleoprotein 35 kDa protein	Q16560-2;Q16560;Q16560-1	0	0	0	11032	934.442
IPI00658171;IPI00007607;IPI00658174;IPI00658132;IPI00658141;IPI00385123;IPI00981249	54TMp;Protein YIF1A;YIP1-interacting factor homolog A;cDNA FLJ75931, highly similar to Homo sapiens Yip1 interacting factor homolog A (S. cerevisiae) (YIF1A), mRNA;Putative uncharacterized protein YIF1A	F8W9A1;O95070;A8K509;A6NGW1;C9JST7;E9PIZ0	1412300	1284500	3180900	2450800	0.813224
IPI00007611;IPI00878218;IPI00789135;IPI00893479;IPI00853134	ATP synthase subunit O, mitochondrial;Oligomycin sensitivity conferral protein;ATP synthase	P48047;Q53HH2	40693000	37595000	62215000	76483000	1.10854
IPI00007673;IPI00401259	Aging-associated gene 10 protein;Coiled-coil-helix-coiled-coil-helix domain-containing protein 2, mitochondrial;HCV NS2 trans-regulated protein;Coiled-coil-helix-coiled-coil-helix domain-containing protein 9, mitochondrial	Q9Y6H1;Q5T1J5	3255900	3475400	0	0	1.06742
IPI00007675;IPI00909015;IPI00927867;IPI00796377	Cytoplasmic dynein 1 light intermediate chain 1;Dynein light chain A;Dynein light intermediate chain 1, cytosolic;cDNA FLJ10219 fis, clone HEMBA1007018, highly similar to Cytoplasmic dynein 1 light intermediate chain 1;Putative uncharacterized protein DKFZp686A1525;cDNA FLJ58500, highly similar to Cytoplasmic dynein 1 light intermediate chain 1	Q9Y6G9;B3KM42;Q6MZE7;B4DDM4;E9PHI6	2525700	2255600	2101900	2398300	1.00568
IPI00007676;IPI00955780;IPI00984097;IPI00788741	17-beta-hydroxysteroid dehydrogenase 12;3-ketoacyl-CoA reductase;Estradiol 17-beta-dehydrogenase 12;cDNA FLJ90530 fis, clone NT2RP4002187, highly similar to Homo sapiens hydroxysteroid (17-beta) dehydrogenase 12 (HSD17B12), mRNA;cDNA FLJ61181, highly similar to Homo sapiens hydroxysteroid (17-beta) dehydrogenase 12 (HSD17B12), mRNA;Hydroxysteroid (17-beta) dehydrogenase 12, isoform CRA_a	Q53GQ0;B3KQJ0;B4DWS6;D3DR22	13947000	15624000	15871000	15993000	1.06033
IPI00007682;IPI00946636;IPI01010714;IPI00946476	Vacuolar ATPase isoform VA68;Vacuolar proton pump subunit alpha;V-ATPase 69 kDa subunit;V-type proton ATPase catalytic subunit A;cDNA FLJ51804, highly similar to Vacuolar ATP synthase catalytic subunit A, ubiquitous isoform (EC 3.6.3.14);Putative uncharacterized protein ATP6V1A;cDNA FLJ53889, highly similar to Vacuolar ATP synthase catalytic subunit A, ubiquitous isoform (EC 3.6.3.14)	P38606;B7Z1R5;C9JA17;B7Z2V6	12203000	11044000	5876000	6317200	0.960296
IPI00980491;IPI00007691;IPI00982028;IPI00910488;IPI00978646;IPI00976579;IPI00910760;IPI01008937	Hematopoietic stem/progenitor cell protein 172;Synbindin;Trafficking protein particle complex subunit 4;TRS23 homolog;cDNA FLJ55104, moderately similar to Trafficking protein particle complex subunit4;cDNA FLJ53004, highly similar to Trafficking protein particle complex subunit 4;cDNA FLJ59189, highly similar to Trafficking protein particle complex subunit 4	E9PN70;Q9Y296;E9PQE8;B4DME1;E9PKS9;B4DF86;B4DF36	600840	1096100	821830	914020	1.41292
IPI01013834;IPI00007694;IPI00921280;IPI01011085	Protein phosphatase methylesterase 1	Q9Y570-1;Q9Y570	1658100	681520	229070	200250	0.467245
IPI00007702;IPI00902596	Heat shock-related 70 kDa protein 2;cDNA FLJ40505 fis, clone TESTI2045562, highly similar to HEAT SHOCK-RELATED 70 kDa PROTEIN 2	P54652;B3KUS2	5101500	8051100	2450500	3248400	1.49623
IPI00007722;IPI00942246;IPI00184670;IPI00215827;IPI00977596;IPI00215826;IPI00977058;IPI00975899;IPI00985376;IPI00976416	Adenosine monophosphate deaminase 2 (Isoform L);AMP deaminase 2;AMP deaminase isoform L;cDNA, FLJ95309, highly similar to Homo sapiens adenosine monophosphate deaminase 2 (isoform L)(AMPD2), mRNA;cDNA FLJ55345, highly similar to AMP deaminase 2 (EC 3.5.4.6)	Q5T694;Q01433-1;Q01433;B2RB47;Q01433-2;B4DK50;Q01433-4;E9PNG0;Q01433-3	1461600	1289900	1114100	992870	0.886272
IPI00007730;REV__IPI00233524	Probable ergosterol biosynthetic protein 28;C14orf1 protein;cDNA, FLJ92025;Chromosome 14 open reading frame 1, isoform CRA_a;Full-length cDNA clone CS0DC006YI13 of Neuroblastoma of Homo sapiens (human)	Q9UKR5;Q6FII3;Q86TW5	703750	422310	0	0	0.600085
IPI00007750;IPI00794663;IPI00794009;IPI00916823;IPI00797717;IPI00792677;IPI00917863;IPI00879535;IPI00017454;IPI00853556;IPI00956098	Alpha-tubulin 1;Testis-specific alpha-tubulin;Tubulin alpha-1 chain;Tubulin alpha-4A chain;Tubulin H2-alpha;cDNA FLJ58687, highly similar to Tubulin alpha-4 chain;Putative uncharacterized protein TUBA4A;Tubulin, alpha 1 (Testis specific), isoform CRA_a	P68366;A8MUB1	6853000	13161000	3675700	4673800	1.69392
IPI00007752;IPI00930130;IPI00174849;CON__ENSEMBL:ENSBTAP00000025008;IPI00006510;IPI00956734;IPI00908605;IPI00945362	Tubulin beta-2 chain;Tubulin beta-2C chain;Class IVb beta tubulin;Tubulin, beta 2C;TUBB2C protein;cDNA FLJ11352 fis, clone HEMBA1000020, highly similar to Tubulin beta-2C chain	P68371;Q8IWP6;Q8IZ29;Q8N6N5;Q96HX0;B3KML9	405200000	553700000	159480000	188030000	1.31354
IPI00007755	Ras-related protein Rab-21;KIAA0118 protein	Q9UL25;Q96GX3	9842500	10059000	6060900	8088700	1.14112
IPI00007756	Ras-related protein Rab-22A;Similar to RAB22A, member RAS oncogene family	Q9UL26;Q96IY7	0	0	1321000	717100	0.542846
IPI00007765;IPI00966238;IPI00922694;IPI00977382;IPI00966795;IPI00982199;IPI00966253;IPI00966508;IPI00967732	75 kDa glucose-regulated protein;Heat shock 70 kDa protein 9;Mortalin;Peptide-binding protein 74;Stress-70 protein, mitochondrial;HSPA9 protein;cDNA FLJ51811, highly similar to Stress-70 protein, mitochondrial;cDNA FLJ51907, highly similar to Stress-70 protein, mitochondrial;Heat shock 70 kDa protein 9B;Catecholamine-regulated protein 40;cDNA FLJ51903, highly similar to Stress-70 protein, mitocho…	P38646;Q8N1C8;B7Z1V7;B7Z4V2;D6RJI2;Q2F839;A1XP52;B7Z4T3;F5H3L8	255430000	469250000	130830000	114910000	1.51235
IPI00007797;IPI00788781;IPI00869087	Epidermal-type fatty acid-binding protein;Fatty acid-binding protein 5;Fatty acid-binding protein, epidermal;Psoriasis-associated fatty acid-binding protein homolog	Q01469;E7DVW5	23354000	19003000	0	107620	0.818302
IPI00007812;IPI00848320;IPI01015994;IPI00979664;IPI00304911;IPI00926751;IPI00924887;IPI00980527;IPI01011788;IPI00925534;IPI00925827;IPI00976643	Endomembrane proton pump 58 kDa subunit;HO57;Vacuolar proton pump subunit B 2;V-type proton ATPase subunit B, brain isoform;ATPase, H+ transporting, lysosomal 56/58kD, V1 subunit B, isoform 2 variant;cDNA FLJ51779, highly similar to Vacuolar ATP synthase subunit B, brain isoform (EC 3.6.3.14);cDNA FLJ53854, highly similar to Vacuolar ATP synthase subunit B, brain isoform (EC 3.6.3.14)	P21281;Q59HF3;B4DFM5;B4DQI9	8017800	10163000	3515100	2758000	1.12036
IPI00007814;IPI00983141;IPI00719217;IPI00302644	Vacuolar proton pump subunit C 1;V-type proton ATPase subunit C 1;Putative uncharacterized protein ATP6V1C1;cDNA FLJ52191, highly similar to Vacuolar ATP synthase subunit C (EC 3.6.3.14)	P21283;A8MQ60;B7Z593;E7EV59	4430800	4827400	4346500	3197100	0.914233
IPI00007818;IPI00946752;IPI00807384	Cleavage and polyadenylation specificity factor 73 kDa subunit;Cleavage and polyadenylation specificity factor subunit 3;mRNA 3-end-processing endonuclease CPSF-73;Cleavage and polyadenylation specific factor 3, 73kDa variant;Cleavage and polyadenylation specific factor 3;cDNA FLJ57562, highly similar to Cleavage and polyadenylation specificityfactor 73 kDa subunit;Putative uncharacterized protei…	Q9UKF6;Q53F02;A4UCU1;B4DQR2;F5GXZ2;C9JZH6;E7ER23;Q05BZ5	579190	2300700	786560	439420	2.00631
IPI00007909	PRA1 family protein 1;Prenylated Rab acceptor protein 1	Q9UI14	4562100	4951300	3724300	3687200	1.04249
IPI00967902;IPI00007926;IPI00395835	c-Myc-responsive protein Rcl;Deoxyribonucleoside 5-monophosphate N-glycosidase	O43598-1;O43598;O43598-2	21347000	26399000	20971000	16700000	1.01846
IPI00007927;IPI00232806;IPI01010977	Chromosome-associated protein E;Structural maintenance of chromosomes protein 2;XCAP-E homolog;cDNA FLJ78259;cDNA FLJ10093 fis, clone HEMBA1002363, highly similar to Structural maintenance of chromosome 2-like 1 protein;cDNA FLJ10623 fis, clone NT2RP2005520, highly similar to Structural maintenance of chromosome 2-like 1 protein;SMC2 protein	O95347-1;O95347;A8K984;B3KM27;B3KMB1;B7ZLZ7;O95347-2;Q05BV1;Q2KQ72	3357000	3464200	1800800	2141700	1.08688
IPI00007928;IPI01010344	220 kDa U5 snRNP-specific protein;p220;Pre-mRNA-processing-splicing factor 8;PRP8 homolog;Splicing factor Prp8;cDNA FLJ57882, highly similar to Pre-mRNA-processing-splicing factor 8;U5 snRNP-specific protein variant;Apoptosis-regulated protein 1;Apoptosis-regulated protein 2	Q6P2Q9;B4DK16;Q53GM6;Q6JH02;Q6JH03	18263000	19186000	16826000	15045000	0.975548
IPI00007935;IPI00553102;IPI00966347;IPI00966603;IPI00973432;IPI00555593;IPI00942043;IPI00964290;IPI01013659;IPI00103146;IPI00981155;IPI00965261;IPI00555564;IPI00966891;IPI00966655	Enigma homolog;Enigma-like PDZ and LIM domains protein;PDZ and LIM domain protein 5;cDNA FLJ54018, highly similar to PDZ and LIM domain protein 5;Putative uncharacterized protein LIM;PRO2489;cDNA FLJ61541, highly similar to Homo sapiens PDZ and LIM domain 5 (PDLIM5), transcript variant 2, mRNA	Q96HC4-1;Q96HC4;B7Z481;Q4W5K9;Q9P1D1;Q96HC4-4;B7Z8X5;E9PBF5;D6RB78;F5H7Y0;Q59FC9	2853900	4457300	2681800	1636300	1.10078
IPI00007940;IPI00879747;IPI00936931	Endoplasmic reticulum lipid raft-associated protein 1;Erlin-1;Protein KE04;Stomatin-prohibitin-flotillin-HflC/K domain-containing protein 1;cDNA, FLJ96656, highly similar to Homo sapiens SPFH domain family, member 1 (SPFH1), mRNA;SPFH domain family, member 1, isoform CRA_a;ER lipid raft associated 1;cDNA FLJ57553, highly similar to SPFH domain-containing protein 1	O75477;B2RDK6;D3DR65;B0QZ43;B4DPN7	1736000	1439800	1338700	1333900	0.902104
IPI00973442;IPI00007961;IPI00980912	NADH dehydrogenase subunit 1;NADH-ubiquinone oxidoreductase chain 1;NADH-ubiquinone oxidoreductase subunit 1	B4YG02;P03886;A0S2L2;A0S2N8;A0S3S8;A0S8J7;A0SBM6;A1DV55;A1DVR3;A1DVT9;A1E1U4;A1Z4F6;A1Z4Y8;A3FP01;A4GWV7;A4ZKS2;A4ZLE3;A4ZLF6;A4ZLU9;A4ZM25;A4ZM51;A4ZMC7;A4ZMF3;A4ZML8;A4ZYI1;A4ZYM0;A6YUP6;A6YVW1;A6YWL9;A6YXE1;A6YXP5;A6YYY6;A6YZB6;A6YZM0;A6Z2S4;A6Z5I3;A6Z693;A6Z6J7;A6Z7M3;A6Z9A8;A6ZC19;A6ZEK0;A6ZF31;A6ZG45;A6ZGJ8;A6ZHG8;A6ZHP3;A6ZHR8;A6ZHX0;A7LP59;A7XSP6;A8DBG1;A8QJM2;A8WDQ6;B0Z6P6;B1NUK4;B1NUN0;…	0	0	71521	77260	1.08024
IPI00656136;IPI00007979	NADH-ubiquinone oxidoreductase chain 2;NADH dehydrogenase subunit 2;NADH-ubiquinone oxidoreductase subunit 2;ND2 protein	Q305V2;P03891;A0S231;A0S244;A0S296;A1DTN1;A1E1D9;A1E1P3;A1Z593;A4ZKY8;A4ZL79;A4ZLF7;A4ZLH0;A4ZLR1;A6YUF6;A6YZ26;A6Z529;A6Z655;A6Z7V2;A6Z8H3;A6Z9Z3;A6ZAC3;A6ZCL4;A6ZFB0;A6ZFE9;A6ZGG3;A6ZGN8;A6ZH05;A6ZH82;A6ZHD2;A7IZ41;A7LD85;A7LDG3;A7LE21;A8JN25;A8QT63;A8WEK0;B0Z714;B0Z740;B1NU62;B1PIN3;B1W713;B2CB35;B2CB48;B2CB87;B2D3M4;B2D4I5;B2KLI5;B2WRN2;B2XHY9;B2XIH0;B2XJF7;B2XL67;B2YB74;B4YDJ2;B4YDS0;B5M8B5;…	0	0	118550	0	0
IPI00401990;IPI00008037;IPI00854706;IPI00411387	Long-chain acyl-CoA synthetase 5;Long-chain-fatty-acid--CoA ligase 5;Fatty acid coenzyme A ligase 5;cDNA FLJ52792, highly similar to Long-chain-fatty-acid--CoA ligase 5 (EC 6.2.1.3)	Q9ULC5-3;Q9ULC5;Q9ULC5-1;Q9ULC5-4;A6GV77;B4DX30	300400	182020	403880	185970	0.522505
IPI00008164	Post-proline cleaving enzyme;Prolyl endopeptidase;cDNA, FLJ94921, highly similar to Homo sapiens prolyl endopeptidase (PREP), mRNA;Prolyl oligopeptidase	P48147;B2RAH7;Q9UM02	2098000	8781400	1286000	1277500	2.97249
IPI00008167;IPI00787965;IPI00945216;IPI00945384;IPI00946024	Sodium/potassium-dependent ATPase subunit beta-3;Sodium/potassium-transporting ATPase subunit beta-3;ATPase, Na+/K+ transporting, beta 3 polypeptide, isoform CRA_a;Na+/K+ transporting ATPase beta 3 polypeptide;cDNA FLJ50753, highly similar to Sodium/potassium-transporting ATPase subunit beta-3;Putative uncharacterized protein ATP1B3	P54709;D3DNF9;Q58I18;B7Z1N7;C9JA36;F8WBY4	320530	287470	452540	595320	1.14193
IPI00978115;IPI00008178;IPI00219895	FXYD domain-containing ion transport regulator 2;Sodium pump gamma chain;Sodium/potassium-transporting ATPase subunit gamma	P54710-1;P54710;P54710-2	0	245760	0	0	934.442
IPI00008215;IPI01009977;IPI01016024;IPI01015637	Malic enzyme 1;NADP-dependent malic enzyme;Malic enzyme	P48163;A8K168;B4DX99;B4DZ70;F5H4W0	6957200	9316400	3421600	2616100	1.1497
IPI00008223;IPI00642549;IPI01009205;IPI00643078;IPI00479614	UV excision repair protein RAD23 homolog B;XP-C repair-complementing complex 58 kDa protein;cDNA FLJ50817, highly similar to UV excision repair protein RAD23 homolog B;cDNA, FLJ79088, highly similar to UV excision repair protein RAD23 homolog B;UV excision repair protein RAD23 homolog B variant;RAD23-like protein B;cDNA FLJ56531, highly similar to UV excision repair protein RAD23 homolog B;RAD23 …	P54727;B7Z4W4;B7ZA74;Q53F10;Q7Z5K8;B4DEA3;Q5W0S5	3663000	3422200	2555800	2782800	0.997781
IPI00008240;IPI00185398;IPI01021036;IPI01015558;IPI00976594;IPI01021686;IPI01022954;IPI01020886;IPI01022809;IPI01022995;IPI01021517;IPI01021332;IPI01021858;IPI01020714;IPI01022183	Methionine--tRNA ligase;Methionyl-tRNA synthetase, cytoplasmic;cDNA FLJ76789, highly similar to Homo sapiens methionine-tRNA synthetase (MARS), mRNA;Putative uncharacterized protein MARS;cDNA FLJ53309, highly similar to Methionyl-tRNA synthetase (EC 6.1.1.10);cDNA FLJ16674 fis, clone THYMU3008136, highly similar to Methionyl-tRNA synthetase (EC 6.1.1.10);cDNA FLJ55046, highly similar to Methionyl…	P56192;A8K492;A6NC17;B4DF61;B3KVK7;B4E0E9	21579000	38538000	12291000	11043000	1.46386
IPI00328868;IPI00008253;IPI00893408	HCLS1-binding protein 3;HS1-binding protein 3;cDNA FLJ14249 fis, clone OVARC1001200, weakly similar to Mus musculus HS1 binding protein 3;Putative uncharacterized protein HS1BP3	Q53T59;E9PBX1;F6TR53;Q9H7U7;B5MC96	368660	283940	282240	328920	0.941558
IPI00008274;IPI00639931;IPI01009563;IPI00646869;IPI00645789;IPI00644589;IPI00641881;IPI00647351;IPI00644109;IPI00646269;IPI00642414;IPI00514858	Adenylyl cyclase-associated protein 1;Adenylyl cyclase-associated protein	Q01518-1;Q01518;B2RDY9;B4DI38;B4DNW7;B4DNY3;D3DPU2;Q01518-2;F5H6Z3	57487000	60422000	29458000	30836000	1.04961
IPI00008289;IPI00939471;IPI00929376;IPI00936224;IPI00871617;IPI01010909	BRCA1/BRCA2-containing complex subunit 3;BRCA1/BRCA2-containing complex subunit 36;BRCA1-A complex subunit BRCC36;BRISC complex subunit BRCC36;Lys-63-specific deubiquitinase BRCC36;Putative uncharacterized protein BRCC3;BRCA1/BRCA2-containing complex, subunit 3, isoform CRA_e	P46736-1;P46736;C9J9C3;D3DWY6;C9JZJ2;P46736-3;P46736-2;P46736-4	0	0	151150	0	0
IPI00719178;IPI00014985;IPI00216262;IPI00008338;IPI00216263;IPI00216264;IPI00216266;IPI00216265;IPI00216267;IPI01010659	ATP-binding cassette sub-family C member 1;Leukotriene C(4) transporter;Multidrug resistance-associated protein 1;Putative uncharacterized protein DKFZp781G125;Multidrug resistance protein;Putative uncharacterized protein	P33527-9;P33527;Q68CP7;P33527-1;P33527-3;P33527-2;P33527-4;P33527-5;Q9UQ98;P33527-7;P33527-6;P33527-8;F5GXL7;Q9BV39	0	0	198190	79138	0.399304
IPI00008380;IPI00815784;IPI00974178;IPI00983774;IPI00984991;IPI00976419;IPI00985356;IPI00983167;IPI00980495;IPI00973884	Replication protein C;Serine/threonine-protein phosphatase 2A catalytic subunit alpha isoform;Serine/threonine-protein phosphatase	P67775;B3KQ51;B3KUN1;Q6I9T8	9581500	10721000	6292800	5506900	1.02228
IPI00008418;IPI00219865;IPI00148255;IPI00794003;IPI01010768;IPI01010009;IPI00924568;IPI01015630;IPI00924790;IPI01015711	Diablo homolog, mitochondrial;Direct IAP-binding protein with low pI;Second mitochondria-derived activator of caspase;Diablo isoform 1 variant;cDNA FLJ10537 fis, clone NT2RP2001119, highly similar to Diablo homolog, mitochondrial;Diablo homolog (Drosophila);HCG1782202, isoform CRA_d;SMAC3	Q9NR28-1;Q9NR28;Q53HB7;Q9NR28-2;Q502X2;Q6W3F3;F5H796;F5GXT8;F5GX50	9000200	8060500	16350000	17414000	1.0049
IPI00008422;IPI00220119;IPI00964879;IPI00964035;IPI00966562	ATP-dependent helicase 1;SWI/SNF-related matrix-associated actin-dependent regulator of chromatin subfamily A containing DEAD/H box 1;SMARCAD1 protein;cDNA FLJ58701, highly similar to SWI/SNF-related matrix-associated actin-dependent regulator of chromatin subfamily A containing DEAD/H box 1 (EC 3.6.1.-)	Q9H4L7-2;Q9H4L7;Q9H4L7-1;Q05D56;B7Z799	51049	142980	0	42765	3.63856
IPI00008433;IPI00555941	40S ribosomal protein S5;40S ribosomal protein S5, N-terminally processed;Ribosomal protein S5 variant	P46782;Q53G25	94586000	94064000	61917000	58930000	0.977579
IPI00008437	Probable ribosome biogenesis protein RLP24;Ribosomal L24 domain-containing protein 1;Ribosomal protein L24-like;cDNA FLJ31151 fis, clone IMR322001541, highly similar to Probable ribosome biogenesis protein RLP24	Q9UHA3;B3KP47	1598800	2099900	2841100	4288200	1.43879
IPI00008438;IPI00749512;IPI00478810;IPI00025842;IPI00816715	40S ribosomal protein S10;Ribosomal protein S10 variant	P46783;Q59GE4;F6U211	36839000	56215000	245790	627670	1.53278
IPI00395337;IPI00658114;IPI00008449;IPI00965581;IPI00910500;IPI00965445	Factor interacting with PAP;FIP1-like 1 protein;Pre-mRNA 3-end-processing factor FIP1;Rearranged in hypereosinophilia;cDNA FLJ56493, highly similar to Pre-mRNA 3-end-processing factor FIP1;cDNA FLJ61400, highly similar to Pre-mRNA 3-end-processing factor FIP1	Q6UN15-1;Q6UN15;B4DIR3;Q6UN15-3;Q6UN15-4;B4DTW7	465370	1790000	350160	283690	2.54275
IPI00008454;IPI00927297	APOBEC1-binding protein 2;DnaJ homolog subfamily B member 11;DnaJ protein homolog 9;ER-associated DNAJ;ER-associated dnaJ protein 3;ER-associated Hsp40 co-chaperone;HEDJ;Human DnaJ protein 9;PWP1-interacting protein 4;cDNA FLJ42295 fis, clone TLIVE2008213, highly similar to DnaJ homolog subfamily B member 11;cDNA FLJ56253, highly similar to DnaJ homolog subfamily B member 11	Q9UBS4;B3KW63	11221000	10165000	9007100	8634400	0.92937
IPI00008475;IPI00963899	3-hydroxy-3-methylglutaryl coenzyme A synthase;Hydroxymethylglutaryl-CoA synthase, cytoplasmic;3-hydroxy-3-methylglutaryl-Coenzyme A synthase 1 (Soluble);cDNA FLJ38173 fis, clone FCBBF1000053, highly similar to HYDROXYMETHYLGLUTARYL-COA SYNTHASE, CYTOPLASMIC	Q01581;Q5XJ04;D6RIW1;Q8N995	17596000	15494000	9425200	7416600	0.847875
IPI00102661;IPI00008477;IPI00978939	Hepatocellular carcinoma-associated antigen 90;TPX2, microtubule-associated, homolog (Xenopus laevis);TPX2, microtubule-associated, homolog (Xenopus laevis), isoform CRA_a;Differentially expressed in cancerous and non-cancerous lung cells 2;Hepatocellular carcinoma-associated antigen 519;Protein fls353;Restricted expression proliferation-associated protein 100;Targeting protein for Xklp2;cDNA FLJ…	Q96RR5;Q9ULW0;B3KM90;Q643R0	0	0	0	137870	934.442
IPI00008483;IPI00980468	Amine oxidase [flavin-containing] A;Monoamine oxidase type A;Monoamine oxidase A;Monoamine oxidase A variant;cDNA FLJ76052, highly similar to Homo sapiens monoamine oxidase A (MAOA), nuclear gene encoding mitochondrial protein, mRNA;Monoamine oxidase A, isoform CRA_a;cDNA FLJ61220, highly similar to Amine oxidase (flavin-containing) A (EC 1.4.3.4)	P21397;Q49A63;Q53EZ0;Q53YE7;Q5UL91;Q5UL94;Q5ULA9;B4DF46;Q5ULA3	334350	97287	628720	1038600	1.17944
IPI00008485;IPI01011965;IPI00643595;IPI00930318	Citrate hydro-lyase;Cytoplasmic aconitate hydratase;Ferritin repressor protein;Iron regulatory protein 1;Iron-responsive element-binding protein 1	P21399;Q9HBB2	17974000	24376000	10222000	7009900	1.11313
IPI00008494;IPI00910734;IPI00385789;IPI01014451;REV__IPI00893445;REV__IPI00922221;REV__IPI00916880	Intercellular adhesion molecule 1;Major group rhinovirus receptor;cDNA FLJ53631, highly similar to Intercellular adhesion molecule 1;Intercelular adhesion molecule 1;Cell surface glycoprotein;cDNA FLJ53641, highly similar to Intercellular adhesion molecule 1	P05362;B4DNT6;O00177;Q15463;Q5NKV8;B4DQW5;E9PER2	12440000	22924000	8255100	8912700	1.53837
IPI00008495	NADH dehydrogenase subunit 4;NADH-ubiquinone oxidoreductase chain 4;NADH-ubiquinone oxidoreductase subunit 4	P03905;A0S2M1;A0S2T6;A0SA68;A1DTS8;A1DU19;A1DUY6;A1DV51;A1Z4C6;A3R0J1;A4ZKZ6;A4ZL22;A4ZL74;A4ZLA0;A4ZLD9;A4ZLL7;A4ZLX0;A4ZMK1;A4ZML4;A4ZMM7;A4ZMU2;A4ZYF1;A6YWL5;A6Z2B4;A6Z4U7;A6ZBX6;A6ZER1;A6ZF01;A6ZGQ9;A6ZHA3;A6ZHM6;A6ZHN9;A8JMA7;A8JMY0;B0Z774;B1NU70;B1NUQ2;B1NUU1;B1W861;B1W8J1;B2CB43;B2CB95;B2D3T4;B2D666;B2KLY6;B2XEX4;B2XG13;B2XHT2;B2XIK4;B2XIN0;B2XJG5;B2XLC7;B2XLK5;B2XQ96;B2XQV2;B2Y8X6;B2Y993;…	0	0	0	11634	934.442
IPI00008511	NADH dehydrogenase subunit 5;NADH-ubiquinone oxidoreductase chain 5;NADH-ubiquinone oxidoreductase subunit 5;Urf4	P03915;A0S2X6;A0S302;A0S468;A0S481;A0S4F9;A0S556;A0S8I1;A0S8Q9;A0S939;A0S952;A0S9B7;A0SB29;A0SBB9;A0SBH1;A0SBJ7;A0SBN6;A0SBQ0;A1DSD5;A1DSK0;A1DSU1;A1DSV4;A1DSY0;A1DT71;A1DT97;A1DTC3;A1DTD6;A1DTE9;A1DTP0;A1DTY1;A1DV00;A1DVN4;A1DVT6;A1DVU9;A1E1L3;A1Z4G6;A1Z4H9;A1Z4K5;A1Z550;A3FP67;A3R0J2;A3R0K5;A3R0L8;A3R0N1;A3R0P4;A4GYN5;A4ZHZ9;A4ZL36;A4ZL49;A4ZLA1;A4ZLB4;A4ZLC7;A4ZLE0;A4ZLL8;A4ZLT3;A4ZM22;A4ZMH6;…	0	0	348520	283440	0.813268
IPI00008524;IPI00977833;IPI00410017;IPI00909378;IPI00301154;IPI00981366;IPI00979685;IPI01013146;IPI00983093;IPI00556259;IPI00976567;IPI00983034;IPI00983162;IPI00979703;IPI00983949;IPI00306870;IPI00980706;IPI00983704;IPI00984994;IPI00975929;IPI00982036;IPI00978377	Polyadenylate-binding protein 1;cDNA FLJ57246, highly similar to Poly(A)-binding protein 1;cDNA FLJ59219, highly similar to Poly(A)-binding protein 1;Polyadenylate-binding protein 3;Testis-specific poly(A)-binding protein;PABP3;Poly(A) binding protein, cytoplasmic 3;cDNA, FLJ93858, highly similar to Homo sapiens poly(A) binding protein, cytoplasmic 3 (PABPC3), mRNA	P11940-1;P11940;B4DZW4;E7EQV3;P11940-2;B4DQX0;E7ERJ7;Q9H361;Q2VIP3;Q3ZCS4;Q5VX58	1534900	0	1592800	1137400	0.363654
IPI00008527	60S acidic ribosomal protein P1;RPLP1 protein;Acidic ribosomal phosphoprotein P1	P05386;Q6FG99;Q6ICQ4;Q7Z612	3357500	915110	0	0	0.272557
IPI00008528;IPI01022807;IPI01022929;IPI01021823	A6L;ATP synthase protein 8;F-ATPase subunit 8;ATP synthase subunit 8	P03928;A0S208;A1DT13;A1DV59;A3R095;A4ZKZ1;A4ZL69;A4ZLL2;A6YTJ7;A6Z7K1;A8JL09;A8JMT6;B2MXR9;B2MZ68;B2XEL6;B2XIJ9;B7TCM5;B7ZJ43;C5MNC7;D1G3X0;D1GI26;D2Y6Y3;D3WZ02;D6C0Z2;D7SFF4;D9MZN6;E5DY52;E5E1V2;E5QB59;E7E463;F2WHR5;Q0Z7D7;Q305N4;Q3S924;Q3S937;Q4F196;Q4GAR3;Q4GR32;Q4GUF2;Q5S8S7;Q5SAC3;Q5XTF0;Q6RLZ4;Q7YCD6;Q7YCG7;Q85BD0;Q85KW5;Q94P44;Q9B1A3;A0SBU5;B8X5B2;D6R613;Q4F675;A0S8D6;A0S9D7;A1DVF0;A6YXS5;…	203920	84700	0	0	0.415359
IPI00008529;IPI00981000	60S acidic ribosomal protein P2;Renal carcinoma antigen NY-REN-44;cDNA, FLJ92222, Homo sapiens ribosomal protein, large P2 (RPLP2), mRNA;Ribosomal protein, large, P2, isoform CRA_a;RPLP2 protein	P05387;Q6FG96	15370000	6202700	0	0	0.403559
IPI00008530;IPI01022174;IPI00556485;IPI01022636;IPI01021320;IPI00871646;IPI01021490;IPI01022462;IPI01021139;IPI01022043;IPI01021889;IPI00868999;IPI01020986;IPI01023074;IPI01021777;IPI00062124;IPI01022333	60S acidic ribosomal protein P0;60S ribosomal protein L10E;cDNA FLJ75549, highly similar to Homo sapiens ribosomal protein, large, P0 (RPLP0), transcript variant 1, mRNA;cDNA FLJ51469, highly similar to 60S acidic ribosomal protein P0;RPLP0 protein;Ribosomal protein P0 variant;60S acidic ribosomal protein P0-like	P05388;A8K4Z4;B4E3D5;Q3MHV2;Q53HK9;Q53HW2;F8VWS0;Q3B7A4;Q6NSF2;F8VU65;F8VW21;Q8NHW5;F8VZS0;F8VRK7;F8VPE8;F8VQY6;F8VS58;F8VWV4	68576000	67147000	54380000	43361000	0.898761
IPI00008552	Glutaredoxin-3;PKC-interacting cousin of thioredoxin;PKC-theta-interacting protein;Thioredoxin-like protein 2	O76003	5071100	5062200	5476900	5841000	1.03367
IPI00008557;IPI00930694;REV__IPI00943192;REV__IPI01012581	Coding region determinant-binding protein;IGF-II mRNA-binding protein 1;Insulin-like growth factor 2 mRNA-binding protein 1;VICKZ family member 1;Zip code-binding protein 1;Insulin-like growth factor 2 mRNA binding protein 1, isoform CRA_a;Putative uncharacterized protein IGF2BP1	Q9NZI8;D3DTW3;C9JT33	8791200	21996000	9176600	8492700	1.69685
IPI00008569;IPI00909691;IPI00924927	Synaptobrevin homolog YKT6;cDNA, FLJ93006, Homo sapiens SNARE protein Ykt6 (YKT6), mRNA;SNARE protein Ykt6;SNARE protein Ykt6, isoform CRA_a;YKT6 v-SNARE protein;cDNA FLJ50174, highly similar to Homo sapiens SNARE protein Ykt6 (YKT6), mRNA	O15498;A4D2J0;B5BU81;Q9UES0;B4DR94	6567900	7003700	4059200	3876700	1.02384
IPI00008575;IPI00479209;IPI00385834;IPI00082310;IPI00166708;IPI00903310	GAP-associated tyrosine phosphoprotein p62;KH domain-containing, RNA-binding, signal transduction-associated protein 1;p21 Ras GTPase-activating protein-associated p62;p68;Src-associated in mitosis 68 kDa protein;cDNA, FLJ93365, highly similar to Homo sapiens KH domain containing, RNA binding, signal transduction associated 1 (KHDRBS1), mRNA;cDNA FLJ54590, highly similar to KH domain-containing, …	Q07666-1;Q07666;B2R7B5;B4DDX2;B4E043;E7ET98;Q07666-2;Q07666-3	4707900	7177400	4491300	4319700	1.24979
IPI00008599;IPI00643669;IPI00642218	3-beta-hydroxysteroid-Delta(8),Delta(7)-isomerase;Cholestenol Delta-isomerase;Delta(8)-Delta(7) sterol isomerase;Emopamil-binding protein;Putative uncharacterized protein EBP	Q15125;C9JJ78;C9J719	3475500	3933800	4963900	2352300	0.744851
IPI00218475;IPI00008613	Interferon-induced 35 kDa protein	P80217-2;P80217;P80217-1	0	0	71103	0	0
IPI00008708;IPI00642046;IPI01016043	CATX-11;Cellular senescence-inhibited gene protein;Protein PBK1;Ribosomal L1 domain-containing protein 1;RSL1D1 protein;cDNA FLJ52304, highly similar to Ribosomal L1 domain-containing protein 1	O76021;A0PJ87;Q32Q62;A0PJ61;B4DJ58	5861900	7300300	11733000	13031000	1.15552
IPI00008711;IPI01013903;IPI00965034	Wolframin	O76024	88055	231360	228510	220810	1.42836
IPI00008726	Iron regulatory protein 2;Iron-responsive element-binding protein 2;Iron-responsive element binding protein 2, isoform CRA_a;IREB2 protein	P48200;D3DW85;E1CJT9;Q8WVK6	17189000	3387900	225190	672370	0.233159
IPI00008728;IPI01012768	ATP-dependent Clp protease ATP-binding subunit clpX-like, mitochondrial;Putative uncharacterized protein DKFZp586J151	O76031;Q9H072	2741500	8658000	2502600	2547800	2.13684
IPI00008770;IPI00470739;IPI00619967;IPI00644555	Glutathione S-transferase Mu 4;GST class-mu 4;GSTM4-4;GST-Mu2;GSTM4_SV5	Q03013-1;Q03013;Q03013-2;Q4JNT8	178910	168720	817170	112240	0.282066
IPI00008787;IPI00555656;IPI00746033	Alpha-N-acetylglucosaminidase;Alpha-N-acetylglucosaminidase 77 kDa form;Alpha-N-acetylglucosaminidase 82 kDa form;N-acetyl-alpha-glucosaminidase;N-acetylglucosaminidase, alpha-(Sanfilippo disease IIIB), isoform CRA_a;Huntingtin interacting protein-1-related	P54802;Q14769;Q59FD0	178780	242850	194080	225490	1.25608
IPI00008791;IPI00908614;IPI00978990	Probable cytosolic iron-sulfur protein assembly protein CIAO1;WD repeat-containing protein 39;cDNA, FLJ96640, highly similar to Homo sapiens WD40 protein Ciao1 (CIAO1), mRNA;cDNA FLJ51287, highly similar to WD repeat protein 39	O76071;B2RDJ6;B4DRZ6	685710	1093400	290210	356230	1.4854
IPI00008867;REV__IPI00879033;REV__IPI01010986	Glycogen [starch] synthase, liver	P54840	332470	103390	198740	135990	0.450632
IPI00008868;IPI00965014;IPI00966431	MAP1 light chain LC1;Microtubule-associated protein 1B;Microtubule-associated protein 1B, isoform CRA_a;MAP1B protein;Putative uncharacterized protein DKFZp686F1345	P46821;A2BDK6;A5D6X1;Q32NB7;Q4VBY4;Q5H9P1;Q6PJD3;Q86X89	0	0	414030	0	0
IPI00008934;IPI00945760	3-hydroxy-3-methylglutaryl coenzyme A synthase;Hydroxymethylglutaryl-CoA synthase, mitochondrial;HMGCS2 protein;cDNA FLJ51350, highly similar to Hydroxymethylglutaryl-CoA synthase, mitochondrial (EC 2.3.3.10);cDNA FLJ60950, highly similar to Hydroxymethylglutaryl-CoA synthase, mitochondrial (EC 2.3.3.10);cDNA FLJ56838, highly similar to Hydroxymethylglutaryl-CoA synthase, mitochondrial (EC 2.3.3.…	P54868;Q6IBF4;B7Z784;B7Z7M8;B7Z8R3;D3Y5K6;F5H8J6	860470	506740	124010	497030	1.01959
IPI00008963	Interferon-stimulated 20 kDa exonuclease-like 2	Q9H9L3	0	0	0	62814	934.442
IPI00008964;IPI00975821;IPI00374519;IPI01009517;IPI00022134	Ras-related protein Rab-1B;RAB1B protein;Putative Ras-related protein Rab-1C	Q9H0U4;Q6FIG4;E9PLD0;Q92928	80729000	113920000	79220000	70593000	1.15357
IPI00008982;IPI00218547	Aldehyde dehydrogenase family 18 member A1;Delta-1-pyrroline-5-carboxylate synthase;Gamma-glutamyl kinase;Gamma-glutamyl phosphate reductase;Glutamate 5-kinase;Glutamate-5-semialdehyde dehydrogenase;Glutamyl-gamma-semialdehyde dehydrogenase	P54886-1;P54886;P54886-2	21962000	42836000	17230000	15274000	1.4827
IPI00008986;IPI00644701;IPI00549477;IPI00910358;IPI01025506;IPI01025948	4F2 light chain;CD98 light chain;Integral membrane protein E16;Large neutral amino acids transporter small subunit 1;L-type amino acid transporter 1;Solute carrier family 7 member 5;y+ system cationic amino acid transporter;Large neutral amino acids transporter 1;Solute carrier family 7 (Cationic amino acid transporter, y+ system), member 5;Sodium-independent neutral amino acid transporter LAT1	Q01650;Q2MCL6;Q8IV97;Q96QB2	1927900	1503900	1722700	1526000	0.829973
IPI00008991	Down-regulator of transcription 1;Negative cofactor 2-beta;Protein Dr1;TATA-binding protein-associated phosphoprotein;Down-regulator of transcription 1 variant;cDNA FLJ32979 fis, clone TESTI2017775, highly similar to TATA-BINDING PROTEIN-ASSOCIATED PHOSPHOPROTEIN;Down-regulator of transcription 1, TBP-binding (Negative cofactor 2), isoform CRA_a;Putative uncharacterized protein DKFZp666G145	Q01658;Q53F47;Q658N3	1604000	1048500	0	0	0.653678
IPI00008994;IPI01012030;IPI00218109;IPI00218108;IPI01026362;IPI00759789;IPI00382995;IPI00384121;IPI01025432;IPI01026177;IPI01026124;IPI01025665;IPI01026515;IPI01025140;IPI01024740;IPI01026035;IPI01026291;IPI01025274;IPI01025529;IPI01025550;IPI01026260;IPI01026002;IPI01024891;IPI01026396;IPI01026264;IPI01026135;IPI01025793;IPI01025011;IPI01024899;IPI01025161;IPI01025774;IPI01025904;IPI01026520;IPI…	Protein NDRG2;Protein Syld709613;cDNA FLJ55190, highly similar to Protein NDRG2;Cytoplasmic protein Ndr1	Q9UN36-1;Q9UN36;B4DE86;Q9UN36-3;Q9UN36-2;Q9UN36-5;Q8TDR6;Q9UN36-4	647820	620670	957840	329390	0.591694
IPI00008998;IPI00787433	Butyrate-induced protein 1;Protein tyrosine phosphatase-like protein PTPLAD1;Protein-tyrosine phosphatase-like A domain-containing protein 1;cDNA FLJ54138, highly similar to Homo sapiens butyrate-induced transcript 1 (HSPC121), mRNA	Q9P035;B4DRF4	3725800	3447900	5802900	5683300	0.958284
IPI00009009	Protein CWC15 homolog	Q9P013	0	773740	912180	890120	1.82405
IPI00009010;IPI01015813;IPI01014610;IPI01010288	TRM112-like protein;tRNA methyltransferase 112 homolog	Q9UI30;F5GX77;F5GYQ2	2662600	4246200	0	0	1.59476
IPI00216172;IPI00009030;IPI00739827;IPI00980890;IPI00922445;IPI00910397	Lysosomal-associated membrane protein 2, isoform CRA_b;Lysosomal-associated membrane protein 2C;CD107 antigen-like family member B;Lysosome-associated membrane glycoprotein 2;cDNA FLJ58780, highly similar to Homo sapiens lysosomal-associated membrane protein 2 (LAMP2), transcript variant LAMP2B, mRNA;cDNA FLJ52540, highly similar to Lysosome-associated membrane glycoprotein 2	Q6Q3G8;P13473-1;P13473;P13473-2;B4E2S7;B7Z2R9	1123100	0	877810	1355800	0.677592
IPI00009032;IPI00916802;IPI00916922;IPI00917205;IPI00917386	La autoantigen;La ribonucleoprotein;Lupus La protein;Sjoegren syndrome type B antigen;Autoantigen La;La 4.1 protein;SS-B/La protein	P05455;B5BUB5;Q14730;Q9UMH5;E9PFH8;F5H673;Q9UMH6	24933000	20426000	14594000	11566000	0.809371
IPI00009057;IPI00179890;IPI00965308;IPI00966366;IPI00966108;IPI00965049;IPI00966981;IPI00966712;IPI00964602;IPI01019015;IPI00967913;IPI00967594	GAP SH3 domain-binding protein 2;Ras GTPase-activating protein-binding protein 2;cDNA FLJ76053, highly similar to Homo sapiens Ras-GTPase activating protein SH3 domain-binding protein 2 (G3BP2), transcript variant 3, mRNA	Q9UN86-1;Q9UN86;Q9UN86-2;A8K6V7;D6RBR0;D6RFJ8;D6RB17;D6RAC7;D6RGJ4	4236000	5064900	4225900	3890300	1.0583
IPI00009070;IPI00974576;IPI00922255;IPI00983593;IPI00550360;IPI00984269;IPI00975530;IPI00980122	ERFS;HBS1-like protein;cDNA FLJ77957, highly similar to Homo sapiens HBS1-like (S. cerevisiae) (HBS1L), mRNA;cDNA FLJ14196 fis, clone NT2RP3002330, highly similar to HBS1-like protein;cDNA FLJ52343, highly similar to HBS1-like protein;cDNA FLJ59477, highly similar to HBS1-like protein	Q9Y450-1;Q9Y450;A8K9E1;B3KNB9;D9YZV0;Q9Y450-4;B7Z524;B7Z1K2	0	0	97857	0	0
IPI00074587;IPI00412643;IPI00009071;IPI00646643;IPI00386662;IPI00645384;IPI00979506;IPI00942141;IPI00477946	40 kDa SR-repressor protein;FUS-interacting serine-arginine-rich protein 1;Splicing factor SRp38;Splicing factor, arginine/serine-rich 13A;TLS-associated protein with Ser-Arg repeats;TLS-associated serine-arginine protein;cDNA FLJ30749 fis, clone FEBRA2000402, highly similar to FUS-interacting serine-arginine-rich protein 1;cDNA FLJ43846 fis, clone TESTI4006393, highly similar to FUS-interacting …	O75494-1;O75494;B3KNY6;Q53GD7;O75494-2;O75494-3;Q5JRI3;O75494-4;Q5JRI1;B4DJP9;Q8WXF0;B3KVR7;Q6IQ42	1992800	1116400	3398500	4021300	0.952961
IPI00009104;IPI01014133;IPI00909925	48 kDa TATA box-binding protein-interacting protein;51 kDa erythrocyte cytosolic protein;INO80 complex subunit J;Repressing pontin 52;RuvB-like 2;TIP49b;TIP60-associated protein 54-beta;cDNA FLJ14856 fis, clone PLACE1001054, highly similar to RuvB-like 2 (EC 3.6.1.-);RuvB-like 2 (E. coli), isoform CRA_d;cDNA FLJ32936 fis, clone TESTI2007533, highly similar to RuvB-like 2 (EC 3.6.1.-);RuvB-like 2 …	Q9Y230;B3KNL2;B3KQ59	16635000	18880000	12633000	12116000	1.05904
IPI00009123;IPI00922708;IPI00976039;IPI00979363;IPI00982023;IPI00977950;IPI00980065;IPI00979165;IPI00982588	DNA-binding protein NEFA;Gastric cancer antigen Zg4;Nucleobindin-2;Nucleobindin 2, isoform CRA_a;Nucb2 splice variant	P80303-1;P80303;D3DQX5;P80303-2;E9PKG6;E7EV42;E9PLE9;Q2L696;E9PLR0	2155500	2333600	1919800	2181400	1.10789
IPI00009148	Diadenosine 5,5-P1,P6-hexaphosphate hydrolase 1;Diphosphoinositol polyphosphate phosphohydrolase 1;Nucleoside diphosphate-linked moiety X motif 3	O95989	2181400	2198100	779180	0	0.742456
IPI00946150;IPI00009235;IPI00945960;IPI00791847	cDNA FLJ52061, highly similar to Translocon-associated protein subunit gamma;Signal sequence receptor subunit gamma;Translocon-associated protein subunit gamma;Putative uncharacterized protein SSR3	B4E2P2;Q9UNL2;C9JA28;C9J365	4947600	0	600580	717080	0.129246
IPI00009236;IPI00876941;IPI00853146;IPI00790433	Caveolin-1;Caveolin	Q03135-1;Q03135;A9XTE5;Q2TNI1;Q59E85;E9PCT5;Q7Z4F3	248440	422860	439130	6093400	9.47723
IPI00009253;IPI00942239;IPI00908301;IPI00748037;IPI00748905	Alpha-soluble NSF attachment protein;N-ethylmaleimide-sensitive factor attachment protein alpha	P54920	7875200	8990000	7564500	6847000	1.02573
IPI00009301;IPI00916219;IPI00917481;IPI00445209;IPI00917804;IPI00478990	COP9 signalosome complex subunit 7b;JAB1-containing signalosome subunit 7b;COP9 constitutive photomorphogenic homolog subunit 7B variant;cDNA FLJ41015 fis, clone UTERU2018712, highly similar to COP9 signalosome complex subunit 7b;cDNA FLJ42139 fis, clone TESTI2039025, highly similar to COP9 signalosome complex subunit 7b;cDNA FLJ44352 fis, clone TRACH3006412, highly similar to Homo sapiens COP9 c…	Q9H9Q2-1;Q9H9Q2;Q53GQ2;B3KV02;B3KW51;Q6ZTQ7;Q9H9Q2-3;Q9H9Q2-2	1143800	1353900	1313100	1108800	1.00236
IPI00009305;IPI00963913;IPI00922562;IPI00963908;IPI00967259;IPI00903190;IPI00967567;IPI00965994	Glucosamine-6-phosphate deaminase 1;Glucosamine-6-phosphate isomerase 1;Oscillin;cDNA FLJ76269, highly similar to Homo sapiens glucosamine-6-phosphate deaminase 1 (GNPDA1), mRNA;cDNA FLJ55085, highly similar to Glucosamine-6-phosphate isomerase (EC 3.5.99.6);cDNA FLJ12717 fis, clone NT2RP1001253, highly similar to Glucosamine-6-phosphate isomerase (EC 3.5.99.6)	P46926;A8K3S1;D6R9P4;B7Z3X4;D6RFK5;D6RFF8;D6RAY7;B3KMV2;E7EVU7;D6RB13;D6R917	14969000	20284000	11327000	8154300	1.08147
IPI00009315;IPI00985160	Acyl-CoA-binding domain-containing protein 3;Golgi complex-associated protein 1;Golgi phosphoprotein 1;Golgi resident protein GCP60;PBR- and PKA-associated protein 7;Peripheral benzodiazepine receptor-associated protein PAP7	Q9H3P7	660100	188840	304120	281220	0.487503
IPI00514173;IPI00009316;IPI00220188;IPI00514708;IPI00977574	Cyclophilin-33B;Peptidylprolyl isomerase E (Cyclophilin E);Cyclophilin E;Cyclophilin-33;Peptidyl-prolyl cis-trans isomerase E;Rotamase E;cDNA FLJ78607, highly similar to Homo sapiens peptidylprolyl isomerase E (cyclophilin E) (PPIE), transcript variant 1, mRNA;Peptidyl-prolyl cis-trans isomerase	Q3S611;Q5TGA3;Q9UNP9-1;Q9UNP9;A8KAM9;B3KSZ1;B4E3F2;E9PEQ1;Q9UNP9-2;E9PEQ6;Q5TGA1;E9PKY5	395190	0	0	233610	0.591133
IPI00009328	ATP-dependent RNA helicase DDX48;ATP-dependent RNA helicase eIF4A-3;DEAD box protein 48;Eukaryotic initiation factor 4A-III;Eukaryotic initiation factor 4A-like NUK-34;Eukaryotic translation initiation factor 4A isoform 3;Nuclear matrix protein 265	P38919	9661500	7493400	8152900	7611500	0.847904
IPI00009329;IPI00939218;IPI00644301;IPI00514575	Dystrophin-related protein 1;Utrophin	P46939	4400800	1327900	2041900	1814900	0.487808
IPI00009335;IPI00741734;IPI00980138;IPI00979224	Brain protein 16;cDNA FLJ40907 fis, clone UTERU2005050;Chromosome 8 open reading frame 30A;C8orf30A protein;Brain protein 16-like	Q9BTY7;B3KUY6;Q96BK8;P0CB43	120140	106060	0	0	0.882803
IPI00009342;IPI00328905;IPI00981831;IPI00979837;REV__IPI00026625;REV__IPI01012167;REV__IPI00376609;REV__IPI00965680	p195;Ras GTPase-activating-like protein IQGAP1;IQ motif containing GTPase activating protein 1;cDNA FLJ55816, highly similar to Ras GTPase-activating-like protein IQGAP1;cDNA FLJ55443, highly similar to Ras GTPase-activating-like protein IQGAP1;IQGAP1 protein	P46940;A4QPB0;B4DNP4;B4E2M0;F5H7A1;Q05DN7;Q5FWG8;Q6P1N4;Q96PA3	52443000	64950000	42868000	43306000	1.13582
IPI00009346	Transmembrane protein 14C;Transmembrane protein 14C variant	Q9P0S9;Q53F27	236480	0	130990	193600	0.526846
IPI00009364;IPI00917448	Adoplin-1;ORM1-like protein 1;Putative uncharacterized protein ORMDL1	Q9P0S3;B9A069	772460	780560	0	967870	2.26346
IPI00009367;IPI00384286	Alanine--glyoxylate aminotransferase;Serine--pyruvate aminotransferase;Alanine:glyoxylate aminotransferase;cDNA, FLJ96371, highly similar to Homo sapiens alanine-glyoxylate aminotransferase (oxalosis I; hyperoxaluria I; glycolicaciduria; serine-pyruvate aminotransferase) (AGXT), mRNA;cDNA FLJ56756, highly similar to Serine--pyruvate aminotransferase (EC 2.6.1.51);cDNA, FLJ79394, highly similar to…	P21549;A2V838;B2RCY4;B7Z540;B7Z548;Q9BXA1	0	75851	141020	60952	0.970097
IPI00009368;IPI00964267;IPI00964643;IPI00963963	Sideroflexin-1;Tricarboxylate carrier protein	Q9H9B4;D6RFI0	20956000	15825000	21418000	17100000	0.77701
IPI00009407;IPI01012107;IPI01013056;IPI01013359	Defender against cell death 1;Dolichyl-diphosphooligosaccharide--protein glycosyltransferase subunit DAD1;Defender against cell death 1 variant	P61803;Q53G02;F5GXX5;F5H895	7057600	8230200	872920	1479100	1.22429
IPI00009440;IPI00924774	7-alpha-hydroxy-4-cholesten-3-one 12-alpha-hydroxylase;7-alpha-hydroxycholest-4-en-3-one 12-alpha-hydroxylase;CYPVIIIB1;Cytochrome P450 8B1;Sterol 12-alpha-hydroxylase;Putative uncharacterized protein CYP8B1	Q9UNU6;C9JFR9	179110	399410	326820	325000	1.43184
IPI00009456;IPI00552302;IPI00647259;IPI00552444	5-nucleotidase;Ecto-5-nucleotidase;cDNA, FLJ95508, highly similar to Homo sapiens 5-nucleotidase, ecto (CD73) (NT5E), mRNA;cDNA FLJ90602 fis, clone PLACE1001464, highly similar to 5-nucleotidase;5-nucleotidase, ecto (CD73), isoform CRA_a;5-nucleotidase, ecto (CD73);cDNA FLJ90527 fis, clone NT2RP4001467, highly similar to 5-nucleotidase (EC 3.1.3.5)	P21589;B2RBH2;B3KQK1;Q53Z63;Q6NZX3;B3KQI8;Q5JRQ2	427350	788960	1163400	1186300	1.24172
IPI00009464;IPI00220336;IPI01010048	Autoantigen PM/Scl 2;Exosome component 10;P100 polymyositis-scleroderma overlap syndrome-associated autoantigen;Polymyositis/scleroderma autoantigen 100 kDa;Polymyositis/scleroderma autoantigen 2;cDNA FLJ59618, highly similar to Exosome component 10;cDNA FLJ60634, highly similar to Exosome component 10;Exosome component 10 isoform 2 variant	Q01780-1;Q01780;Q01780-2;B4DFE4;B4DKG8;Q59G73	700130	629830	927700	928090	0.957053
IPI00009471;IPI00447116	WD repeat-containing protein 3;cDNA FLJ12796 fis, clone NT2RP2002058, highly similar to WD repeat protein 3;WD repeat-containing protein 3 variant;cDNA FLJ77605, highly similar to Homo sapiens WD repeat domain 3 (WDR3), mRNA;WD repeat domain 3;WD repeat domain 3, isoform CRA_b	Q9UNX4;B3KMW5;Q59GA8;Q5TDG3	135270	0	217920	341610	0.967213
IPI00009480;IPI00916489;IPI00377080;IPI00916030;IPI00915801	COP9 homolog;COP9 signalosome complex subunit 8;JAB1-containing signalosome subunit 8;cDNA, FLJ93976, highly similar to Homo sapiens COP9 homolog (COP9), mRNA;COP9 constitutive photomorphogenic homolog subunit 8 (Arabidopsis), isoform CRA_a;Putative uncharacterized protein COP9;cDNA FLJ60469, highly similar to COP9 signalosome complex subunit 8;cDNA FLJ75974, highly similar to Homo sapiens COP9 c…	Q99627;B2R8N1;Q53QS9;B4DFF9;E9PGT6;A8K1H6;B8ZZP3	3499700	4031200	5460200	10475000	1.61901
IPI00009505;IPI00984268;IPI00216631	59 kDa dystrophin-associated protein A1 basic component 2;Beta-2-syntrophin;Syntrophin-3;Syntrophin-like	Q13425-1;Q13425;E9PP46	186420	0	174870	164950	0.456558
IPI00009532	(S)-3-amino-2-methylpropionate transaminase;4-aminobutyrate aminotransferase, mitochondrial;GABA aminotransferase;Gamma-amino-N-butyrate transaminase;L-AIBAT;cDNA FLJ56034, highly similar to 4-aminobutyrate aminotransferase, mitochondrial (EC 2.6.1.19)	P80404;B7Z1V4	72597	63980	133750	149740	1.03573
IPI00009542;IPI00477809;IPI00337823;IPI00910881;IPI00549529;IPI00909974;IPI00910470;IPI00398845;IPI00328354	11B6;Breast cancer-associated gene 1 protein;Hepatocellular carcinoma-associated protein JCL-1;MAGE-D2 antigen;Melanoma-associated antigen D2;Melanoma antigen family D, 2;cDNA FLJ58171, moderately similar to Melanoma-associated antigen D2;Melanoma antigen family D, 2, isoform CRA_d;Putative uncharacterized protein MAGED2;cDNA FLJ61436, highly similar to Melanoma-associated antigen D2	Q9UNF1-1;Q9UNF1;Q5H909;Q9UNF1-2;B4DX55;Q5H907;B4DWM5	1941400	3026300	409680	1190600	1.7936
IPI00009607;IPI00019346;IPI00980330	Ras-related protein Rap-2c	Q9Y3L5	315640	249740	3724300	2403100	0.656653
IPI00009634	Sulfide:quinone oxidoreductase, mitochondrial;cDNA, FLJ93596, highly similar to Homo sapiens sulfide quinone reductase-like (yeast) (SQRDL), mRNA;Sulfide dehydrogenase like;PRO1975	Q9Y6N5;B2R7T6;Q53HW7;Q9UHS8	12316000	11663000	18216000	15557000	0.891524
IPI00009654	BET5 homolog;Multiple myeloma protein 2;Trafficking protein particle complex subunit 1;cDNA, FLJ94698, highly similar to Homo sapiens trafficking protein particle complex 1 (TRAPPC1),mRNA	Q9Y5R8;B2RA50	178860	504150	0	0	2.81868
IPI00009659;IPI00797536;IPI00976316;IPI00982345	Cell cycle-related and expression-elevated protein in tumor;Regulation of nuclear pre-mRNA domain-containing protein 1B	Q9NQG5	3394000	3477700	2977000	2678600	0.9663
IPI00783118;IPI00945729;IPI00009662;IPI00783682;IPI00797435;IPI00947366	5-nucleotidase domain-containing protein 2;Putative uncharacterized protein NT5DC2	Q9H857-2;Q9H857;E9PAL9;Q9H857-3;C9JTZ6;Q9H857-1;Q9H857-4	144730	163070	98507	0	0.670416
IPI00009680	39S ribosomal protein L44, mitochondrial	Q9H9J2	1551500	2043300	2138700	1958200	1.08436
IPI00009688;IPI01014663;IPI00908895;IPI00553149	1-phosphatidylinositol-5-phosphate 4-kinase 2-alpha;Diphosphoinositide kinase 2-alpha;Phosphatidylinositol-5-phosphate 4-kinase type II alpha;Phosphatidylinositol-5-phosphate 4-kinase type-2 alpha;PIP5KIII;PtdIns(4)P-5-kinase B isoform;PtdIns(4)P-5-kinase C isoform;PtdIns(5)P-4-kinase isoform 2-alpha;cDNA FLJ53867, highly similar to Phosphatidylinositol-4-phosphate 5-kinase type-2 alpha (EC 2.7.1…	P48426;B4DGX2;B4DH09;E9PCB2;Q5JUT3	0	0	0	270300	934.442
IPI00009747;IPI00923506;IPI00923487;IPI00792647;IPI00791839	2,3-epoxysqualene--lanosterol cyclase;Lanosterol synthase;Oxidosqualene--lanosterol cyclase;cDNA, FLJ92849, highly similar to Homo sapiens lanosterol synthase (2,3-oxidosqualene-lanosterol cyclase) (LSS), mRNA;cDNA FLJ58192, highly similar to Lanosterol synthase (EC 5.4.99.7)	P48449;B2R694;B4DJZ9;E9PEI9	17081000	5083600	1659500	1988300	0.377359
IPI00009750	Antigen NY-CO-27;Galectin-4;L-36 lactose-binding protein;Lactose-binding lectin 4;cDNA FLJ51220, highly similar to Galectin-4;cDNA FLJ56716, highly similar to Galectin-4;cDNA FLJ76242, highly similar to Homo sapiens lectin, galactoside-binding, soluble, 4 (galectin 4) (LGALS4), mRNA;Lectin, galactoside-binding, soluble, 4 (Galectin 4);Lectin, galactoside-binding, soluble, 4 (Galectin 4), isoform …	P56470;B4DJR1;B4DKK5;Q6FHZ4	107070	135240	72609	48815	1.02435
IPI00009771	Lamin-B2	Q03252	2142300	3980600	4667500	5303500	1.36334
IPI00009790;IPI00643196;IPI00639981;IPI00645848;IPI00642664;IPI00646468;IPI00552617;IPI00552290	6-phosphofructokinase type C;6-phosphofructokinase, platelet type;Phosphofructo-1-kinase isozyme C;Phosphofructokinase 1;Phosphohexokinase;cDNA FLJ35278 fis, clone PROST2006579, highly similar to 6-phosphofructokinase type C (EC 2.7.1.11);Phosphofructokinase, platelet	Q01813;B3KS15;Q5VSR7	823510	3496700	942290	1240500	2.68275
IPI00009822;IPI00929464;IPI01025877;IPI01026447;IPI01026576;IPI01026241	Signal recognition particle 54 kDa protein;cDNA FLJ54343, highly similar to Signal recognition particle 54 kDa protein;cDNA FLJ50234, highly similar to Signal recognition particle 54 kDa protein	P61011;B4DDS7;B4DUW6	1691300	1786100	927050	792080	0.984658
IPI00009841;IPI00872855;IPI00879259;IPI00879242;IPI00065554;IPI00953325;IPI00293254;IPI00878484;IPI00335961;IPI00956178	cDNA FLJ31747 fis, clone NT2RI2007377, highly similar to RNA-BINDING PROTEIN EWS;Ewing sarcoma breakpoint region 1, isoform CRA_h;Ewing sarcoma breakpoint region 1 protein;EWS oncogene;RNA-binding protein EWS;Ewing sarcoma breakpoint region 1;Ewing sarcoma breakpoint region 1, isoform CRA_b;EWSR1 protein;Ewing sarcoma breakpoint region 1, isoform CRA_g;cDNA FLJ32119 fis, clone PEBLM1000034, highl…	Q96MX4;Q01844-1;Q01844;Q96FE8;B0QYK0;B0QYK1;Q96MN4;C9JGE3;Q01844-2	1909600	1499500	2290000	1623100	0.743547
IPI00449197;IPI00433025;IPI00009844;IPI00385158;IPI00941706;IPI00304803	GMP reductase;GMP reductase 2;Guanosine 5-monophosphate oxidoreductase 2;Full-length cDNA clone CS0DL005YG10 of B cells (Ramos cell line) of Homo sapiens (human);Guanosine monophosphate reductase 2, isoform CRA_e	Q6PKC0;Q9P2T1-2;Q9P2T1;Q9P2T1-1;Q7Z527;Q86SZ5;Q86T14	2613600	2484900	1510200	1378300	0.936806
IPI00009896;IPI00647694;IPI00640017	Epoxide hydratase;Epoxide hydrolase 1;Microsomal epoxide hydrolase;cDNA, FLJ93975, highly similar to Homo sapiens epoxide hydrolase 1, microsomal (xenobiotic) (EPHX1), mRNA;EPHX1 protein	P07099;B2R8N0;Q6FGZ3	5756200	6179700	4958700	4865800	1.03085
IPI00009901;IPI00943759;IPI00943826;IPI00909458	Nuclear transport factor 2;Placental protein 15	P61970	2949800	2856500	0	0	0.968371
IPI00009904;IPI00852730	Endoplasmic reticulum resident protein 70;Endoplasmic reticulum resident protein 72;Protein disulfide-isomerase A4	P13667	169600000	252640000	85890000	85048000	1.32173
IPI00009906	ARM protein lost in epithelial cancers on chromosome X 3;Armadillo repeat-containing X-linked protein 3;cDNA FLJ75682, highly similar to Homo sapiens armadillo repeat containing, X-linked 3 (ARMCX3), transcript variant 1, mRNA	Q9UH62;A8K5B0	1312700	1225700	1334100	1369500	0.980505
IPI00954485;IPI00009913;IPI00385454;IPI01018880;IPI00954580	5-tyrosyl-DNA phosphodiesterase;ETS1-associated protein 2;ETS1-associated protein II;TRAF and TNF receptor-associated protein;Tyrosyl-DNA phosphodiesterase 2	O95551-2;O95551;O95551-1;F5H3E4;O95551-3	1304200	1806900	464170	88851	1.07203
IPI00009922;IPI01025199;IPI01024987;IPI01026429;IPI01024994;IPI01026195;IPI01026545;IPI01025364;IPI01024921	SRA stem-loop-interacting RNA-binding protein, mitochondrial	Q9GZT3	8999700	10397000	0	0	1.15526
IPI00009923;IPI00218682;IPI00916535	Procollagen-proline,2-oxoglutarate-4-dioxygenase subunit alpha-1;Prolyl 4-hydroxylase subunit alpha-1;Procollagen-proline, 2-oxoglutarate 4-dioxygenase (Proline 4-hydroxylase), alpha polypeptide I;Procollagen-proline, 2-oxoglutarate 4-dioxygenase (Proline 4-hydroxylase), alpha polypeptide I variant;Procollagen-proline, 2-oxoglutarate 4-dioxygenase (Proline 4-hydroxylase), alpha polypeptide I, iso…	P13674-1;P13674;P13674-2;Q5VSQ6;C9JL12	1564100	1673300	749050	755700	1.05008
IPI00009931;IPI00978068	Haloacid dehalogenase-like hydrolase domain-containing protein 3;cDNA FLJ39748 fis, clone SMINT2017436, highly similar to Homo sapiens haloacid dehalogenase-like hydrolase domain containing 3 (HDHD3), mRNA	Q9BSH5;B3KUF6	3618000	3592900	4641200	3650100	0.876961
IPI00009946;IPI00844363	Mitochondrial import receptor subunit TOM34;Translocase of outer membrane 34 kDa subunit;cDNA FLJ54989, highly similar to Mitochondrial import receptor subunit TOM34;cDNA FLJ26027 fis, clone PNC04328, highly similar to Homo sapiens translocase of outer mitochondrial membrane 34 (TOMM34)	Q15785;B4DXU3;Q6ZPD0	2589900	3192300	1768200	1805600	1.14681
IPI00009949;IPI00643536;IPI00910492;IPI00827831;IPI00643918	Proteasome inhibitor PI31 subunit;cDNA FLJ60895, highly similar to Proteasome inhibitor PI31 subunit;cDNA FLJ57228, highly similar to Proteasome inhibitor PI31 subunit;Proteasome (Prosome, macropain) inhibitor subunit 1 (PI31);cDNA FLJ57963, moderately similar to Proteasome inhibitor PI31 subunit	Q92530;B4DUJ0;B4DXW9;F5H4Z3;Q5QPM7;B4DFK1;E7ER20;E9PCH7;Q5QPM4	864310	754230	339420	250870	0.834988
IPI00009950;IPI00966202;IPI00967014;IPI00966452;IPI00966738	Glycoprotein GP36b;Lectin mannose-binding 2;Vesicular integral-membrane protein VIP36;cDNA FLJ75774, highly similar to Homo sapiens lectin, mannose-binding 2 (LMAN2), mRNA;cDNA FLJ52285, highly similar to Vesicular integral-membrane protein VIP36	Q12907;A8K7T4;B4DWN1;D6RIU4;D6RBV2;D6RDX1	11816000	11072000	7370600	6924300	0.937962
IPI00009958;IPI00980479;IPI00985306;IPI00973119;IPI01011570;IPI00791215;IPI00974152	COP9 signalosome complex subunit 5;Jun activation domain-binding protein 1;COP9 signalosome subunit 5 variant	Q92905;E5RHH5;Q59GH5	1809800	2026800	1061300	1020200	1.06127
IPI00009960;IPI00554469;IPI01015181;IPI01012925;IPI00926611;IPI00470829;IPI00940432;IPI00910079;IPI00925553;IPI00916765;IPI00655644	Cell proliferation-inducing gene 4/52 protein;Mitochondrial inner membrane protein;Mitofilin;p87/89;cDNA FLJ51884, highly similar to Mitochondrial inner membrane protein;cDNA FLJ54290, highly similar to Mitochondrial inner membrane protein;cDNA FLJ59388, highly similar to Mitochondrial inner membrane protein;Putative uncharacterized protein IMMT;IMMT protein;cDNA FLJ59418, highly similar to Mitoc…	Q16891-1;Q16891;Q16891-2;B4DKR1;B4DS66;Q16891-3;F5GZ32;B4DQY2;B9A067;F8W9I1;C9J406;Q05DN3;B4DT20;B8ZZQ7	11536000	14317000	23673000	22864000	1.05601
IPI00009976	Interleukin-1 receptor-like 1 ligand;Putative T1/ST2 receptor-binding protein;Transmembrane emp24 domain-containing protein 1	Q13445	529000	746800	440240	450660	1.23546
IPI00009997;IPI01010029	I-beta-1,3-N-acetylglucosaminyltransferase;N-acetyllactosaminide beta-1,3-N-acetylglucosaminyltransferase;Poly-N-acetyllactosamine extension enzyme;UDP-GlcNAc:betaGal beta-1,3-N-acetylglucosaminyltransferase 1;cDNA PSEC0037 fis, clone NT2RP1000800, highly similar to N-acetyllactosaminidebeta-1,3-N-acetylglucosaminyltransferase;cDNA FLJ54344, highly similar to N-acetyllactosaminidebeta-1,3-N-acety…	O43505;B3KQQ7;B4DEN5	422220	0	110630	147990	0.277733
IPI00010080;IPI00924637	Oxidative stress-responsive 1 protein;Serine/threonine-protein kinase OSR1;Putative uncharacterized protein OXSR1	O95747;C9JIG9	1185500	3419300	756350	759330	2.15188
IPI00010090;IPI00956063	Gamma-ECS regulatory subunit;Gamma-glutamylcysteine synthetase regulatory subunit;GCS light chain;Glutamate--cysteine ligase modifier subunit;Glutamate--cysteine ligase regulatory subunit;Glutamate-cysteine ligase, modifier subunit, isoform CRA_a;Glutamate-cysteine ligase modifier subunit	P48507;D3DT44;Q5YKL1	34310000	29505000	23079000	14372000	0.764554
IPI00010105;IPI00375391;IPI00640731;IPI00893107;IPI00893507;IPI00892804	B(2)GCN homolog;B4 integrin interactor;CAB;Eukaryotic translation initiation factor 6;p27(BBP)	P56537;B7ZBG9	36081000	28248000	36604000	27073000	0.761106
IPI00010130;IPI00942956	Glutamate decarboxylase;Glutamate--ammonia ligase;Glutamine synthetase;cDNA FLJ57219, highly similar to Glutamine synthetase (EC 6.3.1.2)	P15104;A1L199;A8YXX4;B4DWM6	0	541180	0	174830	934.442
IPI00010141	Arsenic-transactivated protein;Chromatin accessibility complex 17 kDa protein;DNA polymerase epsilon subunit 3;DNA polymerase epsilon subunit p17;DNA polymerase II subunit 3	Q9NRF9	633440	597360	0	0	0.943041
IPI00010153;IPI00795751;IPI00794091;IPI00749373	60S ribosomal protein L17;60S ribosomal protein L23;Similar to ribosomal protein L23;Putative uncharacterized protein RPL23	P62829;Q9BTQ7;C9JD32;B9ZVP7	32399000	35081000	0	0	1.08278
IPI00010154;IPI00910113;IPI00878124	Guanosine diphosphate dissociation inhibitor 1;Oligophrenin-2;Protein XAP-4;Rab GDP dissociation inhibitor alpha;cDNA FLJ58843, highly similar to Rab GDP dissociation inhibitor alpha;cDNA FLJ53519, highly similar to Rab GDP dissociation inhibitor alpha;cDNA FLJ52902, highly similar to Rab GDP dissociation inhibitor alpha	P31150;B4DH24;B4E070;B4DHX4	6509300	8167900	2934300	3527500	1.23845
IPI00010157;IPI00909932;IPI00909877	Methionine adenosyltransferase 2;Methionine adenosyltransferase II;S-adenosylmethionine synthase isoform type-2;S-adenosylmethionine synthetase	P31153;B4DEX8	14529000	13776000	5871600	5781900	0.958692
IPI00607801;IPI00010180;IPI00942507;IPI00008367;IPI00963992	Acyl-coenzyme A:cholesterol acyltransferase;Brain carboxylesterase hBr1;Cocaine carboxylesterase;Egasyn;HMSE;Liver carboxylesterase 1;Monocyte/macrophage serine esterase;Retinyl ester hydrolase;Serine esterase 1;Triacylglycerol hydrolase;cDNA FLJ57637, highly similar to Liver carboxylesterase 1 (EC 3.1.1.1);Carboxylesterase;Carboxylesterase 1A1	P23141-2;P23141;P23141-1;B7Z795;Q6LAP9	73557	1027100	113490	156360	6.32707
IPI00010182;IPI00922055;IPI00921830;IPI00965476;IPI00218836;IPI00966070	Acyl-CoA-binding protein;Diazepam-binding inhibitor;Endozepine;Diazepam binding inhibitor, splice form 1D(1);Diazepam binding inhibitor, splice form 1G;Diazepam binding inhibitor, splice form 1D(2);Diazepam binding inhibitor, splice form 1A(1)-G;Diazepam binding inhibitor (GABA receptor modulator, acyl-Coenzyme A binding protein), isoform CRA_a;Diazepam binding inhibitor, splice form 1A(1)-B(1);D…	P07108-1;P07108;B8ZWD8;B8ZWD6;P07108-3;B8ZWD9;B8ZWD7;P07108-2;B8ZWD2;B8ZWD1	8262800	3712900	0	0	0.449351
IPI00010187;IPI00910626	Elongation of very long chain fatty acids protein 1;ELOVL1 protein;cDNA FLJ51720, highly similar to Elongation of very long chain fatty acids protein 1	Q9BW60;Q502X7;B4DP24	0	0	1352100	687710	0.508624
IPI00010190;IPI00640806;IPI00444050;IPI00894182;IPI00856119;IPI00877954	2,4-dienoyl-CoA reductase 2;Peroxisomal 2,4-dienoyl-CoA reductase;2,4-dienoyl CoA reductase 2, peroxisomal;Putative uncharacterized protein DKFZp547I137	Q9NUI1-1;Q9NUI1;Q9NUI1-3;Q4VXZ8;Q9H3W9	1372600	853910	209350	50998	0.572021
IPI00010200;IPI00968057;IPI00964960;IPI00979205	Probable ATP-dependent RNA helicase YTHDC2;cDNA FLJ16598 fis, clone TESTI4006473, weakly similar to ATP-dependent RNA helicase A	Q9H6S0;E9PE26;Q6ZMY0;D6RA70	199150	95704	58696	0	0.371167
IPI00010204;IPI00843996;REV__IPI00477285	Pre-mRNA-splicing factor SRP20;Splicing factor, arginine/serine-rich 3;cDNA, FLJ92926, Homo sapiens splicing factor, arginine/serine-rich 3 (SFRS3), mRNA;Splicing factor arginine/serine-rich 3;Splicing factor, arginine/serine-rich 3, isoform CRA_d;cDNA FLJ52832, highly similar to Splicing factor, arginine/serine-rich 3;Splicing factor, arginine/serine-rich 3, isoform CRA_a	P84103;B2R6F3;B4E241	86377000	63831000	44219000	74078000	1.056
IPI00010219;IPI00925465	Kinetochore protein Spc25;Putative uncharacterized protein SPC25	Q9HBM1;C9JW94	0	0	0	36173	934.442
IPI00010244;IPI00219350;IPI00219351	28S ribosomal protein S11, mitochondrial;Cervical cancer proto-oncogene 2 protein;Mitochondrial ribosomal protein S11 isoform a variant;Mitochondrial ribosomal protein S11	P82912-1;P82912;Q53FX9;Q53GJ8;P82912-2;P82912-3;Q96Q62	589010	584460	0	0	0.992275
IPI00010248;IPI00895915	Acid cluster protein 33;Maspardin;Spastic paraplegia 21 autosomal recessive Mast syndrome protein;Spastic paraplegia 21 protein	Q9NZD8-1;Q9NZD8;Q9NZD8-2	0	0	367130	257030	0.700106
IPI00219675;IPI00010271	Cell migration-inducing gene 5 protein;p21-Rac1;Ras-like protein TC25;Ras-related C3 botulinum toxin substrate 1;cDNA FLJ77333, highly similar to Homo sapiens ras-related C3 botulinum toxin substrate 1 (rho family, small GTP binding protein Rac1) (RAC1), transcript variant Rac1b, mRNA;Ras-related C3 botulinum toxin substrate 1 (Rho family, small GTP binding protein Rac1);Ras-related C3 botulinum …	P63000-2;P63000;A4D2P0;P63000-1;A4D2P1;A4D2P2	67147000	48236000	43498000	69307000	1.06234
IPI00010278	28S ribosomal protein S30, mitochondrial;Programmed cell death protein 9;Mitochondrial ribosomal protein S30 variant;MRPS30 protein	Q9NP92;Q53GN7;Q53H77;Q9BUN6	0	0	692210	169260	0.244521
IPI00010290;IPI00788848;IPI00398772	Fatty acid-binding protein 1;Fatty acid-binding protein, liver;Liver-type fatty acid-binding protein;FABP1 protein;Fatty acid binding protein 1, liver, isoform CRA_b;Putative uncharacterized protein FABP1;PR domain zinc finger protein 10;PR domain-containing protein 10;Tristanin	P07148;Q05CP7;Q6FGL7;A8MW49;Q9NQV6-6;Q9NQV6	454340	362800	625180	249850	0.567521
IPI00010303;IPI00412407;IPI00657650;IPI00796607	Leupin;Peptidase inhibitor 11;Serpin B4;Squamous cell carcinoma antigen 2;cDNA FLJ75229, highly similar to Homo sapiens serpin peptidase inhibitor, clade B (ovalbumin), member 4 (SERPINB4), mRNA;SCCA2b;Serpin peptidase inhibitor, clade B (Ovalbumin), member 4, isoform CRA_a;Putative uncharacterized protein SERPINB4	P48594;A8K847;Q86W03;Q86W05;F8W9L1;Q9BYF7;C9JZ65	0	12760	25670	33662	1.80841
IPI00010317;IPI00296554;IPI00105620;IPI00644889	Ras-related GTP-binding protein B;Adenovirus E3 14.7 kDa-interacting protein 1;FIP-1;Ras-related GTP-binding protein A;Ras-related GTP binding B	Q5VZM2-1;Q5VZM2;Q5VZM2-2;Q7L523;Q5VZM0	517510	800370	455390	456420	1.2918
IPI00016807;IPI00010331;IPI01012048;IPI00984913	NAD-dependent deacetylase sirtuin-5;SIR2-like protein 5;cDNA FLJ52482, highly similar to NAD-dependent deacetylase sirtuin-5 (EC3.5.1.-);cDNA FLJ58342, highly similar to NAD-dependent deacetylase sirtuin-5 (EC3.5.1.-)	Q9NXA8-1;Q9NXA8;Q9NXA8-2;B4DFM4;B4DYJ5;F5H5Z9	205140	206550	67856	124530	1.21277
IPI00010346;IPI01015957;IPI00965753;IPI00965474;IPI00872224;IPI00965192	Angiotensin-binding protein;Microsomal endopeptidase;Mitochondrial oligopeptidase M;Neurolysin, mitochondrial;Neurotensin endopeptidase;cDNA FLJ76106, highly similar to Homo sapiens neurolysin (metallopeptidase M3 family) (NLN), mRNA;cDNA FLJ39097 fis, clone NTONG2000977, highly similar to Neurolysin, mitochondrial (EC 3.4.24.16);Putative uncharacterized protein DKFZp564F123;NLN protein;cDNA FLJ1…	Q9BYT8;A8K9T8;B3KU23;F8W713;E9PCB6;Q8NDD9;Q9BQD0;Q96K48	2044200	5936400	958560	893790	2.27464
IPI00010348;IPI00922554	Acid DNase;Deoxyribonuclease II alpha;Deoxyribonuclease-2-alpha;Lysosomal DNase II;R31240_2;cDNA PSEC0141 fis, clone PLACE1005913, highly similar to Deoxyribonuclease-2-alpha (EC 3.1.22.1);Deoxyribonuclease II;cDNA FLJ51996, highly similar to Deoxyribonuclease-2-alpha (EC 3.1.22.1)	O00115;B3KQS9;C0LQF2;B7Z4K6	719500	0	117080	130730	0.156267
IPI00010349;IPI01014611;IPI00917312	Aging-associated gene 5 protein;Alkyldihydroxyacetonephosphate synthase, peroxisomal;Alkylglycerone-phosphate synthase;cDNA FLJ51873, highly similar to Alkyldihydroxyacetonephosphate synthase, peroxisomal (EC 2.5.1.26);Putative uncharacterized protein AGPS	O00116;B7Z3Q4;Q53S12;Q53SG6;Q53SN7	14353000	29460000	5723100	6837600	1.808
IPI00848334;IPI00867746;IPI00010368;IPI00867529	Kinesin-2;Kinesin-like protein KIF2A;cDNA FLJ56002, highly similar to Kinesin-like protein KIF2;cDNA, FLJ79515, highly similar to Kinesin-like protein KIF2	O00139-4;O00139;B4DM85;O00139-3;O00139-1;B0AZS5;E9PB70;O00139-2	219540	471840	385850	155820	1.03679
IPI00010400;IPI00181283	1-phosphatidylinositol-4,5-bisphosphate phosphodiesterase beta-3;Phosphoinositide phospholipase C-beta-3;Phospholipase C-beta-3;Similar to phospholipase C, beta 3 (Phosphatidylinositol-specific)	Q01970;Q8N1A4	133560	516180	129690	109470	2.37664
IPI00955848;IPI00010402;IPI00746352;IPI00514669	SH3 domain binding glutamic acid-rich protein like 3, isoform CRA_a;Putative uncharacterized protein;SH3 domain-binding glutamic acid-rich-like protein 3;SH3 domain-binding protein 1;SH3 domain binding glutamic acid-rich protein like 3	D3DPK5;Q86Z22;Q9H299;Q5T123	1610900	1338600	0	0	0.830964
IPI00010404	Pre-mRNA-splicing factor SF3b 10 kDa subunit;Splicing factor 3B subunit 5	Q9BWJ5	2316100	0	0	0	0
IPI00010414	C-terminal LIM domain protein 1;Elfin;LIM domain protein CLP-36;PDZ and LIM domain protein 1	O00151	7694300	9796600	6558100	6726800	1.15934
IPI00010415;IPI00395748;IPI00219451;IPI00219452;IPI01011431;IPI01010982;IPI00445888	Acyl-CoA thioesterase 7;Brain acyl-CoA hydrolase;CTE-IIa;Cytosolic acyl coenzyme A thioester hydrolase;Long chain acyl-CoA thioester hydrolase;cDNA FLJ32606 fis, clone STOMA1000186, highly similar to Homo sapiens acyl-CoA thioesterase 7 (ACOT7), transcript variant hBACHa, mRNA;cDNA FLJ52849, highly similar to Homo sapiens acyl-CoA thioesterase 7 (ACOT7), transcript variant hBACHc, mRNA;cDNA FLJ60…	O00154-1;O00154;O00154-4;B3KQ12;O00154-5;B7Z957;O00154-6;B4DUX0	4577900	5269500	1772300	1751400	1.10562
IPI00010427	Transmembrane protein 93	Q9BV81	468080	505200	0	0	1.0793
IPI00010438;IPI00216231	Synaptosomal-associated protein 23;Vesicle-membrane fusion protein SNAP-23;Synaptosomal-associated protein	O00161-1;O00161;A8K287;O00161-2	403920	708650	3203400	3047900	1.04137
IPI00641973;IPI00010440;IPI00604587;IPI00954512;IPI00479876;IPI00981100;IPI00878396;IPI00954523	HCLS1-associated protein X-1;HS1-associating protein X-1;HS1-binding protein 1;HCLS1 associated protein X-1	O00165-2;O00165;O00165-1;O00165-5;O00165-3;E9PEY2;Q5VYD6;E9PIQ7;O00165-4	938750	729700	1168400	1173600	0.903258
IPI00010463;IPI00878100	GTP-binding protein 1;cDNA, FLJ96803, highly similar to Homo sapiens GTP binding protein 1 (GTPBP1), mRNA;GTP binding protein 1	O00178;B2RDW9;B0QY59;E9PBK9	0	0	186800	167560	0.897002
IPI00010470;IPI00107625	Super protein;Synaptosomal-associated 25 kDa protein;Synaptosomal-associated protein 25	P60880-1;P60880;P60880-2	0	0	0	187990	934.442
IPI00010471;IPI00646259;IPI00909658;IPI00977248;IPI00643270	LC64P;L-plastin;Lymphocyte cytosolic protein 1;Plastin-2;cDNA FLJ39956 fis, clone SPLEN2024990, highly similar to Plastin-2;L-plastin variant	P13796;B3KUI1;Q53FI1;Q59GX5	2987200	14011000	1985300	2185300	3.25717
IPI00010491	C25KG;Ras-related protein Rab-27B	O00194	260510	342900	383000	925370	1.97086
IPI00010697;IPI00216225;IPI00921401;IPI00216222;IPI00216223;IPI00216224;IPI00216221;IPI00921080;IPI00915974	CD49 antigen-like family member F;Integrin alpha-6;Integrin alpha-6 heavy chain;Integrin alpha-6 light chain;VLA-6;Putative uncharacterized protein ITGA6	P23229-1;P23229;P23229-6;P23229-9;P23229-3;P23229-4;C9JK10;P23229-5;P23229-2;P23229-7	266720	1593000	310180	398670	3.45237
IPI00010700;IPI00893120;IPI00893641;IPI00894143;IPI00964044;IPI00642817;IPI01021294;IPI01018665;IPI01021248;IPI01022288;IPI01020756;IPI00084746;IPI01022086;IPI00941514;IPI01023032;IPI01021167;IPI01021424;IPI01021070;IPI00885161;IPI01022761;IPI01021410;IPI01021184;IPI00941298;IPI01022146;IPI00844323;IPI00970956;IPI01013041	HLA-B-associated transcript 2;Large proline-rich protein BAT2;Protein G2;cDNA FLJ56600, highly similar to Large proline-rich protein BAT2;cDNA FLJ56810, highly similar to Large proline-rich protein BAT2;Putative uncharacterized protein ENSP00000404184;Putative uncharacterized protein ENSP00000396760;Putative uncharacterized protein ENSP00000409261;Putative uncharacterized protein ENSP00000410705;…	P48634-1;P48634;B4DLY2;P48634-3;B4DZ56;C9JI93;C9JAS0;C9JD87;C9J8K3;C9JI26;C9JI89;C9JM53;C9JTL3;C9JXZ3;P48634-2;C9JB33;C9J1F6;C9J6L0;C9JTM3;C9J9U2;B4DQ12;C9JAP8;F8VVQ5;P48634-4	594720	438890	419230	60095	0.49212
IPI00010706;IPI01013481;IPI00915302	Glutathione synthase;Glutathione synthetase;cDNA FLJ51785, highly similar to Glutathione synthetase (EC 6.3.2.3);cDNA FLJ50601, highly similar to Glutathione synthetase (EC 6.3.2.3)	P48637;B7Z1C5;B7Z514;B6F210;Q8TDA8	17352000	21792000	13368000	11636000	1.08815
IPI00010717;IPI01010641;IPI01014999;IPI01014580;IPI00922513;IPI01011493;IPI01011964	Mevalonate kinase;cDNA, FLJ96772, Homo sapiens mevalonate kinase (mevalonic aciduria) (MVK), mRNA;Mevalonate kinase (Mevalonic aciduria), isoform CRA_c;Mevalonate kinase 1;Mevalonate kinase variant;cDNA FLJ57879, highly similar to Mevalonate kinase (EC 2.7.1.36)	Q03426;B2RDU6;Q59ET9;B7Z301;F5H8H2;F5H092;F5GXC0	546960	697800	402450	340700	1.09384
IPI00010720;IPI00965722;IPI00964079;IPI00964855;IPI00965269;IPI00940257;IPI00909956;IPI00966991;IPI00966038	CCT-epsilon;T-complex protein 1 subunit epsilon;cDNA FLJ78433, highly similar to Homo sapiens chaperonin containing TCP1, subunit 5 (epsilon) (CCT5), mRNA;cDNA FLJ58784, highly similar to T-complex protein 1 subunit epsilon;Putative uncharacterized protein;cDNA FLJ52361, highly similar to T-complex protein 1 subunit epsilon;cDNA FLJ50442, highly similar to T-complex protein 1 subunit epsilon;cDNA…	P48643;A8K2X8;B4DX08;Q9BU08;B4DYC8;E7ENZ3;B4DDU6;E9PCA1;B4DXI1;B4DZT5;E7EWW2;B4DE30;B7ZAR1;B4DYD8;Q96GI1;Q9HB74	42222000	52413000	25191000	24252000	1.13724
IPI00010740;IPI00216613;IPI00966239	100 kDa DNA-pairing protein;DNA-binding p52/p100 complex, 100 kDa subunit;Polypyrimidine tract-binding protein-associated-splicing factor;Splicing factor, proline- and glutamine-rich;SFPQ protein;Splicing factor proline/glutamine-rich (Polypyrimidine tract binding protein associated)	P23246-1;P23246;Q6PIX2;Q86VG2;Q9BSV4;P23246-2	16889000	24246000	19471000	21899000	1.26911
IPI00010746;IPI00794618;IPI00979883	Phosphatidylserine synthase 1;Serine-exchange enzyme I;cDNA FLJ75839, highly similar to Homo sapiens phosphatidylserine synthase 1 (PTDSS1), mRNA;PTDSS1 protein;cDNA FLJ57481, highly similar to Phosphatidylserine synthase 1 (EC 2.7.8.-)	P48651;A8KAH1;Q9BSY0;Q9BUQ5;B4DE85	0	0	345360	393360	1.13898
IPI00010779;IPI00216975;IPI00910322;IPI00238725;REV__IPI00174574;IPI00847219;IPI00742996;IPI00908990;IPI00979782	TM30p1;Tropomyosin alpha-4 chain;Tropomyosin-4;cDNA FLJ54184, highly similar to Tropomyosin alpha-4 chain;cDNA FLJ52936, weakly similar to Tropomyosin alpha-4 chain	P67936-1;P67936;B4DVY2;P67936-2;B4DTB1	39128000	63841000	19208000	9533600	1.25779
IPI00010796;IPI01012981;IPI00878551;IPI00879437;IPI00911004;REV__IPI00398992;REV__IPI00719073;REV__IPI00939742;REV__IPI01025108	Cellular thyroid hormone-binding protein;p55;Prolyl 4-hydroxylase subunit beta;Protein disulfide-isomerase;cDNA FLJ56766, highly similar to Protein disulfide-isomerase (EC5.3.4.1);cDNA FLJ59361, highly similar to Protein disulfide-isomerase (EC 5.3.4.1);cDNA FLJ38619 fis, clone HEART2007696, highly similar to Protein disulfide-isomerase (EC 5.3.4.1);cDNA FLJ45462 fis, clone BRSTN2011961, highly s…	P07237;B4DJS0;B4DNL5;E7EPA8;B3KTQ9;B4DLN6;B4DUA5;F5H8J2;Q96C96	166970000	225350000	132650000	158310000	1.28049
IPI00010800;IPI00478531	Nestin;Nestin, isoform CRA_c;NES protein	P48681;D3DVC4;Q2YDX4	626750	611890	195020	190830	0.976818
IPI00010810;IPI00895865	Electron transfer flavoprotein subunit alpha, mitochondrial;cDNA FLJ76486, highly similar to Homo sapiens electron-transfer-flavoprotein, alpha polypeptide (glutaric aciduria II) (ETFA), nuclear gene encoding mitochondrial protein, mRNA;Electron transfer flavoprotein alpha-subunit;Electron-transfer-flavoprotein, alpha polypeptide;Electron-transfer-flavoprotein, alpha polypeptide (Glutaric aciduri…	P13804;Q53XN3;B4DT43	26666000	28007000	14914000	8393200	0.875426
IPI00010845;IPI00982019;IPI00984633;IPI01026455;IPI00908766;IPI00983459	Complex I-23kD;NADH dehydrogenase [ubiquinone] iron-sulfur protein 8, mitochondrial;NADH-ubiquinone oxidoreductase 23 kDa subunit;TYKY subunit;NADH dehydrogenase (Ubiquinone) Fe-S protein 8, 23kDa (NADH-coenzyme Q reductase) variant;cDNA FLJ57061, highly similar to NADH-ubiquinone oxidoreductase 23 kDa subunit, mitochondrial (EC 1.6.5.3)	O00217;Q53G17;E9PPW7;E9PKH6;E9PN51;B4DYI3;F8W9K7	716970	1336900	1124700	1808100	1.70769
IPI00010860;IPI01014410;IPI00216220;IPI01013622;IPI01014017;IPI01013452;IPI00791380;IPI01013039;IPI00790782	26S proteasome non-ATPase regulatory subunit 9;26S proteasome regulatory subunit p27	O00233-1;O00233;O00233-2;F8W7V8;F5GX23;F5H5V4;F5H169;F5H7X1	4025500	3774000	3499900	2957200	0.894464
IPI00640088;IPI00010865;IPI00514910;IPI00908480	Casein kinase 2 beta polypeptide;Casein kinase 2, beta polypeptide;Casein kinase 2, beta polypeptide, isoform CRA_d;Casein kinase II subunit beta;Phosvitin;Protein G5a;Casein kinase 2, beta polypeptide, isoform CRA_b;cDNA, FLJ92126, Homo sapiens casein kinase 2, beta polypeptide (CSNK2B), mRNA	Q5SRQ6;P67870;B0UXA9;Q5SRQ3	5050600	5481500	5220900	4265600	0.948946
IPI00010882;IPI00604566	DNA fragmentation factor 45 kDa subunit;DNA fragmentation factor subunit alpha;Inhibitor of CAD;DNAation factor, 45kDa, alpha polypeptide isoform 1 variant;cDNA, FLJ93833, Homo sapiens DNAation factor, 45kDa, alpha polypeptide(DFFA), mRNA;DNAation factor, 45kDa, alpha polypeptide;DNAation factor, 45kDa, alpha polypeptide, isoform CRA_c	O00273-1;O00273;Q53HN4;Q5T6G6;O00273-2	366800	390780	190780	181370	1.02613
IPI00010896	Chloride channel ABP;Chloride intracellular channel protein 1;Nuclear chloride ion channel 27;Regulatory nuclear chloride ion channel protein;Chloride intracellular channel 1 variant;cDNA, FLJ94671, Homo sapiens chloride intracellular channel 1 (CLIC1), mRNA;Chloride intracellular channel 1	O00299;Q53FB0;Q5SRT3	212820000	193790000	168650000	124870000	0.835347
IPI00010948;IPI00798036;IPI00647769;IPI00642517	Acid finger protein;RING finger protein 95;Tripartite motif-containing protein 26;Zinc finger protein 173;Tripartite motif-containing 26;Tripartite motif-containing 26, isoform CRA_a;Zn-finger protein	Q12899;Q5SRL2;A2AE48	63814	0	352480	137840	0.331112
IPI00010951;REV__IPI00973446;REV__IPI00827871;REV__IPI00978044;REV__IPI00941659	450 kDa epidermal antigen;Epiplakin;Putative uncharacterized protein DKFZp434G0719	P58107;E9PPU0;Q9NSU9	0	0	35697	214510	6.00919
IPI01015455;IPI00889534;IPI00011062;IPI00397498;IPI01014091;IPI00926199	cDNA FLJ75245, highly similar to Homo sapiens carbamoyl-phosphate synthetase 1, mitochondrial (CPS1), mRNA;Carbamoyl-phosphate synthetase 1 variant;Carbamoylphosphate synthetase I;Carbamoyl-phosphate synthase [ammonia], mitochondrial;Carbamoyl-phosphate synthetase I;Carbamoyl-phosphate synthetase 1, mitochondrial;Carbamoyl-phosphate synthetase 1, mitochondrial, isoform CRA_a;Putative uncharacteri…	A8K134;Q59HF8;Q5R206;Q5R208;Q5R210;P31327-1;P31327;Q53TL5;Q5R207;Q5R209;P31327-2;B7ZAW0	408230000	403600000	140820000	105470000	0.927183
IPI00011075;IPI00922649	(R)-3-amino-2-methylpropionate--pyruvate transaminase;Alanine--glyoxylate aminotransferase 2, mitochondrial;Beta-ALAAT II;Beta-alanine-pyruvate aminotransferase;D-AIBAT;cDNA, FLJ95543, highly similar to Homo sapiens alanine-glyoxylate aminotransferase 2 (AGXT2), nuclear gene encoding mitochondrial protein, mRNA;cDNA FLJ31170 fis, clone KIDNE2000041, highly similar to Alanine--glyoxylate aminotran…	Q9BYV1;B2RBJ5;B3KP51;B3KP56;B7ZM47;E9PDL7	0	26631	36493	24377	1.39775
IPI00011107;IPI01015385;IPI01010649	ICD-M;IDP;Isocitrate dehydrogenase [NADP], mitochondrial;NADP(+)-specific ICDH;Oxalosuccinate decarboxylase;Isocitrate dehydrogenase 2 (NADP+), mitochondrial variant;cDNA FLJ50469, highly similar to Isocitrate dehydrogenase;cDNA, FLJ79287, highly similar to Isocitrate dehydrogenase;cDNA FLJ50654, highly similar to Isocitrate dehydrogenase;Isocitrate dehydrogenase	P48735;Q53GL5;B4DFL2;B4DSZ6;Q13584	21013000	22891000	14454000	13311000	1.02072
IPI00011118;IPI00946732;IPI01014515;IPI00945295	Ribonucleoside-diphosphate reductase subunit M2;Ribonucleotide reductase small chain;Ribonucleotide reductase small subunit;cDNA FLJ16813 fis, clone THYMU3030231, highly similar to Ribonucleoside-diphosphate reductase M2 subunit;cDNA FLJ35352 fis, clone PUAEN1000121, highly similar to Ribonucleoside-diphosphate reductase M2 subunit (EC 1.17.4.1);Similar to ribonucleotide reductase protein r2 clas…	D6W4Z6;P31350;B3KS26;Q8N6S3;C9JXC1	146070	382060	221300	175060	1.51651
IPI00011126;IPI01015427;IPI00895901	26S protease regulatory subunit 4;26S proteasome AAA-ATPase subunit RPT2;Proteasome 26S subunit ATPase 1;Proteasome 26S ATPase subunit 1 variant;cDNA, FLJ93843, Homo sapiens proteasome (prosome, macropain) 26S subunit, ATPase, 1(PSMC1), mRNA;Proteasome (Prosome, macropain) 26S subunit, ATPase, 1;Proteasome (Prosome, macropain) 26S subunit, ATPase, 1, isoform CRA_a;Proteasome 26S ATPase subunit 1;…	P62191;Q53HB3;Q53XL8;Q6NW36;B4DR63	10394000	13530000	8613600	8840000	1.1769
IPI00011177	IFP38	Q9BX72	0	789000	0	0	934.442
IPI00011200;IPI00642548;IPI01010638;IPI01010953	D-3-phosphoglycerate dehydrogenase;cDNA FLJ35987 fis, clone TESTI2014269, highly similar to D-3-phosphoglycerate dehydrogenase (EC 1.1.1.95);Phosphoglycerate dehydrogenase;PHGDH protein;3-phosphoglycerate dehydrogenase	O43175;B3KSC3;Q5SZU1;F5H634;Q8N5M8;Q96RV6;Q96RV7;Q96RV8;Q96RV9;Q9UMY2;Q9UMY3	23838000	21389000	9258100	8871500	0.914322
IPI00011201;IPI00643577;IPI00003970;IPI00984697;IPI00922516;IPI00747874;IPI01013591	Malic enzyme 2;NAD-dependent malic enzyme, mitochondrial;Malic enzyme	P23368;B2R8J2;Q9BWL6	4541300	4133900	3397500	4616900	1.10228
IPI00011217;IPI00964788	Complex I-18 kDa;Complex I-AQDQ;NADH dehydrogenase [ubiquinone] iron-sulfur protein 4, mitochondrial;NADH-ubiquinone oxidoreductase 18 kDa subunit	O43181	176570	192030	138770	105450	0.943363
IPI00011229;IPI00852597;IPI00879328;IPI00853455;IPI00658053;IPI00892793	Cathepsin D;Cathepsin D heavy chain;Cathepsin D light chain;Putative uncharacterized protein CTSD	P07339;C9JH19;F8WD96	28986000	29605000	50359000	36294000	0.830538
IPI00011250;IPI00514154	Ubiquitin carboxyl-terminal hydrolase isozyme L3;Ubiquitin thioesterase L3;Ubiquitin carboxyl-terminal esterase L3 (Ubiquitin thiolesterase)	P15374;E9PBF1;Q5TBK7	7104900	7544500	11338000	8328600	0.860662
IPI00011253;IPI00974484;IPI00978298;IPI00984887;IPI00978911;IPI00983557;IPI00979604;IPI00975755;IPI00977127;IPI00981193;IPI00977579;IPI00980283;IPI00939811;IPI00979522;IPI00980569;IPI00855830	40S ribosomal protein S3;Ribosomal protein S3 variant;Ribosomal protein S3	P23396;Q53G83;Q9NQS8;E9PL09;E9PPU1;E9PL45;F2Z2S8	184320000	186270000	128850000	107740000	0.938819
IPI00011261;IPI00513935	Complement component C8 gamma chain;Complement component 8, gamma polypeptide	P07360;Q5SQ08	135550	285420	315340	326580	1.35732
IPI00011268;IPI00216044;IPI00642213;IPI00514496;IPI00641351;IPI00640938	Autoantigen p542;Heterogeneous nuclear ribonucleoprotein C-like 2;hnRNP associated with lethal yellow protein homolog;RNA-binding protein Raly;cDNA FLJ77422, highly similar to Homo sapiens RNA binding protein, autoantigenic (hnRNP-associated with lethal yellow homolog (mouse)), transcript variant 1, mRNA;RNA binding protein (Autoantigenic, hnRNP-associated with lethal yellow) long isoform variant…	Q9UKM9-1;Q9UKM9;Q53GL6;Q9UKM9-2;A8K4T9;Q5QPL9;E9PDF3;Q5QPM0;B4DSJ1;Q5QPM1	9127700	8580000	7898400	11390000	1.17291
IPI00011274;REV__IPI00008176;REV__IPI00845416;REV__IPI00410237;REV__IPI00917439;REV__IPI00183533;REV__IPI00402665	AU-rich element RNA-binding factor;Heterogeneous nuclear ribonucleoprotein D-like;JKT41-binding protein;Protein laAUF1;cDNA FLJ59198, highly similar to Homo sapiens heterogeneous nuclear ribonucleoprotein D-like (HNRPDL), transcript variant 2, mRNA;cDNA FLJ60148, highly similar to Homo sapiens heterogeneous nuclear ribonucleoprotein D-like (HNRPDL), transcript variant 2, mRNA	O14979-1;O14979;B4DGN3;B4DTA2	0	0	22255	0	0
IPI00011276;IPI01011008;IPI00642832	2-oxoisovalerate dehydrogenase subunit beta, mitochondrial;Branched-chain alpha-keto acid dehydrogenase E1 component beta chain;cDNA FLJ52151, highly similar to 2-oxoisovalerate dehydrogenase subunit beta, mitochondrial (EC 1.2.4.4);Branched chain keto acid dehydrogenase E1, beta polypeptide;Branched chain keto acid dehydrogenase E1, beta polypeptide (Maple syrup urine disease);Branched chain ket…	P21953;B4E2N3;Q9BQL0;B7ZB80;Q6LCK9	238690	187790	0	76808	1.10854
IPI00011284;IPI00375513;IPI00878254;IPI00878855;IPI00880186;IPI00878765	Catechol O-methyltransferase;Soluble catechol-O-methyltransferase;Membrane bound catechol-O-methyltransferase;COMT protein	P21964-1;P21964;B8XPJ7;B8XPJ8;P21964-2;Q9BWC7	1767700	2168900	6944100	5584600	0.89
IPI00011285;IPI00910547;IPI00909108;IPI00978538;IPI00983797;IPI00981550;IPI00980386;IPI00982252;IPI00979704;IPI00984376;IPI00984911;IPI00981107;IPI00976884;IPI00979141	Calcium-activated neutral proteinase 1;Calpain mu-type;Calpain-1 catalytic subunit;Calpain-1 large subunit;Cell proliferation-inducing gene 30 protein;Micromolar-calpain;cDNA, FLJ96627, highly similar to Homo sapiens calpain 1, (mu/I) large subunit (CAPN1), mRNA;cDNA FLJ53224, highly similar to Calpain-1 catalytic subunit (EC 3.4.22.52)	P07384;B2RDI5;B4DWH5	20421000	30958000	13316000	12069000	1.27537
IPI00980045;IPI00011302;IPI00983417;IPI00983742	1F5 antigen;20 kDa homologous restriction factor;CD59 glycoprotein;MAC-inhibitory protein;MEM43 antigen;Membrane attack complex inhibition factor;Membrane inhibitor of reactive lysis;Protectin;CD59 antigen, complement regulatory protein, isoform CRA_b;CD59 protein;cDNA, FLJ92039, Homo sapiens CD59 antigen p18-20 (antigen identified by monoclonalantibodies 16.3A5, EJ16, EJ30, EL32 and G344) (CD59)…	E9PR17;P13987;Q6FHM9;E9PNW4	824550	688620	1278200	1942800	1.25142
IPI00011307;IPI00916740;IPI00743626;IPI00915768;IPI01015122	Bifunctional methylenetetrahydrofolate dehydrogenase/cyclohydrolase, mitochondrial;Methenyltetrahydrofolate cyclohydrolase;NAD-dependent methylenetetrahydrofolate dehydrogenase;cDNA, FLJ93628, Homo sapiens methylene tetrahydrofolate dehydrogenase (NAD+dependent), methenyltetrahydrofolate cyclohydrolase (MTHFD2),nuclear gene encoding mitochondrial protein, mRNA;Putative uncharacterized protein MTH…	P13995;B2R7W0;B8ZZU9;Q7Z650;B9A062	2349100	3910900	1171600	1050000	1.40907
IPI00011416;IPI00908564	Delta(3,5)-Delta(2,4)-dienoyl-CoA isomerase, mitochondrial	Q13011	75005000	73985000	44482000	30063000	0.870789
IPI00011448	Down-regulated in colon cancer 1;Mucin-13	Q9H3R2	1987000	1377700	1890600	1783200	0.815169
IPI00011454;IPI00983378;IPI00984677;IPI01012142;IPI00977245;IPI00441414	Alpha-glucosidase 2;Glucosidase II subunit alpha;Neutral alpha-glucosidase AB;cDNA FLJ59643, highly similar to Neutral alpha-glucosidase AB;cDNA FLJ54035, highly similar to Neutral alpha-glucosidase AB	Q14697-2;Q14697;B4DZ53;B4DIW2;E9PKU7	42264000	77824000	48020000	51086000	1.42783
IPI00011461;IPI00477001;IPI01024896;IPI01024769	Cell cycle autoantigen SG2NA;S/G2 antigen;Striatin-3;cDNA FLJ77970, highly similar to Homo sapiens nuclear autoantigen GS2NA mRNA;Striatin, calmodulin binding protein 3	Q13033-1;Q13033;Q13033-2;A0AV58	730010	792810	245860	511490	1.33655
IPI00011488;IPI00645585;IPI01015033;IPI00385784	Mammalian STE20-like protein kinase 1;Serine/threonine-protein kinase 4;Serine/threonine-protein kinase Krs-2;STE20-like kinase MST1;Serine/threonine kinase 4 variant;STK4 protein;Putative uncharacterized protein DKFZp686A2068;Protein-serine/threonine kinase	Q13043-1;Q13043;Q59FZ4;Q13043-2;A0PJ51;F5H5B4;Q5H9T5;Q9BS84;Q15452	0	0	0	52018	934.442
IPI00011511;IPI00299177;IPI00902875;IPI00853431	Cat eye syndrome critical region protein 5	Q9BXW7-1;Q9BXW7;Q9BXW7-2	4955300	4672500	2442900	2430400	0.960085
IPI00011550;IPI00149375;IPI00798104;IPI00877083;IPI00789519	Zinc finger CCHC domain-containing protein 3;ZCCHC3 protein	Q9NUD5;Q3B7J3	301190	0	0	0	0
IPI00030371;IPI00011551;IPI01009282;IPI00410582;IPI00926997	RING finger protein 87;Tripartite motif-containing protein 4;cDNA FLJ35573 fis, clone SPLEN2005927, highly similar to Tripartite motif-containing protein 4;cDNA FLJ60086, highly similar to Tripartite motif-containing protein 4	Q9C037-1;Q9C037;Q9C037-2;B3KS62;B4DEC5;Q9C037-3	0	0	57923000	0	0
IPI00396015;IPI00942045;IPI00011569;IPI00847501;IPI00396018;IPI01014477;IPI01010553;IPI00472339;IPI01015400;IPI00796495	ACC-alpha;Acetyl-CoA carboxylase 1;Biotin carboxylase;Acetyl-Coenzyme A carboxylase alpha;HCG30204, isoform CRA_b;cDNA FLJ52592, highly similar to Acetyl-CoA carboxylase 1 (EC 6.4.1.2);Acetyl-Coenzyme A carboxylase alpha isoform 2 variant	Q13085-4;Q13085;Q13085-1;B2ZZ90;Q13085-2;Q13085-3;B4DIR2;F8W6G0;Q59FY4	10713000	14413000	8183900	7239600	1.14583
IPI00018311;IPI00964352;IPI00654584;IPI00011578;IPI00657724;IPI00922797	Neuroplastin;Stromal cell-derived receptor 1;Putative uncharacterized protein DKFZp566H1924;Homo sapiens clone 23742;cDNA, FLJ94993, Homo sapiens stromal cell derived factor receptor 1 (SDFR1),transcript variant alpha, mRNA;Neuroplastin, isoform CRA_b	Q9Y639-2;Q9Y639;Q9Y639-5;F5GZD0;Q9UFM8;Q9Y639-4;Q9Y499;Q9Y639-1;B2RAL7;Q9Y639-3	178920	0	508480	353360	0.514053
IPI00011592;IPI00909090;IPI00909455;IPI00470463	Cytoplasmic dynein 1 light intermediate chain 2;Dynein light intermediate chain 2, cytosolic;LIC53/55;cDNA FLJ56694, highly similar to Cytoplasmic dynein 1 light intermediate chain 2;cDNA FLJ52924, highly similar to Cytoplasmic dynein 1 light intermediate chain 2	O43237;B4DHD8;B4DZP4	3591700	2934700	2027500	1694700	0.823854
IPI00011603;IPI01015295;IPI01014869;IPI00383659	26S proteasome non-ATPase regulatory subunit 3;26S proteasome regulatory subunit RPN3;26S proteasome regulatory subunit S3;Proteasome subunit p58;cDNA FLJ56054, highly similar to 26S proteasome non-ATPase regulatory subunit 3;cDNA FLJ55739, highly similar to 26S proteasome non-ATPase regulatory subunit 3;cDNA FLJ56159, highly similar to 26S proteasome non-ATPase regulatory subunit 3;PSMD3 protein…	O43242;B4DEB0;B4DPM7;B4DV84;Q6IBN0;Q8N9M2;Q96N86;B3KNN7;F5H8K4;B4DT72	15329000	38965000	12119000	11673000	1.84487
IPI00011604	Glycine cleavage system H protein, mitochondrial;cDNA, FLJ92251, Homo sapiens glycine cleavage system protein H (aminomethyl carrier) (GCSH), mRNA;Glycine cleavage system protein H (Aminomethyl carrier);Glycine cleavage system protein H (Aminomethyl carrier), isoform CRA_a;GCSH protein;Mitochondrial glycine cleavage system H-protein	P23434;Q53XL7;Q6IAT2;Q6QN92	773700	1170600	0	0	1.51299
IPI00011609;IPI01013458;IPI00219198;IPI00219197	E6AP ubiquitin-protein ligase;Human papillomavirus E6-associated protein;Oncogenic protein-associated protein E6-AP;Renal carcinoma antigen NY-REN-54;Ubiquitin-protein ligase E3A;Ubiquitin protein ligase E3A;Ubiquitin ligase E3A isoform 1;UBE3A protein;cDNA FLJ77551, highly similar to Homo sapiens ubiquitin protein ligase E3A (human papilloma virus E6-associated protein, Angelman syndrome) (UBE3A…	Q05086-1;Q05086;Q9BUI6;F8W9C2;Q05086-3;Q5W7F7;Q05086-2;Q96GR7;Q9H2G0;Q9UBN9	942100	1398000	264130	266770	1.38014
IPI00011619;IPI00922088	3-phosphoadenosine-5-phosphosulfate synthase;Adenosine-5-phosphosulfate 3-phosphotransferase;Adenylylsulfate 3-phosphotransferase;Adenylyl-sulfate kinase;APS kinase;ATP-sulfurylase;Bifunctional 3-phosphoadenosine 5-phosphosulfate synthase 1;Sulfate adenylate transferase;Sulfate adenylyltransferase;Sulfurylase kinase 1;PAPSS1 protein;Putative uncharacterized protein PAPSS1;3-phosphoadenosine 5-pho…	O43252;Q05BW9;Q4W5F0;Q4W5H3;Q6IAX6	416830	326460	929540	0	0.242474
IPI00011631;IPI01015739;IPI01014384	Centromere/kinetochore protein zw10 homolog;cDNA, FLJ93375, highly similar to Homo sapiens ZW10, kinetochore associated, homolog (Drosophila) (ZW10), mRNA;cDNA FLJ56935, highly similar to Centromere/kinetochore protein zw10 homolog;ZW10 protein;cDNA FLJ56672, highly similar to Centromere/kinetochore protein zw10 homolog	O43264;B2R7C2;B4E1J7;A1A528;B4DUQ3	388640	695910	270190	274710	1.47325
IPI00011656	Beta-1,4-galactosyltransferase 5;Beta-1,4-GalT II;UDP-Gal:beta-GlcNAc beta-1,4-galactosyltransferase 5;UDP-galactose:beta-N-acetylglucosamine beta-1,4-galactosyltransferase 5;Beta-1.4-galactosyltransferase V	O43286;Q7LFU8	0	0	79473	0	0
IPI00011662;IPI00909783	Hepatocyte growth factor activator inhibitor type 2;Kunitz-type protease inhibitor 2;Placental bikunin;SPINT2 protein;cDNA FLJ52992, highly similar to Kunitz-type protease inhibitor 2;Serine peptidase inhibitor, Kunitz type, 2, isoform CRA_b	O43291;Q6LEU8;B4DLU1	0	513480	0	0	934.442
IPI00011676	Neural Wiskott-Aldrich syndrome protein;WASL protein;Wiskott-Aldrich syndrome-like;cDNA FLJ76749, highly similar to Homo sapiens Wiskott-Aldrich syndrome-like (WASL), mRNA;Putative uncharacterized protein DKFZp779G0847	O00401;A1JUI9;A4D0Y1;A8K180;Q68DE4	648730	471590	806630	418190	0.611381
IPI00011698;IPI00927280	18 kDa Sin3-associated polypeptide;2HOR0202;Cell growth-inhibiting gene 38 protein;Histone deacetylase complex subunit SAP18;Sin3-associated polypeptide p18	O00422	1939700	1769000	0	0	0.911997
IPI00221327;IPI00011726;IPI00647050	RNA 3-terminal phosphate cyclase;RNA terminal phosphate cyclase domain-containing protein 1;cDNA FLJ76936, highly similar to Homo sapiens RNA terminal phosphate cyclase domain 1 (RTCD1), mRNA;cDNA FLJ54857, highly similar to RNA 3-terminal phosphate cyclase (EC 6.5.1.4)	O00442-2;O00442;A8K8K1;O00442-1;B4DSL0	1465100	363130	202180	321280	0.410495
IPI00011736;IPI00929345;IPI00796770	Phosphatidylinositol 3-kinase 85 kDa regulatory subunit beta;Phosphatidylinositol 3-kinase regulatory subunit beta;PIK3R2 protein	O00459;Q05BV6;Q96CK7;Q96EV4;E9PFP1	271620	206000	76453	154690	1.03625
IPI00011770	Complex I-MLRQ;NADH dehydrogenase [ubiquinone] 1 alpha subcomplex subunit 4;NADH-ubiquinone oxidoreductase MLRQ subunit	O00483	2742800	3125400	0	0	1.13949
IPI00011875;IPI00883647;IPI00966544	Cytokine IK;IK factor;Protein Red;Protein RER;cDNA, FLJ92684, highly similar to Homo sapiens IK cytokine, down-regulator of HLA II (IK), mRNA;cDNA FLJ53904, highly similar to Protein Red;IK cytokine, down-regulator of HLA II;Chondrosarcoma-associated protein 2;Clone TCCCIA00142 mRNA sequence;Putative uncharacterized protein DKFZp564B112	Q13123;B2R5Y4;B4DEH2;Q95HA6;Q9UK43;E7EQZ7;Q9H4P6;Q9Y3Z5	358420	2349100	366250	386900	3.77551
IPI00011876	5-methylthioadenosine phosphorylase;S-methyl-5-thioadenosine phosphorylase;cDNA FLJ59758, highly similar to S-methyl-5-thioadenosine phosphorylase (EC 2.4.2.28);MTAP protein	Q13126;B4DUC8;Q05DJ2;Q6FHP1;Q6FHT1	3765800	4281300	2879400	2305300	0.991182
IPI00011898;IPI00925085;IPI00925483;IPI00925244	eIF-2B GDP-GTP exchange factor subunit epsilon;Translation initiation factor eIF-2B subunit epsilon;Eukaryotic translation initiation factor 2B, subunit 5 epsilon, 82kDa variant	Q13144;E9PC74;Q59HD8	2634800	1578300	731480	552130	0.632874
IPI00011913	Heterogeneous nuclear ribonucleoprotein A0	Q13151	13078000	9777600	7973800	10077000	0.943131
IPI00011916;IPI00893993;IPI00893242;IPI00893909	Aminoacyl tRNA synthase complex-interacting multifunctional protein 2;Multisynthase complex auxiliary component p38;Protein JTV-1;cDNA, FLJ93510, highly similar to Homo sapiens JTV1 gene (JTV1), mRNA;Putative uncharacterized protein AIMP2	Q13155;B2R7M3;F8W950;A8MU58	3692500	3827600	2223800	1721600	0.937951
IPI00011937;IPI00647280;IPI00639945;IPI00640466	Antioxidant enzyme AOE372;Peroxiredoxin IV;Peroxiredoxin-4;Thioredoxin peroxidase AO372;Thioredoxin-dependent peroxide reductase A0372;Putative uncharacterized protein PRDX4	Q13162;A6NJJ0;E9PEN3	59232000	64289000	70665000	50784000	0.885879
IPI00011970;IPI00220886;IPI00807691;IPI00550942;IPI00920990	17-beta-hydroxysteroid dehydrogenase 7;3-keto-steroid reductase;Estradiol 17-beta-dehydrogenase 7;cDNA FLJ60462, highly similar to 3-keto-steroid reductase (EC 1.1.1.270);Hydroxysteroid (17-beta) dehydrogenase 7;cDNA FLJ12867 fis, clone NT2RP2003702, highly similar to Homo sapiens 17 beta-hydroxysteroid dehydrogenase type VII (HSD17B7) mRNA;HCG2024989, isoform CRA_i;17beta-hydroxysteroid dehydrog…	P56937-1;P56937;P56937-2;P56937-3;B4DF79;Q5T250;Q9H9C0;Q5MGS6;Q9NRW5	1287400	1459300	1416600	1014900	0.915015
IPI00011996;IPI00829749;IPI00965499	Uba6-specific E2 conjugating enzyme 1;Ubiquitin carrier protein Z;Ubiquitin-conjugating enzyme E2 Z;Ubiquitin-protein ligase Z;cDNA FLJ56297, highly similar to Rattus norvegicus ubiquitin-conjugating enzyme E2Z (putative) (Ube2z), mRNA;Ubiquitin-conjugating enzyme E2Z (Putative), isoform CRA_a	Q9H832-1;Q9H832;B4DL66;Q9H832-2;D3DTW2;F8WBS1;D6RB11	278340	334520	321660	280360	1.0248
IPI00867735;IPI00011997	UPF0488 protein C8orf33	Q9H7E9-2;Q9H7E9;Q9H7E9-1	0	665910	837000	566600	1.47253
IPI00012007;IPI00935818	Adenosylhomocysteinase;S-adenosyl-L-homocysteine hydrolase;AHCY protein;cDNA FLJ52743, highly similar to Adenosylhomocysteinase (EC 3.3.1.1);cDNA, FLJ79079, highly similar to Adenosylhomocysteinase (EC 3.3.1.1)	P23526;B3KUN3;F5H737;Q1RMG2	98612000	92570000	67790000	55418000	0.88934
IPI00984795;IPI00012011;IPI00979518;IPI00978796;IPI00909841;IPI00979735;IPI01018892;IPI00978302	18 kDa phosphoprotein;Cofilin, non-muscle isoform;Cofilin-1;cDNA FLJ51435, moderately similar to Cofilin-1	E9PK25;P23528;E9PP50;B4E112;E9PQB7;E9PS23	56178000	73888000	2132300	3737000	1.33124
IPI00012066;IPI00790627;IPI00796337;IPI00216689;IPI00470509;IPI00791223;IPI01021216;IPI01022076;IPI00900327;IPI01022480;IPI00788837;IPI00027970;IPI00410587;IPI00550365;IPI00167750;IPI01021922;IPI01021465;IPI00410586;IPI00101278;IPI01022190;IPI01021049;IPI01022901	cDNA FLJ77432, highly similar to Homo sapiens poly(rC) binding protein 2 (PCBP2), transcript variant 2, mRNA;Poly(RC) binding protein 2, isoform CRA_b;Poly(RC)-binding protein 2 isoform b variant;Poly(RC) binding protein 2;Poly(RC) binding protein 2, isoform CRA_d;Alpha-CP2;Heterogeneous nuclear ribonucleoprotein E2;Poly(rC)-binding protein 2;Poly(RC) binding protein 2, isoform CRA_a;PCBP2 protei…	A8K7X6;F8VYL7;Q59HD4;Q6IPF4;Q15366;Q68Y55;Q32Q82;F8VZX2;B4DXP5;F8VRG9;B4DRD7;P57721-1;P57721;P57721-4;A8MX33;E9PFP8;Q5MJP6;P57721-5;F8VWQ4;F8W0G4;P57721-3;P57721-2;F8VXH9	12329000	12366000	6939300	6071800	0.956898
IPI00012069;IPI00619966;IPI00910902;IPI00619898	Azoreductase;DT-diaphorase;Menadione reductase;NAD(P)H dehydrogenase [quinone] 1;NAD(P)H:quinone oxidoreductase 1;Phylloquinone reductase;Quinone reductase 1;NAD(P)H menadione oxidoreductase 1, dioxin-inducible variant;cDNA FLJ60804, highly similar to NAD(P)H dehydrogenase (quinone) 1 (EC 1.6.5.2);cDNA, FLJ79145, highly similar to Homo sapiens NAD(P)H dehydrogenase, quinone 1 (NQO1);NAD(P)H dehyd…	P15559;Q53G81;B4DQP5;B7ZAD1;B4DLR8;B4DNM7;Q3B792	145470000	133780000	167820000	114910000	0.793801
IPI00012074;IPI00941649;IPI00856038;IPI00910614;IPI00856037	Heterogeneous nuclear ribonucleoprotein R;cDNA, FLJ93632, highly similar to Homo sapiens heterogeneous nuclear ribonucleoprotein R (HNRPR), mRNA;cDNA FLJ53358, highly similar to Heterogeneous nuclear ribonucleoprotein R;cDNA FLJ54544, highly similar to Heterogeneous nuclear ribonucleoprotein R;Heterogeneous nuclear ribonucleoprotein R, isoform CRA_a;Heterogeneous nuclear ribonucleoprotein-R2;cDNA…	O43390-1;O43390;B2R7W4;O43390-2;E7ERE4;B4DMB1;B4DT28;Q2L7G6;B4DMD1;E7ETM7;Q0VGD6;Q7Z334;Q6MZS5	8251700	18045000	7570400	8163200	1.65643
IPI01022506;IPI00012079;IPI00798302;IPI00908588;IPI01021182;IPI00910983;IPI01021042;IPI01020867;IPI01021052;IPI01021378;IPI01021513;REV__IPI01022506;REV__IPI00012079;REV__IPI00798302;REV__IPI01021182	cDNA FLJ54492, highly similar to Eukaryotic translation initiation factor 4B;Eukaryotic translation initiation factor 4B;cDNA FLJ59405, highly similar to Eukaryotic translation initiation factor 4B;EIF4B protein;cDNA FLJ59206, highly similar to Eukaryotic translation initiation factor 4B;cDNA FLJ59402, highly similar to Eukaryotic translation initiation factor 4B	B4DRM3;E7EX17;P23588;B4DS13;Q7Z5Y0;B4DEP6;E7EPC9;F8VX11;B4DS01	6390900	9427700	5262900	4312200	1.17901
IPI00908404;IPI00012102;IPI01011079;IPI00979679;IPI01010051;IPI01010523;IPI01015586	cDNA FLJ51188, highly similar to N-acetylglucosamine-6-sulfatase (EC3.1.6.14);Glucosamine-6-sulfatase;N-acetylglucosamine-6-sulfatase;cDNA FLJ75883, highly similar to Homo sapiens glucosamine (N-acetyl)-6-sulfatase (Sanfilippo disease IIID) (GNS), mRNA;cDNA FLJ54262, highly similar to N-acetylglucosamine-6-sulfatase (EC 3.1.6.14);cDNA FLJ51090, highly similar to N-acetylglucosamine-6-sulfatase (E…	B4E284;F6S8M0;P15586;A8K6V6;B4DYH8;B4DTT0;Q7Z3X3;F5H260;F5H4C6	1940900	2761500	1936200	2116800	1.25823
IPI00012149;IPI00927397	M phase phosphoprotein 10;U3 small nucleolar ribonucleoprotein protein MPP10;cDNA FLJ32300 fis, clone PROST2002227, highly similar to U3 small nucleolar ribonucleoprotein protein MPP10;Putative uncharacterized protein MPHOSPH10	O00566;B3KPV5;C9JX83	0	0	256390	282400	1.10145
IPI00012197	dCTP pyrophosphatase 1;Deoxycytidine-triphosphatase 1;RS21C6;XTP3-transactivated gene A protein	Q9H773	2283100	2955700	2932500	3948300	1.32372
IPI00012198	Uncharacterized protein C1orf50	Q9BV19	0	0	0	98008	934.442
IPI00012199;IPI01009116	Coiled-coil domain-containing protein 86;Cytokine-induced protein with coiled-coil domain;cDNA FLJ51395	Q9H6F5;B4DY99	174300	0	251330	317150	0.745131
IPI00012202;IPI00908660;IPI00647794;IPI00909184	Androgen receptor cofactor p44;Methylosome protein 50;p44/Mep50;WD repeat-containing protein 77;cDNA FLJ55120, moderately similar to Methylosome protein 50;WD repeat domain 77;cDNA FLJ60601, highly similar to Methylosome protein 50	Q9BQA1;B4DP38;Q5QNY9;B4DJP0	592620	568380	181040	876470	1.86755
IPI00012251;IPI00908309;IPI00917277	Transmembrane protein 177;cDNA FLJ39571 fis, clone SKMUS2002084;cDNA FLJ58852;Putative uncharacterized protein TMEM177;Putative uncharacterized protein MGC10993	Q53S58;B3KUD0;B4DR32;C9J6F8;E7ET22;B8ZZT5	0	0	276020	209190	0.75788
IPI00012268;IPI01014808;IPI00926258;IPI00926410;IPI00384420;IPI00925437;IPI00795529;IPI00925595;IPI00925813;IPI00645887;IPI00217987	26S proteasome non-ATPase regulatory subunit 2;26S proteasome regulatory subunit RPN1;26S proteasome regulatory subunit S2;26S proteasome subunit p97;Protein 55.11;Tumor necrosis factor type 1 receptor-associated protein 2;Proteasome (Prosome, macropain) 26S subunit, non-ATPase, 2;Proteasome 26S non-ATPase subunit 2 variant;Putative uncharacterized protein DKFZp564A2282;cDNA FLJ53357, highly simi…	Q13200;Q53XQ4;Q59EG8;Q9NSM5;B4DM22;B4DX07;F5GZ16;B4DXY1;E7EW34;E9PCS3	31281000	37576000	11048000	8781100	1.09516
IPI00012303;IPI00942368;IPI00954180;IPI01011716;IPI00852838;IPI00852768;IPI00030385;IPI00965813;IPI00892906;IPI01021263;IPI00852953	56 kDa selenium-binding protein;Selenium-binding protein 1;cDNA FLJ61035, highly similar to Selenium-binding protein 1;cDNA FLJ52715, highly similar to Selenium-binding protein 1;Selenium binding protein 1	Q13228-1;Q13228;B4E1F3;Q13228-2;B4DPI7;A6PVW9;A6PVW8	38837	54376	58209	64730	1.22731
IPI00514951;IPI00012313;IPI00922172	Golgi phosphoprotein 3-like;GPP34-related protein;cDNA FLJ57598, highly similar to Homo sapiens golgi phosphoprotein 3-like (GOLPH3L), mRNA	E9PFK1;Q5T5I6;Q9H4A5;B7Z6N3;F5H4M3	0	0	0	179490	934.442
IPI00012315	DR-nm23;nm23-H3;Nucleoside diphosphate kinase 3;Nucleoside diphosphate kinase C;Nucleoside diphosphate kinase	Q13232;Q9NUF9	2596600	4102300	0	0	1.57987
IPI00012340;IPI00793205;IPI01022396	Pre-mRNA-splicing factor SRp30C;Splicing factor, arginine/serine-rich 9;cDNA FLJ76387, highly similar to Homo sapiens splicing factor, arginine/serine-rich 9 (SFRS9), mRNA;cDNA FLJ56571, highly similar to Splicing factor, arginine/serine-rich 9	Q13242;A8K3M9;B4DFT9	8824300	6921400	7569400	12550000	1.18774
IPI00012341;IPI00915825;IPI00413654;IPI01009006;IPI01025047;IPI00221286	Delayed-early protein HRS;Pre-mRNA-splicing factor SRP40;Splicing factor, arginine/serine-rich 5;CS0DF038YO05 variant;Full-length cDNA clone CS0DF038YO05 of Fetal brain of Homo sapiens (human);Splicing factor, arginine/serine-rich 5, isoform CRA_c;cDNA FLJ57437, highly similar to Splicing factor, arginine/serine-rich 5;cDNA FLJ57379, highly similar to Splicing factor, arginine/serine-rich 5;Splic…	Q13243-1;Q13243;Q59EK7;Q13243-3;Q86U32;B4DUA4;B4DJK0;Q13243-2;B5BUD8;Q6FGE0	2669900	1170000	1323900	1419500	0.64838
IPI00012345;IPI00215879;IPI00556297;IPI00018203;IPI00908618	Pre-mRNA-splicing factor SRP55;Splicing factor, arginine/serine-rich 6;cDNA FLJ76823, highly similar to Homo sapiens splicing factor, arginine/serine-rich 6 (SFRS6), mRNA;Arginine/serine-rich splicing factor 6 variant	Q13247-1;Q13247;A8K588;Q13247-3;Q59GY3	10829000	7719500	4326800	4192400	0.785963
IPI00795627;IPI00967738;IPI00012353;IPI00963941;IPI00794210;IPI00793640	cDNA FLJ51883, highly similar to Mitochondrial 39S ribosomal protein L3;39S ribosomal protein L3, mitochondrial;cDNA FLJ50890, highly similar to Mitochondrial 39S ribosomal protein L3	B4DKM0;E7ETU7;P09001;B4DW56	4593900	5054600	715480	183630	0.986599
IPI00012369;IPI00877695;IPI00964981	Mitotic arrest deficient 2-like protein 1;Mitotic spindle assembly checkpoint protein MAD2A	Q13257	1240900	1264200	2123500	1956000	0.957139
IPI00012382;IPI00909847	U1 small nuclear ribonucleoprotein A;cDNA, FLJ93681, highly similar to Homo sapiens small nuclear ribonucleoprotein polypeptide A (SNRPA), mRNA	P09012;B2R802	20917000	16419000	11076000	11276000	0.865658
IPI00012426;IPI00477895	Retinoid-inducible serine carboxypeptidase;Serine carboxypeptidase 1;cDNA FLJ55993, highly similar to Retinoid-inducible serine carboxypeptidase (EC 3.4.16.-);DC39	Q9HB40-1;Q9HB40;B4DP22;Q9H2J9;Q9HB40-2	0	0	0	417360	934.442
IPI00012442;IPI01011685;IPI00442863;IPI00974560;IPI00973731;IPI00982147;IPI00979451;IPI00982712;IPI00982785;IPI00973932	ATP-dependent DNA helicase VIII;GAP SH3 domain-binding protein 1;Ras GTPase-activating protein-binding protein 1;cDNA FLJ51772, highly similar to Ras-GTPase-activating protein-binding protein 1 (EC 3.6.1.-);GTPase activating protein (SH3 domain) binding protein 1;Ras-GTPase-activating protein SH3-domain-binding protein variant;cDNA, FLJ92947, Homo sapiens Ras-GTPase-activating protein SH3-domain-…	Q13283;B7Z8K4;Q32P45;Q53HH4;Q5U0Q1;Q6FI03;F5H4D6;F8W7N6;Q6ZP53	11799000	20374000	10619000	8735700	1.2985
IPI00012443;IPI00219570;IPI00977719;IPI01008735;IPI00908774;IPI00982920	Acidic fibroblast growth factor intracellular-binding protein;FGF-1 intracellular-binding protein;FGF intracellular binding protein isoform b variant;cDNA FLJ51235, highly similar to Acidic fibroblast growth factorintracellular-binding protein;cDNA FLJ60048, highly similar to Acidic fibroblast growth factor intracellular-binding protein;cDNA, FLJ78875, highly similar to Acidic fibroblast growth f…	O43427-1;O43427;Q53F51;O43427-2;B4DKH9;E9PSD3;B4DR95;E9PJW6	94866	83668	0	0	0.88196
IPI00012451;IPI00946384	Guanine nucleotide-binding protein subunit beta-4;Transducin beta chain 4;cDNA FLJ77654, highly similar to Homo sapiens guanine nucleotide binding protein (G protein), beta polypeptide 4 (GNB4), mRNA;cDNA FLJ57161, highly similar to Guanine nucleotide-binding protein subunit beta 4	Q9HAV0;A8K3F6;B4DLV5	0	0	0	87467	934.442
IPI00012463;IPI01015120;IPI00792405;IPI01015660;IPI00981859;IPI01012335	Hepatocarcinoma high expression protein;Putative deoxyribonuclease TATDN1	Q6P1N9-1;Q6P1N9;E5RG17;Q6P1N9-2;E5RID7	0	0	345410	231370	0.669842
IPI00794659;IPI00012493;IPI00791265;IPI00794061;IPI00796373	cDNA FLJ58953, highly similar to 40S ribosomal protein S20;40S ribosomal protein S20	B4DW28;P60866;E5RJX2	22706000	32091000	0	0	1.41333
IPI00012497;IPI00555929;IPI00979267;IPI00019926;IPI01014399	Beta-adrenergic receptor kinase 1;G-protein coupled receptor kinase 2;Beta adrenergic receptor kinase 1 variant	P25098;Q59F73	193410	921400	288140	148500	2.22178
IPI00219825;IPI00012503;IPI00744835;IPI00873020;IPI01013537;IPI00556640	A1 activator;Cerebroside sulfate activator;Co-beta-glucosidase;Component C;Dispersin;Glucosylceramidase activator;Proactivator polypeptide;Protein A;Protein C;Saposin-A;Saposin-B;Saposin-B-Val;Saposin-C;Saposin-D;Sphingolipid activator protein 1;Sphingolipid activator protein 2;Sulfatide/GM1 activator;Prosaposin;Putative uncharacterized protein PSAP;Prosaposin (Variant Gaucher disease and variant…	P07602-2;P07602;B1AVU8;C9JIZ6;Q53FJ5;P07602-1;Q53Y86;P07602-3;B4DEK5;B4DRB7;Q59EN5;F8W6Z6;F5H0X6;O75905;Q5BJH1	4272700	6046500	2985500	0	0.833058
IPI00012512;IPI01011983;IPI00956295;IPI00983298;IPI00856004;IPI00985118;IPI00981826;IPI00982471	cDNA FLJ61162, highly similar to Ras-related protein R-Ras2;Ras-like protein TC21;Ras-related protein R-Ras2;Teratocarcinoma oncogene;cDNA FLJ51083, highly similar to Ras-related protein R-Ras2;cDNA FLJ52173, highly similar to Ras-related protein R-Ras2	B7Z5Z2;P62070;B7Z6C4;E9PK85;B7Z7H6	936920	1338600	1146200	1968000	1.58733
IPI00012535;IPI01013215;IPI01019083	DnaJ homolog subfamily A member 1;DnaJ protein homolog 2;Heat shock 40 kDa protein 4;Heat shock protein J2;HSDJ;Human DnaJ protein 2;cDNA FLJ76588, highly similar to Homo sapiens DnaJ (Hsp40) homolog, subfamily A, member 1 (DNAJA1), mRNA;DnaJ (Hsp40) homolog, subfamily A, member 1;DnaJ (Hsp40) homolog, subfamily A, member 1, isoform CRA_c;DnaJ (Hsp40) homolog, subfamily A, member 1, isoform CRA_b…	P31689;Q5T7Q0;Q86TL9;F5GZ88;Q9NXZ8;B7Z5C0	7346600	6014100	5702700	5296200	0.866736
IPI00012545;IPI01026516;IPI00219049;IPI00855872;IPI00297543;IPI00855725;IPI00445166;IPI01026473	TGN38 homolog;TGN46;TGN48;Trans-Golgi network integral membrane protein 2;Trans-Golgi network protein TGN51;cDNA, FLJ92838, highly similar to Homo sapiens trans-golgi network protein 2 (TGOLN2), mRNA;Trans-golgi network protein 2, isoform CRA_a	O43493-1;O43493;D6W5K3;F8WBK2;O43493-3;O43493-5;B2R686;O43493-2;O43493-4;O43493-6	250600	964660	62263	113380	3.44572
IPI00012575	Pirin	O00625	23789000	14980000	8427200	6146600	0.655776
IPI00012578;IPI00946316	Importin alpha Q1;Importin subunit alpha-4;Karyopherin subunit alpha-4	O00629	1471100	2566700	1038200	1507900	1.6238
IPI00012585;IPI00967527;IPI00963880;IPI00964815;REV__IPI00465248;REV__IPI00759806;REV__IPI00980411;REV__IPI00981903;IPI00964710;IPI00964416	Beta-hexosaminidase subunit beta;Beta-hexosaminidase subunit beta chain A;Beta-hexosaminidase subunit beta chain B;Beta-N-acetylhexosaminidase subunit beta;Cervical cancer proto-oncogene 7 protein;N-acetyl-beta-glucosaminidase subunit beta;ENC-1AS	P07686;Q5URX0	18082000	21163000	17889000	15960000	1.03203
IPI00012608;IPI00910392;IPI00514241;IPI00742773	E3 ubiquitin-protein ligase RNF5;Protein G16;Ram1 homolog;RING finger protein 5;cDNA FLJ51221, highly similar to Ubiquitin-protein ligase RMA1 (EC 6.3.2.-);Putative uncharacterized protein RNF5	Q99942;B4DJS6;E7EM95;A6NEX8;E9PN08;A6NN28	1093800	560400	0	0	0.512342
IPI00012645;IPI00218207;IPI00941774	Beta-III spectrin;Spectrin beta chain, brain 2;Spectrin, non-erythroid beta chain 2;SPTBN2 protein	O15020-1;O15020;O15020-2;A4QPE4;C1KC08;E9PJZ2	886210	110040	51675	57941	0.179106
IPI00012669;IPI00847553	Protein SMG9;Protein smg-9 homolog	Q9H0W8-1;Q9H0W8;Q9H0W8-2	0	0	0	41295	934.442
IPI00642904;IPI00012726;IPI00555747;IPI00642944;IPI00973757;IPI00983556;IPI00981184;IPI00644016;IPI00984422;IPI00641299;IPI00979132;IPI00985001	PABPC4 protein;Poly(A) binding protein, cytoplasmic 4 (Inducible form);Poly(A) binding protein, cytoplasmic 4 (Inducible form), isoform CRA_c;PABPC4 protein variant;Activated-platelet protein 1;Inducible poly(A)-binding protein;Polyadenylate-binding protein 4;Poly(A) binding protein, cytoplasmic 4 (Inducible form), isoform CRA_e	E9PBN1;Q4VC03;Q53GL4;Q59GZ7;Q6IQ30;Q13310-1;Q13310;Q13310-2;B1ANR7;Q147Y3;B1ANR0	5840000	5588900	4693800	4242600	0.933329
IPI00012728;IPI00942534;IPI00965893;IPI00401448;IPI00982418;IPI00965024;IPI00964254;IPI00965595;IPI00967718;IPI00384110	Acyl-CoA synthetase 1;Long-chain acyl-CoA synthetase 1;Long-chain acyl-CoA synthetase 2;Long-chain fatty acid-CoA ligase 2;Long-chain-fatty-acid--CoA ligase 1;Palmitoyl-CoA ligase 1;Palmitoyl-CoA ligase 2;cDNA FLJ76467, highly similar to Homo sapiens acyl-CoA synthetase long-chain family member 1 (ACSL1), mRNA;cDNA FLJ54220, highly similar to Long-chain-fatty-acid--CoA ligase 1 (EC 6.2.1.3);cDNA …	P33121-1;P33121;A8K9T3;B4E0R0;E7EPM6;B7Z452;Q108N1;P33121-2;B7Z3Z9	517210	622140	602690	434290	0.943325
IPI00012750;IPI00981398;IPI00983994;IPI00985422	40S ribosomal protein S25	P62851	24922000	29498000	1383500	1767600	1.18856
IPI00012756;IPI00908843	Interferon-induced protein with tetratricopeptide repeats 5;Retinoic acid- and interferon-inducible 58 kDa protein;cDNA, FLJ92678, highly similar to Homo sapiens interferon-induced protein with tetratricopeptide repeats 5 (IFIT5), mRNA;IFIT5 protein;cDNA FLJ53857, highly similar to Interferon-induced protein with tetratricopeptide repeats 5	Q13325;B2R5X9;Q6IAX3;B4DDV1	0	0	84166	53639	0.6373
IPI00012772;IPI01015034;IPI00976899;IPI00975850;IPI00909884;IPI00976256;IPI00792050	60S ribosomal protein L8;cDNA FLJ53750, highly similar to 60S ribosomal protein L8	P62917;E9PKU4;E9PKZ0;E9PIZ3;B4DVG7;E7EW01;E9PP36	66757000	67068000	48095000	44254000	0.969265
IPI00012773;IPI00879374;IPI00879166;IPI00879971;IPI00215764;IPI01015920;IPI01022978;IPI00879781;IPI00879521	Metastasis-associated protein MTA1;Full-length cDNA 5-PRIME end of clone CS0DK005YC03 of HeLa cells of Homo sapiens (human);Metastasis associated protein variant;MTA1 protein;Full-length cDNA 5-PRIME end of clone CS0DF014YL24 of Fetal brain of Homo sapiens (human)	Q13330-1;Q13330;E7ESY4;E9PHA7;Q86SW2;E7EN71;Q59FW1;Q9BRL8;Q13330-2;F8VSM3;Q86TR6	0	0	86171	0	0
IPI00012788;IPI00645816;IPI00006982;IPI00219939	A34.5;Antisense to ERCC-1 protein;CD3-epsilon-associated protein;DNA-directed RNA polymerase I subunit RPA34;RNA polymerase I-associated factor PAF49;CD3EAP protein;cDNA FLJ75784, highly similar to Homo sapiens CD3E antigen, epsilon polypeptide associated protein (CD3EAP), mRNA;Cancer/testis antigen 12.1;G antigen family D member 2;Protein XAGE-1	O15446-2;O15446;O15446-1;A0JLT1;A8K818;Q05BI1;Q9HD64-2;Q9HD64;Q9HD64-4	0	0	164130	194060	1.18236
IPI00012795;IPI00642205;REV__IPI00000858;REV__IPI00941607;REV__IPI00921016;REV__IPI00922214;REV__IPI00941723;REV__IPI01009325;REV__IPI00946182;REV__IPI00642023	eIF3 p36;eIF-3-beta;Eukaryotic translation initiation factor 3 subunit 2;Eukaryotic translation initiation factor 3 subunit I;TGF-beta receptor-interacting protein 1;Eukaryotic translation initiation factor 3, subunit 2 beta, 36kDa variant;cDNA FLJ77665, highly similar to Homo sapiens eukaryotic translation initiation factor 3, subunit 2 beta, 36kDa (EIF3S2), mRNA;cDNA FLJ78316, highly similar to…	Q13347;Q53HU7;Q5U0F4;Q9P1D9	13334000	12314000	11927000	10429000	0.900321
IPI00012828;IPI01010885;IPI00927496;IPI00926442;IPI00303933;IPI00790196;IPI00011522;IPI00924606;IPI00789589	3-ketoacyl-CoA thiolase, peroxisomal;Acetyl-CoA acyltransferase;Beta-ketothiolase;Peroxisomal 3-oxoacyl-CoA thiolase;cDNA FLJ55549, highly similar to 3-ketoacyl-CoA thiolase, peroxisomal (EC 2.3.1.16);3-oxoacyl-CoA thiolase;Putative uncharacterized protein ACAA1;ACAA1 protein	P09110;B4DEN6;F5GXL8;Q8NCW8;C9JDE9;Q96CA6	3243800	4955600	2070900	2875900	1.47355
IPI00012833	Protein phosphatase X;Serine/threonine-protein phosphatase 4 catalytic subunit;Serine/threonine-protein phosphatase	P60510;Q5U086	698020	973800	2328700	1406300	0.786363
IPI00012835;IPI00554626;IPI00964890;IPI00968298;IPI00964334;IPI00964612;IPI00964078;IPI00966719;IPI00010136;IPI00647506;IPI00010120;IPI00965152;IPI00965405	C-terminal-binding protein 1;C-terminal binding protein 1;C-terminal binding protein 1, isoform CRA_b	Q13363;Q4KMQ8;Q7Z2Q5;D6RAX2	919730	638020	849260	265830	0.510941
IPI00012837;IPI00909299	Conventional kinesin heavy chain;Kinesin-1 heavy chain;Ubiquitous kinesin heavy chain;cDNA FLJ76989, highly similar to Homo sapiens kinesin family member 5B (KIF5B), mRNA;Kinesin family member 5B, isoform CRA_a;KIF5B protein	P33176;A8K048;D3DRX6;Q2TA90;Q66K46;Q6P164	17030000	19955000	6917900	6713900	1.11362
IPI00012855	Protein PM1;Transmembrane protein 11;cDNA FLJ51273, highly similar to Transmembrane protein 11	P17152;B7Z587	1163700	2123800	2188600	3575200	1.70003
IPI00012865;IPI00218797;IPI00218799;IPI00218798;IPI00925723	Choline phosphatase 1;Phosphatidylcholine-hydrolyzing phospholipase D1;Phospholipase D1;Phospholipase D1 variant;Putative uncharacterized protein PLD1	Q13393-1;Q13393;Q59EA4;Q13393-2;Q13393-4;Q13393-3;C9IY79	356750	401290	864370	746670	0.940088
IPI00012912	Carnitine O-palmitoyltransferase 2, mitochondrial;Carnitine palmitoyltransferase II;Carnitine O-palmitoyltransferase II, mitochondrial variant	P23786;Q53G79	1828200	4012000	1824000	1756100	1.57935
IPI00890743;IPI00012970;IPI00890827;IPI01012187;IPI00514237	Serine/threonine-protein phosphatase 6 catalytic subunit	O00743-3;O00743;O00743-1;O00743-2	2175700	2774400	1566400	1516000	1.14652
IPI00012989;IPI00644131;IPI00925850	Lysosomal acid alpha-mannosidase;Lysosomal alpha-mannosidase;Lysosomal alpha-mannosidase A peptide;Lysosomal alpha-mannosidase B peptide;Lysosomal alpha-mannosidase C peptide;Lysosomal alpha-mannosidase D peptide;Lysosomal alpha-mannosidase E peptide;Mannosidase alpha class 2B member 1;Mannosidase alpha-B;cDNA FLJ76867, highly similar to Homo sapiens mannosidase, alpha, class 2B, member 1 (MAN2B1…	O00754;A8K6A7;Q59E90;Q93093;B4E0K9	662330	661460	833640	715720	0.920593
IPI00030654;IPI00012998;IPI00647126;IPI01025254;IPI00910864;IPI01021069	Cleavage and polyadenylation specificity factor 68 kDa subunit;Cleavage and polyadenylation specificity factor subunit 6;Pre-mRNA cleavage factor Im 68 kDa subunit;Protein HPBRII-4/7;Putative uncharacterized protein CPSF6	Q16630-2;Q16630;Q16630-1;C9JGC2;F8WJN3;Q16630-3	3600700	7738900	1466300	1424000	1.80835
IPI00013002;IPI00375615;IPI00335561;IPI00335560;IPI00375616	UbcH10;Ubiquitin carrier protein C;Ubiquitin-conjugating enzyme E2 C;Ubiquitin-protein ligase C;Ubiquitin carrier protein	O00762;B2R4U3;Q5TZN3;A6NP33;E1P5N7	257750	625430	0	0	2.4265
IPI00013004;IPI00418202;IPI00216320;IPI00791490;IPI00793433	Pyridoxal kinase;Pyridoxine kinase	O00764-1;O00764;O00764-3;F2Z2Y4;O00764-2;F2Z3F8	8000900	8686100	5157800	4655600	1.01391
IPI00013068;IPI00984035;IPI01015563;IPI00974080;IPI00977156;IPI00976006;IPI00974151;IPI00977424;IPI00973922;IPI00974294	eIF-3 p48;Eukaryotic translation initiation factor 3 subunit 6;Eukaryotic translation initiation factor 3 subunit E;Viral integration site protein INT-6 homolog;cDNA, FLJ93685, highly similar to Homo sapiens eukaryotic translation initiation factor 3, subunit 6 48kDa (EIF3S6), mRNA;cDNA FLJ42184 fis, clone THYMU2031994, highly similar to Eukaryotic translation initiation factor 3 subunit 6;Eukary…	P60228;B2R806;B3KW56;Q6IAX5;E5RGA2	13134000	10657000	7661400	6447500	0.822514
IPI00013070;IPI00167147;IPI01009355;IPI00736859;IPI00402391;IPI00386971	Adenovirus early region 1B-associated protein 5;E1B-55 kDa-associated protein 5;Heterogeneous nuclear ribonucleoprotein U-like protein 1;cDNA FLJ78309, highly similar to Homo sapiens heterogeneous nuclear ribonucleoprotein U-like 1 (HNRPUL1), transcript variant 1, mRNA;cDNA FLJ78252, highly similar to Homo sapiens heterogeneous nuclear ribonucleoprotein U-like 1 (HNRPUL1), transcript variant 1, m…	Q9BUJ2-1;Q9BUJ2;A8K5K0;A8K6U7;Q9BUJ2-2;A8K3W4;B7Z4B8;Q9BUJ2-4;B3KM60;Q9BUJ2-3	4839600	8096200	3521100	3401800	1.37524
IPI00013122	Hsp90 chaperone protein kinase-targeting subunit;Hsp90 co-chaperone Cdc37;p50Cdc37;CDC37 protein;MBD5 protein	Q16543;A1L0W4;Q6FG59	8444000	7773500	3805900	3645500	0.932171
IPI00013146;IPI00793335;IPI00791542;IPI00789525;IPI00944990;IPI00792175;IPI00945124;IPI00946566	28S ribosomal protein S22, mitochondrial;cDNA FLJ78575;Mitochondrial ribosomal protein S22 variant;Mitochondrial ribosomal protein S22;cDNA PSEC0127 fis, clone PLACE1003724, highly similar to Mitochondrial 28S ribosomal protein S22	P82650;A8K9Y7;E9PGX2;Q59GX8;Q96Q16;Q8NBL6	4279800	4735900	3018400	3417200	1.11714
IPI00013167;IPI00796072;IPI00927346;IPI00926139	28S ribosomal protein S25, mitochondrial;cDNA FLJ59193, highly similar to Mitochondrial 28S ribosomal protein S25;cDNA FLJ54123, moderately similar to Mitochondrial 28S ribosomal protein S25;Mitochondrial ribosomal protein S25	P82663;B4DFJ5;B4DQG6;E7EPW2;Q96Q22	1282000	701100	847220	579740	0.601554
IPI00013174;IPI00556514;IPI00644837;IPI00917085;IPI00916896;IPI00969146;IPI01009009	Paraspeckle protein 2;RNA-binding motif protein 14;RNA-binding protein 14;RRM-containing coactivator activator/modulator;Synaptotagmin-interacting protein;cDNA FLJ59137, highly similar to RNA-binding protein 14;RNA binding motif protein 14 variant	Q96PK6-1;Q96PK6;B4DNG4;Q59GV2	6505500	1657800	5803900	4820800	0.526313
IPI00013180;IPI00922484;IPI00925240;IPI00925053;IPI00925500	Protein BUD31 homolog;Protein EDG-2;Protein G10 homolog;BUD31 homolog (Yeast), isoform CRA_b;cDNA FLJ53814, highly similar to Protein G10 homolog;cDNA, FLJ79376, highly similar to Protein G10 homolog;Putative uncharacterized protein BUD31	P41223;B7Z4S9;C9JNV2	577790	421320	0	0	0.729192
IPI00013184;IPI00440719;IPI00793465;IPI00791664;IPI00644194;IPI00853145;IPI00641919	N-alpha-acetyltransferase 10, NatA catalytic subunit;N-terminal acetyltransferase complex ARD1 subunit homolog A;ARD1 homolog A, N-acetyltransferase (S. cerevisiae), isoform CRA_b;Putative uncharacterized protein NAA10;cDNA FLJ60470, highly similar to N-terminal acetyltransferase complex ARD1 subunit homolog A (EC 2.3.1.88);ARD1 homolog A, N-acetyltransferase (S. cerevisiae), isoform CRA_a;cDNA, …	P41227;A6NM98;B4DFG1;B7Z9N2;Q6P4J0;A8MWP7;F8W808;C9JN83	6896200	7893400	6776500	2669900	0.772583
IPI00013195;IPI00555553;IPI00981529;IPI00985377;IPI00984653	39S ribosomal protein L49, mitochondrial;Neighbor of FAU;Protein NOF1;Mitochondrial ribosomal protein L49 variant	Q13405;Q59GE9	710610	944160	0	0	1.32866
IPI00013212;IPI00910540	C-Src kinase;Protein-tyrosine kinase CYL;Tyrosine-protein kinase CSK;cDNA FLJ78579, highly similar to Homo sapiens c-src tyrosine kinase (CSK), mRNA;cDNA FLJ45770 fis, clone NETRP2002197, highly similar to Tyrosine-protein kinase CSK (EC 2.7.10.2);cDNA, FLJ93062, Homo sapiens c-src tyrosine kinase (CSK), mRNA;C-src tyrosine kinase, isoform CRA_a;cDNA FLJ55227, highly similar to Tyrosine-protein k…	P41240;A8K3B6;B2R6Q4;B4DMZ0;B5BU52;Q53EL3;B4DP99;E7EQW6	1558100	1364800	394910	359030	0.882653
IPI00013214;IPI00940786;IPI00385434	DNA polymerase alpha holoenzyme-associated protein P1;DNA replication licensing factor MCM3;p102;P1-MCM3;RLF subunit beta;cDNA, FLJ93378, highly similar to Homo sapiens MCM3 minichromosome maintenance deficient 3 (S. cerevisiae) (MCM3), mRNA;cDNA FLJ55599, highly similar to DNA replication licensing factor MCM3;MCM3 minichromosome maintenance deficient 3 (S. cerevisiae), isoform CRA_b;Minichromos…	P25205;B2R7C5;B4DWW4;Q53HJ4;Q8NHX6;B4DS46;B4DUQ9	13176000	11024000	9296400	7833800	0.839154
IPI00013216;IPI00917775	Origin recognition complex subunit 2;cDNA FLJ60060, highly similar to Origin recognition complex subunit 2;cDNA, FLJ79332, highly similar to Origin recognition complex subunit 2	Q13416;B4DYU9	0	0	188730	88298	0.467853
IPI00013218;IPI00956229;IPI00644150	Patatin-like phospholipase domain-containing protein 4;Protein GS2;cDNA FLJ50377, highly similar to Patatin-like phospholipase domain-containing protein 4;Putative uncharacterized protein PNPLA4	P41247;B4E362;C9IZF6	0	0	370300	595530	1.60824
IPI00013219;IPI00921075;IPI00922759;IPI01012931;IPI00984656;IPI00985220	59 kDa serine/threonine-protein kinase;ILK-1;ILK-2;Integrin-linked protein kinase;p59ILK;cDNA FLJ50979, moderately similar to Integrin-linked protein kinase (EC 2.7.11.1);cDNA FLJ53825, highly similar to Integrin-linked protein kinase 1 (EC 2.7.11.1)	Q13418;B7Z418;B7Z1I0	732060	1189000	629130	810280	1.46877
IPI00013241	Ubiquitin-like protein 5;cDNA, FLJ92155, highly similar to Homo sapiens ubiquitin-like 5 (UBL5), mRNA	Q9BZL1;B2R4N3	636240	452940	0	0	0.711901
IPI00902991;IPI00013256;IPI00607841;IPI00909622;IPI01012987;IPI00550906;IPI01009007	BetaCstF-64 variant 2;CF-1 64 kDa subunit;Cleavage stimulation factor 64 kDa subunit;Cleavage stimulation factor subunit 2;cDNA FLJ58787, highly similar to Cleavage stimulation factor 64 kDa subunit;CF-1 64 kDa subunit tau variant;Cleavage stimulation factor 64 kDa subunit tau variant;Cleavage stimulation factor subunit 2 tau variant;TauCstF-64	B3V096;E7EWR4;P33240-1;P33240;P33240-2;B4DUD5;E9PID8;Q9H0L4	855960	474880	965800	831670	0.717191
IPI00013271;IPI00902975;IPI00909815;IPI00984604	Degradation in endoplasmic reticulum protein 1;Der1-like protein 1;Derlin-1;cDNA FLJ57771, highly similar to Derlin-1	Q9BUN8-1;Q9BUN8;Q9BUN8-2;B4E1G1;E5RGY0	1167700	1516000	809280	1192300	1.36992
IPI00927614;IPI00013272;IPI00220522;IPI01009738;IPI00925587	cDNA FLJ54338, highly similar to Golgin subfamily A member 4;Golgi autoantigen, golgin subfamily a, 4 variant;256 kDa golgin;Golgin subfamily A member 4;Golgin-245;Protein 72.1;Trans-Golgi p230;cDNA FLJ77065, highly similar to Homo sapiens golgi autoantigen, golgin subfamily a, 4 (GOLGA4), mRNA;CTCL tumor antigen se20-7;Putative uncharacterized protein GOLGA4	B4DTF3;F8W8Q7;Q59EW8;Q13439-1;Q13439;A8K3D5;Q13439-4;Q9H2G3;Q13439-3;C9JHJ5	230030	326870	123740	74230	1.13379
IPI00013296;IPI00894147;IPI00984608	40S ribosomal protein S18;Ke-3	P62269	60099000	51550000	922450	1626200	0.871435
IPI00013297;IPI00926884	28 kDa heat- and acid-stable phosphoprotein;PDGFA-associated protein 1;PDGF-associated protein	Q13442	8101300	11259000	10947000	7177700	0.967892
IPI00013396;IPI00641788;IPI00644813	U1 small nuclear ribonucleoprotein C	P09234;Q5TAL4;Q53G33;Q5TAL3	4485500	3885300	2102000	3027000	1.04931
IPI00013404;IPI01014946;IPI00909962	Deletion target in pancreatic carcinoma 4;Mothers against decapentaplegic homolog 4;SMAD family member 4;SMAD4;cDNA FLJ59261, highly similar to Mothers against decapentaplegic homolog 4 (SMAD4)	Q13485;Q9BYG6;B4DZP1;E7EUB6	0	0	0	1178400	934.442
IPI00013415;IPI00893703;IPI00983900	40S ribosomal protein S7;cDNA, FLJ92055, Homo sapiens ribosomal protein S7 (RPS7), mRNA;Putative uncharacterized protein RPS7;Ribosomal protein S7, isoform CRA_b	P62081;Q57Z92;B5MCP9	66635000	74653000	113340000	70030000	0.803906
IPI00013449;IPI01014712;IPI00909503	A15 homolog;Putative NF-kappa-B-activating protein 321;T245 protein;Tetraspanin TM4-D;Tetraspanin-6;Transmembrane 4 superfamily member 6;cDNA FLJ90591 fis, clone PLACE1001081, highly similar to Tetraspanin-6;Transmembrane 4 superfamily member 6 variant;cDNA FLJ52167, highly similar to Tetraspanin-6;cDNA FLJ50175, highly similar to Tetraspanin-6	O43657;B3KQJ7;Q59ED5;B4DUZ1;E7EUC3;B4DRB0	0	0	143540	127690	0.889578
IPI00013452;IPI01009785;IPI00909383	Bifunctional aminoacyl-tRNA synthetase;Cell proliferation-inducing gene 32 protein;Glutamate--tRNA ligase;Glutamyl-tRNA synthetase;Proline--tRNA ligase;Prolyl-tRNA synthetase;cDNA FLJ58269, highly similar to Bifunctional aminoacyl-tRNA synthetase;EPRS protein;cDNA FLJ56021, highly similar to Bifunctional aminoacyl-tRNA synthetase[Includes: Glutamyl-tRNA synthetase (EC 6.1.1.17)	P07814;B4DP50;F5H7I7;Q3KQZ8;B4DKX5;E7EMN0	27226000	31399000	15976000	14744000	1.06808
IPI00643554;IPI00013454;IPI00216532	Regulator of G-protein signaling 10	O43665-3;O43665;O43665-1;O43665-2	101410	159420	201320	382060	1.78866
IPI00013455;IPI00027172;IPI00217113;IPI01013425;IPI00873870;IPI01012520;IPI00747225;IPI00384485;IPI00788776;IPI01010481;IPI01010166	CAP-Gly domain-containing linker protein 1;Cytoplasmic linker protein 1;Cytoplasmic linker protein 170 alpha-2;Reed-Sternberg intermediate filament-associated protein;Restin;Cytoplasmic linker protein CLIP-170;CLIP1 protein;cDNA FLJ45045 fis, clone BRAWH3021580, highly similar to Restin (Cytoplasmic linker protein 170 alpha-2);Restin isoform a variant;Restin isoform b	P30622-3;P30622;O43667;P30622-1;Q6P5Z9;P30622-2;B3KXA5;F5H0N7;F5H0P3;Q59GJ4;Q6Q318	3859300	4174300	1294200	472800	0.901737
IPI00792837;IPI00935311;IPI00013457;IPI00219759;IPI00219760;IPI00925888	Zinc finger protein 207 variant;Zinc finger protein 207;Putative uncharacterized protein ZNF207;Putative uncharacterized protein DKFZp761N202	E1P660;Q59G94;O43670-1;O43670;O43670-2;A8MTG3;O43670-3;Q8N395	824480	782400	887890	769320	0.906183
IPI00947328;IPI00013459;IPI00956100;IPI00946352;IPI00556190;IPI00947509;IPI00947218	Complex I-SGDH;NADH dehydrogenase [ubiquinone] 1 beta subcomplex subunit 5, mitochondrial;NADH-ubiquinone oxidoreductase SGDH subunit;cDNA, FLJ94443, highly similar to Homo sapiens NADH dehydrogenase (ubiquinone) 1 beta subcomplex, 5, 16kDa (NDUFB5), mRNA;NADH dehydrogenase (Ubiquinone) 1 beta subcomplex, 5, 16kDa, isoform CRA_e;NDUFB5 protein;NADH dehydrogenase (Ubiquinone) 1 beta subcomplex, 5,…	O43674;B2R9L0;D3DNS1;E7EWP0;Q05D62;Q561V6	502430	421830	0	0	0.83958
IPI00013466;IPI00910220	Arsenical pump-driving ATPase;Arsenite-stimulated ATPase;ATPase ASNA1;hARSA-I;hASNA-I;Transmembrane domain recognition complex 40 kDa ATPase subunit;cDNA FLJ60230, highly similar to Arsenical pump-driving ATPase (EC 3.6.3.16)	O43681;E7EVN0;B4DEE5	3965600	5789800	3316100	3261900	1.24307
IPI00013468;IPI00514701;IPI00644108;IPI01010654;IPI00644568	Mitotic checkpoint protein BUB3;cDNA FLJ57899, highly similar to Mitotic checkpoint protein BUB3	O43684-1;O43684;O43684-2;B4DDM6	15337000	12860000	10003000	8135100	0.828536
IPI00013475;IPI00930715;IPI01015204;IPI01015236;IPI01014387;IPI00975573;IPI00827736	Tubulin beta-2A chain;TUBB2A protein;cDNA, FLJ93005, highly similar to Homo sapiens tubulin, beta polypeptide (TUBB), mRNA;cDNA FLJ52378, highly similar to Tubulin beta-7 chain;cDNA FLJ53906, highly similar to Tubulin beta chain;XTP3TPA-transactivated protein 1;TUBB protein	Q13885;A5D906;A5D907;B2R6L0;F5H8C9;B4E052;B7Z4N1;E7EWR1;Q1KSF8;Q6P602;Q96B85;E7EX69	62364000	82442000	34976000	58856000	1.45159
IPI00013485;IPI00871956;IPI00979595;IPI00985370;IPI00977151;IPI00386445;IPI00977651;IPI00981233;IPI00955904;IPI00442381;IPI00017346;IPI00976489	40S ribosomal protein S2;40S ribosomal protein S4;Protein LLRep3;Ribosomal protein S2	P15880;Q3KQT6;Q6IPX5;Q8J014;Q8N5L9;E9PQD7;E9PMM9;E9PM36	85768000	78119000	54907000	31911000	0.782157
IPI00013508;IPI00759776;IPI00909239;IPI00921118;IPI01011340;IPI01025025;IPI01025172;IPI01025024;IPI01026210;IPI01009456;IPI01024806;IPI01009258;IPI01026323;IPI01026407;IPI01024949;IPI01010091;IPI01026196;IPI00963994	Alpha-actinin cytoskeletal isoform;Alpha-actinin-1;F-actin cross-linking protein;Non-muscle alpha-actinin-1;ACTN1 protein;Actinin alpha 1 isoform b;cDNA FLJ54739, highly similar to Alpha-actinin-1;Full-length cDNA clone CS0DB009YA03 of Neuroblastoma of Homo sapiens (human);Actinin alpha 1 isoform 3;cDNA FLJ40884 fis, clone UTERU2000607, highly similar to Alpha-actinin-1;cDNA FLJ53313, highly simi…	P12814-1;P12814;A1L0V1;Q1HE25;P12814-2;B7Z565;Q86TX4;B7TY16;B3KUX9;B4DFY0;F5GZI9	39288000	55751000	22560000	24949000	1.30481
IPI00013678;IPI00914855;IPI00760637;IPI00394889	Metaxin-1;Mitochondrial outer membrane import complex protein 1;Metaxin 1	Q13505-1;Q13505;Q13505-3;B1AVS1;Q13505-2	3488400	2064300	4433400	3949800	0.759184
IPI00749113;IPI00013679	Deoxyuridine 5-triphosphate nucleotidohydrolase, mitochondrial;dUTP pyrophosphatase	P33316-3;P33316	0	0	0	1079200	934.442
IPI01026194;IPI00013683;IPI01013705;IPI01015284;IPI00640115;IPI01011318;IPI01024745;IPI01025600;IPI01024873;IPI01026537	Tubulin beta-3 chain;Tubulin beta-4 chain;Tubulin beta-III;cDNA, FLJ95457, highly similar to Homo sapiens tubulin, beta, 4 (TUBB4), mRNA;Tubulin, beta, 4 variant;cDNA FLJ16289 fis, clone OCBBF2009920, highly similar to TUBULIN BETA-3 CHAIN;cDNA FLJ77784;HCG1983504, isoform CRA_f;TUBB3 protein	Q13509;B2RBD5;Q53G92;A8K854;Q9BV28	1200700	1683900	1077200	2565700	1.86558
IPI00013706;IPI00922449	39S ribosomal protein L20, mitochondrial;cDNA FLJ57630, moderately similar to Homo sapiens mitochondrial ribosomal protein L20 (MRPL20), mRNA	Q9BYC9;B7Z746	1158700	881470	0	0	0.760741
IPI00013721;IPI00976830	PRP4 kinase;PRP4 pre-mRNA-processing factor 4 homolog;Serine/threonine-protein kinase PRP4 homolog;cDNA FLJ51417, highly similar to Serine/threonine-protein kinase PRP4 homolog (EC 2.7.11.1);HCG1820375, isoform CRA_a;Protein-serine/threonine kinase	Q13523;B4DZQ5;D3DWH5;F5H2U2;Q15456	0	0	0	41774	934.442
IPI00013723;IPI00903344;IPI00006667;IPI00644298	Peptidyl-prolyl cis-trans isomerase NIMA-interacting 1;Peptidyl-prolyl cis-trans isomerase Pin1;Rotamase Pin1;cDNA FLJ40239 fis, clone TESTI2023436, highly similar to Peptidyl-prolyl cis-trans isomerase NIMA-interacting 1 (EC 5.2.1.8);Prolyl isomerase	Q13526;B3KUM4;E7EQR5;Q8NFL2	2039400	1977300	0	0	0.96955
IPI00013744;IPI00964154;IPI00964626;IPI00966789;IPI00967476	CD49 antigen-like family member B;Collagen receptor;Integrin alpha-2;Platelet membrane glycoprotein Ia;VLA-2 subunit alpha;GPIa protein;Integrin alpha 2;Integrin alpha-2 subunit	P17301;E7ESP4;F1C628;F1C629;E7EMF1;E9PB77;F1C627;Q16183;Q71V33;Q9NNZ2	2509200	1667900	2861400	2696500	0.812647
IPI00013774;IPI01010320;IPI00910637;IPI00514649;IPI01009997	Histone deacetylase 1;cDNA FLJ51764, highly similar to Histone deacetylase 1;HDAC1 protein;Histone deacetylase 1, isoform CRA_a;Putative uncharacterized protein DKFZp686H12203	Q13547;B4DRG0;B5BU61;Q6IT96;F5GXM1;Q5HYD4	3687800	3427800	1534000	1700500	0.982094
IPI00013789;IPI00879515;IPI00879662;IPI00878988	Protein NN8-4AG;Retinoic acid-induced protein 15;SET and MYND domain-containing protein 5;cDNA FLJ52688, highly similar to SET and MYND domain-containing protein 5;cDNA FLJ52663, highly similar to SET and MYND domain-containing protein 5;Putative uncharacterized protein SMYD5	Q6GMV2;B4DUT1;B4DX46;C9IYN9	139440	112960	165180	0	0.370823
IPI00013808;IPI01015738;IPI00908458;IPI00845465;IPI00908776;IPI00942539;IPI00903019	Alpha-actinin-4;F-actin cross-linking protein;Non-muscle alpha-actinin 4;ACTN4 protein;cDNA FLJ58087, highly similar to Alpha-actinin-4	O43707;D6PXK4;Q96BG6;B4E337;E7EV83	179160000	302360000	102460000	120430000	1.50128
IPI00924769;IPI00013810;IPI00925314	Putative uncharacterized protein WBSCR22;Uncharacterized methyltransferase WBSCR22;Williams-Beuren syndrome chromosomal region 22 protein;cDNA FLJ78132, highly similar to Homo sapiens Williams Beuren syndrome chromosome region 22 (WBSCR22), mRNA;cDNA, FLJ95974, Homo sapiens Williams Beuren syndrome chromosome region 22(WBSCR22), mRNA;Williams Beuren syndrome chromosome region 22, isoform CRA_b	C9K060;O43709-1;O43709;A8K501;Q75ME3	0	0	0	139180	934.442
IPI00013830;IPI00910816;IPI01025271;IPI00943237;IPI01025390	Nuclear protein SkiP;Nuclear receptor coactivator NCoA-62;Ski-interacting protein;SNW domain-containing protein 1;cDNA FLJ51388, highly similar to SNW domain-containing protein 1;cDNA, FLJ78986, highly similar to SNW domain-containing protein 1;SNW1 protein;cDNA FLJ59238, highly similar to SNW domain-containing protein 1;Nuclear receptor coactivator NC0A-62	Q13573;B4DY36;B7Z9X2;Q0D2M5;Q6I9S2;Q6P151;B4DEG7;Q9ULA6;E9PGQ7	683430	643680	387020	313460	0.894147
IPI00013847;IPI00979840	Complex III subunit 1;Core protein I;Cytochrome b-c1 complex subunit 1, mitochondrial;Ubiquinol-cytochrome-c reductase complex core protein 1;cDNA FLJ51625, highly similar to Ubiquinol-cytochrome-c reductase complex coreprotein I, mitochondrial (EC 1.10.2.2);cDNA FLJ52292, highly similar to Ubiquinol-cytochrome-c reductase complex coreprotein I, mitochondrial (EC 1.10.2.2)	P31930;B4DUL5;B4DZB9	11764000	11365000	7990600	7969200	0.978719
IPI00013860;IPI00915850	3-hydroxyisobutyrate dehydrogenase, mitochondrial;3-hydroxyisobutyrate dehydrogenase;3-hydroxyisobutyrate dehydrogenase;3-hydroxyisobutyrate dehydrogenase, isoform CRA_a;cDNA, FLJ96784, Homo sapiens 3-hydroxyisobutyrate dehydrogenase (HIBADH), mRNA;NS5ATP1	P31937;Q546Z2	7775800	7390800	5563900	5647200	0.977383
IPI00013862;IPI00787559;IPI00938328;IPI00892966;IPI00892836	dTMP kinase;Thymidylate kinase;Deoxythymidylate kinase (Thymidylate kinase) variant;Deoxythymidylate kinase (Thymidylate kinase);Deoxythymidylate kinase (Thymidylate kinase), isoform CRA_b;DTYMK protein;Putative uncharacterized protein tmp_locus_5;LOC727761 protein	P23919;Q53F55;Q6FGU2;B7ZW70	26589000	28818000	23834000	19952000	0.967217
IPI00013871;IPI00979136;IPI00943207;IPI01008934;IPI01018616;IPI01016072;IPI00978090;IPI00976088	Ribonucleoside-diphosphate reductase large subunit;Ribonucleoside-diphosphate reductase subunit M1;Ribonucleotide reductase large subunit;Ribonucleoside-diphosphate reductase;cDNA FLJ51133, highly similar to Ribonucleoside-diphosphate reductase large subunit (EC 1.17.4.1);cDNA FLJ51135, highly similar to Ribonucleoside-diphosphate reductase large subunit (EC 1.17.4.1)	P23921;B4E0I8;Q53GZ5;B4DNN4;B4DXB0;E9PD78;B4DXD1;E9PL69;B4DS95;F5H861	1390200	1870000	760000	640170	1.16741
IPI00013877;IPI00216492;IPI00216493;IPI00908651;IPI00216494;IPI00216495;IPI00216496	Heterogeneous nuclear ribonucleoprotein 2H9;Heterogeneous nuclear ribonucleoprotein H3;Heterogeneous nuclear ribonucleoprotein H3 isoform a variant;cDNA FLJ57726, highly similar to Heterogeneous nuclear ribonucleoprotein H3	P31942-1;P31942;Q53F48;P31942-2;P31942-3;B4DHY1;P31942-4	10174000	6662700	7265000	8189100	0.851643
IPI00479191;IPI00013881;IPI00908896;IPI00964535;IPI00967216;IPI00966932;IPI00966018;IPI00963924;IPI00968132;IPI00965435;IPI00964846;IPI00967835;IPI00980668;IPI00977852;IPI00981333;IPI00984284;IPI00974526;IPI00964237;IPI00983613;IPI00981980;IPI00982782;IPI00965156;IPI00967535;IPI00978571;IPI00984925	Heterogeneous nuclear ribonucleoprotein H;Heterogeneous nuclear ribonucleoprotein H, N-terminally processed	P31943;E9PCY7;D6RBM0;D6RIU0;D6RIT2;D6RIH9;D6RJ04;D6RDU3;D6RFM3;D6R9T0;D6RAM1	56413000	59268000	61102000	60119000	1.01593
IPI00013885	Caspase-14;Caspase-14 subunit p10;Caspase-14 subunit p19;Caspase 14;Caspase 14, apoptosis-related cysteine peptidase;cDNA, FLJ94644, Homo sapiens caspase 14, apoptosis-related cysteine protease(CASP14), mRNA	P31944;A9UFC0;B2CIS9	0	0	0	32754	934.442
IPI00013890;IPI00411765	14-3-3 protein sigma;Epithelial cell marker protein 1;Stratifin	P31947-1;P31947;P31947-2	100940000	76687000	50963000	58896000	0.892563
IPI00013891;IPI01014274;IPI00220447	Transformer-2 protein homolog A;Transformer-2 protein homolog alpha;cDNA, FLJ95674, Homo sapiens transformer-2 alpha (htra-2 alpha) (HSU53209), mRNA;Putative MAPK activating protein;Putative uncharacterized protein HSU53209;Transformer-2 alpha, isoform CRA_a;cDNA FLJ50682, highly similar to Transformer-2 protein homolog;cDNA FLJ50689, highly similar to Transformer-2 protein homolog;cDNA FLJ50614,…	Q13595-1;Q13595;Q549U1;B4DUA9;Q13595-2;B4DQI6	1266400	1082100	1562100	2134200	1.13711
IPI00013894;IPI00479946;IPI00908463;IPI01014301;IPI01010503;IPI01013938	Hsc70/Hsp90-organizing protein;Renal carcinoma antigen NY-REN-11;Stress-induced-phosphoprotein 1;Transformation-sensitive protein IEF SSP 3521;cDNA FLJ76863, highly similar to Homo sapiens stress-induced-phosphoprotein 1 (Hsp70/Hsp90-organizing protein) (STIP1), mRNA;STIP1 protein;cDNA FLJ54451, highly similar to Stress-induced-phosphoprotein 1	P31948;A8K690;Q3ZCU9;B4DM70;F5H0T1	42454000	80860000	26055000	20931000	1.48581
IPI00013895	Calgizzarin;Metastatic lymph node gene 70 protein;Protein S100-A11;Protein S100-C;S100 calcium-binding protein A11;cDNA, FLJ92471, highly similar to Homo sapiens S100 calcium binding protein A11 (calgizzarin) (S100A11), mRNA	P31949;B2R5H0	90589000	77604000	0	0	0.85666
IPI00013909;IPI00952737;IPI00759583	Apoptosis-inducing factor 2;Apoptosis-inducing factor homologous mitochondrion-associated inducer of death;Apoptosis-inducing factor-like mitochondrion-associated inducer of death;p53-responsive gene 3 protein;Putative uncharacterized protein AIFM2	Q9BRQ8-1;Q9BRQ8;C9JI05;Q9BRQ8-2	782030	745560	1574200	688250	0.608519
IPI00013917	40S ribosomal protein S12	P25398	20819000	22784000	0	281460	1.1079
IPI00013925;IPI01025139;IPI01022887;IPI00982218;IPI01026394;IPI01025163;IPI00941286;IPI00815821;IPI01026289	Galactose-1-phosphate uridylyltransferase;UDP-glucose--hexose-1-phosphate uridylyltransferase;cDNA FLJ38818 fis, clone LIVER2007783, highly similar to Galactose-1-phosphate uridylyltransferase (EC 2.7.7.12);Galactose-1-phosphate uridyl transferase;Galactose-1-phosphate uridyltransferase;cDNA FLJ59837, highly similar to Galactose-1-phosphate uridylyltransferase (EC2.7.7.12);cDNA FLJ38707 fis, clon…	P07902;B2RAT6;B3KTV7;B4DT62;C1P5Z6;D1MBF6;D3DRM8;Q16554;B4DDJ1;F2Z2X9;Q14379;Q8N8Y3	372750	82609	197390	145190	0.399549
IPI00013933;IPI00969616;IPI00217182;IPI01009332;IPI00872333;IPI00746877	250/210 kDa paraneoplastic pemphigus antigen;Desmoplakin;cDNA FLJ51487, highly similar to Desmoplakin;DSP variant protein	P15924-1;P15924;D7RX09;P15924-2;B4DWT7;Q4LE79	6858700	9010900	5867500	5689300	1.15511
IPI00646500;IPI00647667;IPI00013939;IPI00646957;IPI00642145	Replication factor A protein 2;Replication protein A 32 kDa subunit;Replication protein A 34 kDa subunit;cDNA, FLJ93412, highly similar to Homo sapiens replication protein A2, 32kDa (RPA2), mRNA;cDNA FLJ61154, highly similar to Replication protein A 32 kDa subunit;cDNA FLJ57152, highly similar to Replication protein A 32 kDa subunit;Replication protein A2, 32kDa	P15927-3;P15927;P15927-2;B2R7E8;P15927-1;B4DQD9;B4DUL2;Q5TEJ7	734260	772070	528760	624590	1.10581
IPI00654744;IPI00013946	SYNGR2 protein;Cellugyrin;Synaptogyrin-2	Q3KQZ2;O43760	3284900	3582600	8873800	8206200	0.969577
IPI00013949;IPI00908410	Alpha-SGT;Small glutamine-rich tetratricopeptide repeat-containing protein alpha;Vpu-binding protein;cDNA FLJ56566, highly similar to Small glutamine-rich tetratricopeptiderepeat-containing protein A	O43765;B4DEA6;E7EMJ6	3845000	3359200	1517600	1270600	0.86335
IPI00013957;IPI00926978;IPI01010071;IPI00927166	Carnitine/acylcarnitine translocase;Mitochondrial carnitine/acylcarnitine carrier protein;Solute carrier family 25 member 20;Putative uncharacterized protein SLC25A20;cDNA FLJ53016, highly similar to Mitochondrial carnitine/acylcarnitine carrier protein	O43772;C9JPE1;B4DWZ5	465150	692410	2117900	2306400	1.16096
IPI00013968;IPI00967916;IPI00436520	Cytochrome c oxidase polypeptide VIIc;Cytochrome c oxidase subunit 7C, mitochondrial;Cytochrome c oxidase VIIc	P15954;D6R9Z7;Q71U45	530800	185180	0	0	0.34887
IPI00853454;IPI00013976;IPI00852737	Laminin B1 chain;Laminin subunit beta-1;Laminin-1 subunit beta;Laminin-10 subunit beta;Laminin-12 subunit beta;Laminin-2 subunit beta;Laminin-6 subunit beta;Laminin-8 subunit beta;LAMB1 protein	P07942;Q8TAS6;E7EPA6	0	0	0	206440	934.442
IPI00013981;IPI00219012;IPI00972994;IPI00640091;IPI00639876;IPI01013062;IPI00166845;IPI00383291;IPI00515097;IPI00394952;IPI00940423;IPI01014319	p61-Yes;Proto-oncogene c-Yes;Proto-oncogene tyrosine-protein kinase Yes;cDNA, FLJ94729, highly similar to Homo sapiens v-yes-1 Yamaguchi sarcoma viral oncogene homolog 1(YES1), mRNA	P07947;B2RA70	577310	1073500	1244700	1176500	1.2349
IPI00646885;IPI00013988;IPI01026143;IPI00895772;IPI00744108;IPI01026496	p190-B;Rho GTPase-activating protein 5;Rho-type GTPase-activating protein 5	Q13017-1;Q13017;Q13017-2	166630	119150	175060	162590	0.824549
IPI00014053;IPI00376117;IPI00847576	Mitochondrial import receptor subunit TOM40 homolog;p38.5;Protein Haymaker;Translocase of outer membrane 40 kDa subunit homolog	O96008-1;O96008;O96008-2	4965900	4833000	8828300	9369000	1.02956
IPI00014149;IPI00974393	Tetratricopeptide repeat protein 35;cDNA FLJ76169;KIAA0103 variant	Q15006;A8K4K9;Q53HG5	2556800	2545400	2570700	2163900	0.91844
IPI00014151;IPI00793381;IPI00794383;IPI00945689;IPI00947396;IPI00793676	26S proteasome non-ATPase regulatory subunit 6;26S proteasome regulatory subunit RPN7;26S proteasome regulatory subunit S10;Breast cancer-associated protein SGA-113M;p42A;Phosphonoformate immuno-associated protein 4;Proteasome regulatory particle subunit p44S10;Proteasome (Prosome, macropain) 26S subunit, non-ATPase, 6, isoform CRA_b;Putative uncharacterized protein PSMD6;cDNA FLJ37740 fis, clone…	Q15008;C9IZE4;B3KT66;E9PHI9;Q6UV22	13351000	13772000	10374000	7091400	0.879385
IPI00014172	Golgi 4-transmembrane-spanning transporter MTP;Lysosomal-associated transmembrane protein 4A;cDNA FLJ51463, highly similar to Lysosomal-associated transmembrane protein 4A;Putative uncharacterized protein LAPTM4A;LAPTM4A protein;Lysosomal protein transmembrane 4 alpha;Lysosomal-associated protein transmembrane 4 alpha, isoform CRA_b	Q15012;B4E2U6;Q4ZG00;Q53QZ6;Q6IBP4;Q9BTU8	0	556040	0	0	934.442
IPI00014174;IPI00644869;IPI00645503;IPI00646810;IPI00645275;IPI00645843	MORF-related gene X protein;Mortality factor 4-like protein 2;Protein MSL3-2;Transcription factor-like protein MRGX;cDNA FLJ44463 fis, clone UTERU2024969, highly similar to Mortality factor 4-like protein 2;cDNA FLJ52940, highly similar to Mortality factor 4-like protein 2;MORF-related gene X variant;cDNA FLJ44127 fis, clone THYMU2006420, highly similar to Mortality factor 4-like protein 2;Mortal…	Q15014;B3KX14;B4DXQ8;Q53EY5;B3KWX6;Q5JXX4;Q5JXX3;Q5JXX2;Q5JXX1;Q5JXX6	414610	413950	0	166490	1.39997
IPI00871851;IPI00014177;IPI00894340;IPI00893645;IPI00894199;IPI00893096;IPI00894055;IPI00894283;IPI00893658;IPI00892810;IPI00894322;IPI00892518;IPI00892932;IPI00893477;IPI00893240;IPI00893788;IPI00894088;IPI00893329	Neural precursor cell expressed developmentally down-regulated protein 5;Septin-2;Putative uncharacterized protein SEPT2	Q15019-2;Q15019;Q15019-1;B5MCX3;C9J2Q4;C9JB25;C9J938	13445000	14724000	7935800	11332000	1.21866
IPI00014194	UPF0760 protein C2orf29;cDNA FLJ14159 fis, clone NT2RM2001360, highly similar to Homo sapiens clone C40 unknown mRNA	Q9UKZ1;B3KNB0	91709	0	69936	0	0
IPI00793920;IPI00014197;IPI00798278;IPI00966539;IPI00964446;IPI00795163;IPI00966255	CDV3 homolog (Mouse), isoform CRA_a;Protein CDV3 homolog	D3DND1;D6R9V8;Q9UKY7-1;Q9UKY7;Q9UKY7-2	896020	669600	1747700	1271400	0.734193
IPI00014198	Exosome complex exonuclease RRP42;Exosome component 7;p8;Ribosomal RNA-processing protein 42;cDNA, FLJ96850;cDNA FLJ58391, highly similar to Exosome complex exonuclease RRP42 (EC 3.1.13.-)	Q15024;B2RDZ9;B4DIU0	390790	407390	676520	487070	0.838051
IPI00014213;IPI00926560;IPI00927574	Leucine--tRNA ligase;Probable leucyl-tRNA synthetase, mitochondrial;Leucyl-tRNA synthetase, mitochondrial	Q15031;E9PHM2;Q9BQR0	403700	344750	133710	176990	0.970842
IPI00014230	Complement component 1 Q subcomponent-binding protein, mitochondrial;GC1q-R protein;Glycoprotein gC1qBP;Hyaluronan-binding protein 1;Mitochondrial matrix protein p32;p33;cDNA FLJ75700, highly similar to Homo sapiens complement component 1, q subcomponent binding protein (C1QBP), nuclear gene encoding mitochondrial protein, mRNA	Q07021;A8K651	9732200	10198000	7771200	12157000	1.27718
IPI00014232;IPI01010487;IPI01015633;IPI00922598	ADP-ribosylation factor-like protein 6-interacting protein 1;cDNA FLJ76399, highly similar to Homo sapiens ADP-ribosylation factor-like 6 interacting protein (ARL6IP), mRNA;cDNA FLJ50719, highly similar to ARL-6-interacting protein 1;cDNA FLJ51781, highly similar to ARL-6-interacting protein 1	Q15041;A8K522;B7Z791;F5GXP4;B7Z6R9;F5GY14	4278600	4559500	6749500	4664000	0.836364
IPI00927682;IPI00014235;IPI00555624	Putative uncharacterized protein RAB3GAP1;RAB3 GTPase-activating protein 130 kDa subunit;Rab3 GTPase-activating protein catalytic subunit;Rab3-GAP p130;RAB3 GTPase activating protein subunit 1;RAB3 GTPase activating protein subunit 1 (Catalytic), isoform CRA_d;RAB3 GTPase activating protein subunit 1 (Catalytic), isoform CRA_a;RAB3GAP1 protein	C9J837;Q15042-1;Q15042;B9A6J2;D3DP75;Q15042-2;A6H8Z3	265660	310810	540890	479080	0.979344
IPI00014236;IPI00973181;IPI00303452;IPI01013731;IPI00984803;IPI00981297;IPI00975884;IPI00983663	LIV-1 subfamily of ZIP zinc transporter 4;Solute carrier family 39 member 14;Zinc transporter ZIP14;Zrt- and Irt-like protein 14;cDNA FLJ52300, highly similar to Homo sapiens solute carrier family 39 (zinc transporter), member 14 (SLC39A14), mRNA;Putative uncharacterized protein SLC39A14;Solute carrier family 39 (Zinc transporter), member 14, isoform CRA_b	Q15043-1;Q15043;B4DIW3;Q15043-3;B6EU88;Q15043-2;E5RJG5;E5RIP4;E5RGA7;E5RFZ8	0	0	919980	542340	0.589513
IPI00014238;IPI00307092;IPI00445108	Lysine--tRNA ligase;Lysyl-tRNA synthetase;cDNA FLJ44621 fis, clone BRACE2016896, highly similar to Lysyl-tRNA synthetase (EC 6.1.1.6)	Q15046-1;Q15046;Q15046-2;E9PDU1;Q6ZTI3	25252000	26207000	13763000	9198700	0.907489
IPI00014253	Ribosome biogenesis regulatory protein homolog	Q15050	1156600	1908700	1242200	2168700	1.69977
IPI00014263;IPI00375127	Eukaryotic translation initiation factor 4H;Williams-Beuren syndrome chromosomal region 1 protein;Putative uncharacterized protein WBSCR1;Similar to mKIAA0038 protein;cDNA FLJ60708, highly similar to Eukaryotic translation initiation factor 4H	Q15056-1;Q15056;Q75MU2;Q15056-2;A4D198;B4DMV6;Q75MT8;Q75MU1	25350000	19428000	14753000	13561000	0.822607
IPI00014298;IPI01022504;IPI01009768;IPI00789042	Keratinocyte protein IEF SSP 9502;Periodic tryptophan protein 1 homolog;PWP1 homolog (S. cerevisiae);Nuclear phosphoprotein similar to S. cerevisiae PWP1 variant;PWP1 protein;cDNA FLJ51513, highly similar to Periodic tryptophan protein 1 homolog;cDNA FLJ51512, highly similar to Periodic tryptophan protein 1 homolog	Q13610;Q9BV37;Q53FW9;Q6PIN4;B4DJV5;B4DNL1	243080	0	315450	433730	0.776556
IPI00014301;IPI00395016;IPI00924786	Hsa;Mitochondrial inner membrane protein OXA1L;OXA1Hs;Oxidase assembly 1-like protein;Oxidase (Cytochrome c) assembly 1-like	Q15070-1;Q15070;Q2M1J6	3323300	2847800	3079500	2371700	0.81519
IPI00014310;IPI00917192;IPI01010643	Cullin-1;cDNA FLJ39186 fis, clone OCBBF2004482, highly similar to Cullin-1;cDNA FLJ58509, highly similar to Cullin-1;Putative uncharacterized protein CUL1;cDNA FLJ38844 fis, clone MESAN2003662, highly similar to Cullin-1	Q13616;B3KU45;B4DLA3;E7EWR0;Q75MQ1;B3KTW0	7327200	3093800	2306800	2006100	0.529365
IPI00985090;IPI00982109;IPI00014311;IPI00642151;IPI00647073;IPI00922263;IPI00643617	cDNA FLJ56037, highly similar to Cullin-2;Cullin-2;Cullin 2;cDNA FLJ50125, highly similar to Cullin-2	B7Z6K8;Q13617;Q5T2B5;Q5T2B7;B7Z1Y1;Q5T2B4	291800	827960	297560	273230	1.86845
IPI00014312;IPI00382458;IPI00382459;IPI00917651;IPI00916926	Cullin-3;Putative uncharacterized protein CUL3;cDNA FLJ53180, highly similar to Cullin-3	Q13618-1;Q13618;Q53S54;Q13618-2;Q13618-3;B7Z600;Q53RD1	1086800	4669600	146490	961160	4.56564
IPI00014361;IPI00981359;IPI01012947;IPI00909958;IPI00984362;IPI00980982;IPI00982011	GDP-4-keto-6-deoxy-D-mannose-3,5-epimerase-4-reductase;GDP-L-fucose synthase;Protein FX;Red cell NADP(H)-binding protein;Short-chain dehydrogenase/reductase family 4E member 1;cDNA FLJ39433 fis, clone PROST2004142, highly similar to GDP-L-fucose synthetase (EC 1.1.1.271);cDNA FLJ57685, highly similar to GDP-L-fucose synthetase (EC 1.1.1.271)	Q13630;E9PKL9;B3KU96;E9PP14;B4DZW9;E9PLH9	1214600	1361900	1984300	1424400	0.871018
IPI00014377;IPI00939888	Ras-related protein Rab-32;cDNA, FLJ92490, highly similar to Homo sapiens RAB32, member RAS oncogene family (RAB32), mRNA	Q13637;B2R5I8	7050900	7403400	3872900	5746200	1.20376
IPI00014398;IPI00902610;IPI00930706;IPI00647207;IPI00922730;IPI00922769;IPI00643324;IPI01018104;IPI00055606;IPI00029028;IPI00644118;IPI00641404;IPI00645286;IPI00644668;IPI00639828	cDNA FLJ55242, highly similar to Four and a half LIM domains protein 1;Four and a half LIM domains 1, isoform CRA_c;Four and a half LIM domains 1 variant;cDNA FLJ55274, highly similar to Four and a half LIM domains protein 1;cDNA FLJ55259, highly similar to Four and a half LIM domains protein 1;Four and a half LIM domains protein 1;Skeletal muscle LIM-protein 1;cDNA FLJ16189 fis, clone BRTHA20127…	B7Z5T4;Q53FI7;B7Z9A1;F5GWR5;B7Z793;Q13642-1;Q13642;Q6IB30;B7Z5T3;B7Z5V0;B3KRI9;B7Z6U8;Q5JXI8;B7Z4B7;Q13642-2;Q13642-3;Q5JXI2;Q5JXI3;Q5JXH7;Q5JXH8;Q5JXH9;Q5JXI0	25546000	25556000	6791800	4252200	0.921776
IPI00014439;IPI00902534;IPI00964055;IPI00964156;IPI00964463;IPI00965443	Dihydropteridine reductase;HDHPR;Quinoid dihydropteridine reductase;cDNA FLJ42391 fis, clone 3NB692002806, highly similar to Dihydropteridine reductase (EC 1.5.1.34);Quinoid dihydropteridine reductase, isoform CRA_e;cDNA FLJ55000, highly similar to Dihydropteridine reductase (EC 1.5.1.34);Quinoid dihydropteridine reductase, isoform CRA_c	P09417;B3KW71;D6RGG7;B7Z415	7484400	8390000	5915500	5358100	1.02598
IPI00014454;IPI00217761;IPI01008721;IPI00556621;IPI00909968	Ras and Rab interactor 1;Ras inhibitor JC99;Ras interaction/interference protein 1;cDNA FLJ51119, highly similar to Ras and Rab interactor 1;cDNA FLJ51965, highly similar to Ras and Rab interactor 1;Ras inhibitor RIN1 variant;cDNA FLJ53581, highly similar to Ras and Rab interactor 1	Q13671-1;Q13671;Q13671-2;B4DW96;B7Z310;E9PNR2;Q59FL5;B4DN44;E7EM96	149730	185360	37825	37760	1.18962
IPI00014456;IPI01012912;IPI00654594	Striatin;STRN protein	O43815-1;O43815;Q3B874;O43815-2	318850	471390	134160	130760	1.32922
IPI00014458;IPI00853417	Protein SCO2 homolog, mitochondrial	O43819	5441800	6668700	1276900	772120	1.10748
IPI00014474;IPI01010720	A-kinase anchor protein 8;A-kinase anchor protein 95 kDa;AKAP8 protein;Putative uncharacterized protein DKFZp586B1222;cDNA FLJ50339, highly similar to A-kinase anchor protein 8	O43823;Q8NE02;Q9UG73;B7Z8L8	0	0	0	177130	934.442
IPI00217409;IPI00014479;IPI00943754;IPI00922753;IPI00556237	Glucose-5-phosphate transporter;Glucose-6-phosphate translocase;Solute carrier family 37 member 4;Transformation-related gene 19 protein;SLC37A4 protein;cDNA FLJ78551, highly similar to Homo sapiens solute carrier family 37 (glycerol-6-phosphate transporter), member 4 (SLC37A4), mRNA;cDNA FLJ51721, highly similar to Glucose-6-phosphate translocase;cDNA FLJ51651, highly similar to Glucose-6-phosph…	O43826-2;O43826;Q6IBR9;O43826-1;A8K0S7;B4DPL8;B4DUH2	0	0	20566	0	0
IPI00927731;IPI00014481;IPI00924477;IPI00924705;IPI00925243	Angio-associated, migratory cell protein, isoform CRA_a;Putative uncharacterized protein AAMP;Angio-associated migratory cell protein;Angio-associated, migratory cell protein variant	C9JEH3;Q13685;Q59EM1;C9JG97;C9JTS3	626400	0	0	399240	0.637356
IPI00014533;IPI00979797;IPI00220833;IPI00384556	Autoantigen NOR-90;Nucleolar transcription factor 1;Upstream-binding factor 1;cDNA FLJ77827, highly similar to Human upstream binding factor (hUBF);cDNA FLJ53802, highly similar to Nucleolar transcription factor 1;Upstream binding transcription factor, RNA polymerase I, isoform CRA_a;cDNA FLJ53818, highly similar to Nucleolar transcription factor 1;UBTF protein;Upstream binding transcription fact…	P17480-1;P17480;A8K962;E9PKP7;P17480-2;B4DLB0;B4DNQ1;Q05BZ1;Q9BQR2;E9PLT2;O00164	0	0	226230	387230	1.71166
IPI00014577;IPI00844361;IPI00921855;IPI00478787;IPI00922175;IPI00479988;IPI00922800;IPI00382462	Ras-related protein Rab-18;RAB18 long isoform 1;cDNA FLJ53088, highly similar to Ras-related protein Rab-18;RAB18, member RAS oncogene family;cDNA FLJ51678, highly similar to Ras-related protein Rab-18;RAB18, member RAS oncogene family variant;cDNA FLJ50154, moderately similar to Ras-related protein Rab-18	Q9NP72;Q56UN9;B7Z5V3;F5H4U3;Q5W0I9;B7Z4P9;Q59EW3;Q5W0J0;B7Z333	14338000	15246000	21895000	20151000	0.976927
IPI00014624;IPI01012817	Adapter-related protein complex 3 sigma-1 subunit;AP-3 complex subunit sigma-1;AP-3 complex subunit sigma-3A;Clathrin-associated/assembly/adapter protein, small 3;Sigma-3A-adaptin;Sigma-adaptin 3a;cDNA, FLJ92106, highly similar to Homo sapiens adaptor-related protein complex 3, sigma 1 subunit(AP3S1), mRNA	Q92572;B2R4I8	6021600	5421400	4380300	4175400	0.922601
IPI00014808	PAF acetylhydrolase 29 kDa subunit;PAF-AH subunit gamma;Platelet-activating factor acetylhydrolase IB subunit gamma	Q15102	12122000	12982000	10310000	7633700	0.919031
IPI00014812	28S ribosomal protein S21, mitochondrial;cDNA FLJ76504, highly similar to Homo sapiens mitochondrial ribosomal protein S21 (MRPS21), nuclear gene encoding mitochondrial protein, transcript variant 2, mRNA;Mitochondrial ribosomal protein S21;Mitochondrial ribosomal protein S21, isoform CRA_b	P82921;Q5TB11	230900	279470	0	0	1.21035
IPI00643342;IPI00014850;IPI00552198	cDNA FLJ38560 fis, clone HCHON2003642, highly similar to Astrocytic phosphoprotein PEA-15;Phosphoprotein enriched in astrocytes 15;Phosphoprotein enriched in astrocytes 15, isoform CRA_b;PEA15 protein;15 kDa phosphoprotein enriched in astrocytes;Astrocytic phosphoprotein PEA-15;Phosphoprotein enriched in diabetes;cDNA, FLJ92023, Homo sapiens phosphoprotein enriched in astrocytes 15 (PEA15),mRNA;P…	B1AKZ3;Q6FHL9;Q15121;B1AKZ4;B1AKZ5	741040	419640	0	0	0.566285
IPI00014877;IPI00943802	Glutaminyl-peptide cyclotransferase-like protein	Q9NXS2	644060	498030	672970	442050	0.713788
IPI00014938;IPI01021243;IPI01022436;IPI01015600;IPI00844412;IPI01021985	Cytokine-induced protein of 29 kDa;Nuclear protein Hcc-1;Proliferation-associated cytokine-inducible protein CIP29;SAP domain-containing ribonucleoprotein;CIP29 protein	P82979;F8VZQ9;Q567R9	11490000	10546000	13726000	9148300	0.781024
IPI00290945;IPI00014958;IPI00844348;IPI00976213;IPI00925904	Aromatic esterase 2;Serum aryldialkylphosphatase 2;Serum paraoxonase/arylesterase 2;cDNA FLJ78444, highly similar to Homo sapiens paraoxonase 2, transcript variant 1, mRNA;Paraoxonase 2;PON2 protein	Q15165-3;Q15165;A4D1H7;Q15165-1;Q86X69	8488200	7242000	7905500	11285000	1.13013
IPI00014978;IPI00983231	PP2A B subunit isoform B56-alpha;PP2A B subunit isoform B-alpha;PP2A B subunit isoform PR61-alpha;PP2A B subunit isoform R5-alpha;Serine/threonine-protein phosphatase 2A 56 kDa regulatory subunit alpha isoform;cDNA FLJ51383, highly similar to Serine/threonine-protein phosphatase 2A 56 kDa regulatory subunit alpha isoform	Q15172;B7Z7L2	0	0	97319	0	0
IPI00015011;IPI00394987	F-box and leucine-rich repeat protein 12;F-box protein FBL12;F-box/LRR-repeat protein 12	Q9NXK8-1;Q9NXK8;Q9NXK8-2	0	0	118620	108780	0.917046
IPI00015018;IPI00643288	Inorganic pyrophosphatase;Pyrophosphate phospho-hydrolase;Pyrophosphatase (Inorganic) 1	Q15181;Q5SQT6	20105000	23025000	12080000	10322000	1.0361
IPI00789101;IPI00015029;IPI00908647;IPI00790462;IPI00910575;IPI00910005	cDNA FLJ40895 fis, clone UTERU2002294, highly similar to Prostaglandin E synthase 3 (EC 5.3.99.3);Prostaglandin E synthase 3 (Cytosolic), isoform CRA_c;Cytosolic prostaglandin E2 synthase;Hsp90 co-chaperone;Progesterone receptor complex p23;Prostaglandin E synthase 3;Telomerase-binding protein p23;cDNA FLJ59942, highly similar to Prostaglandin E synthase 3 (EC 5.3.99.3);cDNA FLJ50819, highly simi…	B3KUY2;Q15185;B4DP11;B4DP21	50841000	47085000	18066000	23313000	1.02164
IPI00015077	A121;Eukaryotic translation initiation factor 1;Protein translation factor SUI1 homolog;Sui1iso1;cDNA, FLJ92128, Homo sapiens putative translation initiation factor (SUI1), mRNA;Eukaryotic translation initiation factor 1, isoform CRA_a;Putative translation initiation factor;SUI1 protein	P41567;Q6IAV3	3056400	2850900	0	0	0.932764
IPI00015102;IPI00944977;IPI00807403;IPI00795504;IPI00748835	Activated leukocyte cell adhesion molecule;CD166 antigen;cDNA FLJ30070 fis, clone ASTRO2000046, highly similar to CD166 ANTIGEN;cDNA FLJ59249, highly similar to CD166 antigen;cDNA, FLJ79012, highly similar to CD166 antigen;Activated leukocyte cell adhesion molecule soluble isoform;ALCAM protein;cDNA FLJ52980, highly similar to CD166 antigen	Q13740-1;Q13740;B3KNN9;B4DTU0;Q6PEY4;Q13740-2;B4DX43;F5GXJ9	5543900	5619000	504980	752940	1.05341
IPI00015140;IPI00935962;IPI01019061	Complex III subunit 3;Complex III subunit III;Cytochrome b;Cytochrome b-c1 complex subunit 3;Ubiquinol-cytochrome-c reductase complex cytochrome b subunit;Cytochrome B	P00156;A1DT08;A1DT60;A1DT73;A1DT86;A1DTD8;A1DTL6;A1Z412;A1Z4B6;A1Z552;A1Z565;A1Z5D0;A4UVG7;A4UVJ5;A4ZKW0;A4ZKZ9;A4ZL12;A4ZL38;A4ZLB6;A4ZLC9;A4ZLE2;A4ZLF5;A4ZLG8;A4ZLI1;A4ZLM0;A4ZLP6;A4ZMC6;A4ZMX1;A4ZMZ7;A7IZ65;A7LDE8;A7LEI8;A7LPC5;A7XSF7;A7XSL3;A7XT66;A7XT95;A7XTP7;A7XTV3;A7XTX6;A7XU66;A7Y9X0;A7YA93;A8DIL7;A8QJP7;A9QXT2;A9UJA1;B0EW43;B0FZC1;B1W6T3;B1W913;B1W926;B1W9N4;B1WA27;B2KLF7;B2KLH0;B2KLH3;…	84176	0	0	0	0
IPI00015143;IPI00409636;IPI00927862	Origin recognition complex subunit 5;cDNA, FLJ94165, Homo sapiens origin recognition complex, subunit 5-like (yeast) (ORC5L), mRNA;Origin recognition complex, subunit 5-like (Yeast);Origin recognition complex, subunit 5-like (Yeast), isoform CRA_b;cDNA FLJ78615, highly similar to Homo sapiens origin recognition complex, subunit 5-like (yeast) (ORC5L), transcript variant 1, mRNA;Origin recognition…	O43913;A4D0P7;A8K8C0;Q53FC8;Q9UDM8;A4D0P8;O95268	0	0	149890	124520	0.830743
IPI00015148;IPI01014435;IPI00412525;IPI01015962;IPI01012887;IPI00796349;IPI00908754;IPI00745127;IPI01009293;IPI01026172;IPI01012426;IPI00816182;IPI01013827;IPI01013855;IPI01011985;IPI01013357;IPI01012401;IPI01016056;IPI01013329;IPI01014236;IPI01011891;IPI00941942	GTP-binding protein smg p21B;Ras-related protein Rap-1b;cDNA FLJ51696, highly similar to Ras-related protein Rap-1b;Ras-related protein Rap-1b-like protein;cDNA FLJ50711, moderately similar to Ras-related protein Rap-1b;cDNA, FLJ79346, highly similar to Ras-related protein Rap-1b;cDNA FLJ50714, moderately similar to Ras-related protein Rap-1b;cDNA, FLJ79442, highly similar to Ras-related protein …	P61224;B4DQI8;A6NIZ1;B4DW74;B7ZAY2;F5H7Y6;E7ESV4;B4DW94;B7ZB78;F5GX62;F5GZG1;F5H823;F5H004;F5H147;Q9BXV4	22557000	15569000	38763000	45052000	0.988601
IPI00015195;IPI00983195;IPI00982702;IPI00382661;IPI00982069;IPI00651748	CF-1 77 kDa subunit;Cleavage stimulation factor 77 kDa subunit;Cleavage stimulation factor subunit 3;cDNA FLJ58400, highly similar to Cleavage stimulation factor 77 kDa subunit;cDNA FLJ58134, highly similar to Cleavage stimulation factor 77 kDa subunit	Q12996;B4DMA4;B4DFQ5;F5H0G6	673250	1881000	398360	420940	2.14811
IPI00910593;IPI00015262;IPI00910272;IPI00398735;REV__IPI00410344;REV__IPI00944477;REV__IPI00944493;REV__IPI00966079;REV__IPI00966955;REV__IPI00965030	cDNA FLJ52765, highly similar to Calponin-2;Calponin H2, smooth muscle;Calponin-2;Neutral calponin;cDNA FLJ52469, highly similar to Calponin-2;Calponin 2 isoform a variant;CNN2 protein;Calponin 2;cDNA FLJ52495, highly similar to Calponin-2;cDNA FLJ52701, highly similar to Calponin-2;Calponin 2, isoform CRA_a;cDNA FLJ44427 fis, clone UTERU2007724, highly similar to Homo sapiens calponin 2 (CNN2), …	B4DUT8;Q99439;B4DDF4;Q53GK7;Q6FHC3;Q6FHE4;B4DHU5;B4DN57;E7ENR3;A6NFI4	4048900	3131100	3603400	4003400	0.932334
IPI00981027;IPI00015285;IPI01015407	CTP:phosphoethanolamine cytidylyltransferase;Ethanolamine-phosphate cytidylyltransferase;Phosphorylethanolamine transferase;cDNA FLJ36009 fis, clone TESTI2015675, highly similar to Ethanolamine-phosphate cytidylyltransferase (EC 2.7.7.14);cDNA FLJ55495, highly similar to Ethanolamine-phosphate cytidylyltransferase (EC 2.7.7.14);cDNA, FLJ79284, highly similar to Ethanolamine-phosphate cytidylyltra…	F5H8B1;Q99447;B3KSC8;B7Z4W6;B7ZAS0;B7Z7A5	971420	869490	652550	413710	0.790162
IPI00015351;IPI00643524;IPI00910270;IPI00643061	UPF0424 protein C1orf128;cDNA FLJ60641	Q9GZP4-1;Q9GZP4;Q9GZP4-2;B4DKP7	0	0	551300	0	0
IPI00015361;IPI00030303;IPI00028183;IPI01022982;IPI01020703	C-Myc-binding protein Mm-1;Myc modulator 1;Prefoldin subunit 5;MM-1 gamma;Prefoldin subunit 5, isoform CRA_c	Q99471;Q9C083	2428900	2908600	0	0	1.1975
IPI00015476;IPI00913845	Alanine/serine/cysteine/threonine transporter 1;Neutral amino acid transporter A;SATT;Solute carrier family 1 member 4;cDNA, FLJ93528, highly similar to Homo sapiens solute carrier family 1 (glutamate/neutral amino acid transporter), member 4 (SLC1A4), mRNA;cDNA FLJ53154, highly similar to Neutral amino acid transporter A;cDNA, FLJ78885, highly similar to Neutral amino acid transporter A;Solute c…	P43007;B2R7N6;B7Z561;B7Z9M1;Q53F03;Q9P2X2;E1B6X0	0	0	239590	259350	1.08247
IPI00015602;IPI01015765	Mitochondrial import receptor subunit TOM70;Mitochondrial precursor proteins import receptor;Translocase of outer membrane 70 kDa subunit;cDNA FLJ90599 fis, clone PLACE1001340, highly similar to Mitochondrial proteins importreceptor;cDNA FLJ90621 fis, clone PLACE1002547, highly similar to Mitochondrial proteins import receptor;cDNA FLJ57240, highly similar to Mitochondrial proteins import receptor	O94826;B3KQK0;B3KQK5;B4DZ87	4624300	6659400	3331400	3752700	1.30876
IPI00015609	DDB1- and CUL4-associated factor 16;cDNA FLJ31554 fis, clone NT2RI2001230	Q9NXF7;B3KPB7	0	0	482070	0	0
IPI00015671;IPI00879904	Tubulin alpha chain-like 3	A6NHL2-1;A6NHL2;A6NHL2-2	0	0	0	215440	934.442
IPI00015736;IPI00791004;IPI00383579;IPI00968261;IPI00946703;IPI00945700;IPI00945538	ThiFP1;Ubiquitin-activating enzyme E1 domain-containing protein 1;Ubiquitin-like modifier-activating enzyme 5;UFM1-activating enzyme	Q9GZZ9-1;Q9GZZ9;E7EQ61;Q9GZZ9-2;E7EWE1	1852400	915060	1286800	1193900	0.671814
IPI00015773;IPI00514459;IPI00903231;IPI00922834;IPI00515123	COMM domain-containing protein 3;Protein Bup;Protein PIL;COMM domain containing 3;cDNA FLJ45471 fis, clone BRSTN2016892, highly similar to COMM domain-containing protein 3	Q9UBI1;Q5T8Z0;B3KY73	868990	818410	1098300	850000	0.848075
IPI00015801	Chemokine-like factor superfamily member 6;CKLF-like MARVEL transmembrane domain-containing protein 6	Q9NX76	0	0	0	261150	934.442
IPI00015806;IPI00411594;IPI00917026;IPI00917018	General transcription factor 3C polypeptide 3;Transcription factor IIIC 102 kDa subunit;Transcription factor IIIC subunit gamma	Q9Y5Q9-1;Q9Y5Q9;Q9Y5Q9-2	0	0	156420	137860	0.881345
IPI00015808;IPI01014625;IPI01012954	Autoantigen NGP-1;Nucleolar GTP-binding protein 2;cDNA, FLJ93364, Homo sapiens nucleolar GTPase (HUMAUANTIG), mRNA;Guanine nucleotide binding protein-like 2 (Nucleolar);cDNA FLJ54985, highly similar to Nucleolar GTP-binding protein 2	Q13823;Q5T0F3;B4DPI9	0	0	0	221530	934.442
IPI00015809;IPI01025543;IPI01025382;IPI01025638;IPI01025775;IPI01025266	Probable O-sialoglycoprotein endopeptidase	Q9NPF4	395520	371740	470400	456980	0.95704
IPI00926903;IPI00015833;IPI00927150;IPI00921826;IPI00927721	Putative uncharacterized protein CHCHD3;Coiled-coil-helix-coiled-coil-helix domain-containing protein 3, mitochondrial;Coiled-coil-helix-coiled-coil-helix domain containing 3;Coiled-coil-helix-coiled-coil-helix domain containing 3, isoform CRA_d	C9JRZ6;Q9NX63;A4D1N4;F8WAR4	11094000	7938100	34346000	37224000	0.993884
IPI00015836;IPI00794130;IPI00945171	Adapter protein containing PH domain, PTB domain and leucine zipper motif 1;DCC-interacting protein 13-alpha;cDNA FLJ51723, highly similar to DCC-interacting protein 13 alpha	Q9UKG1;B4DQX8	341970	1006200	255840	288280	2.16537
IPI00015838;IPI00965902	Cell growth-regulating nucleolar protein;cDNA FLJ78186	Q9NX58;A8K3Y5	4336300	1069700	989080	3133700	0.789315
IPI00015842;IPI00978082;IPI00978626;IPI00981770;IPI00976891	Reticulocalbin-1;cDNA FLJ55835, highly similar to Reticulocalbin-1;Proliferation-inducing gene 20 protein	Q15293;B7Z1M1;Q5J7V8;E9PJD5;E9PNT6	5035000	7530800	3788900	4613200	1.37626
IPI00982108;IPI00015856;IPI01015812;IPI00029820;IPI00072257;IPI00658014;IPI00953251;IPI00658049;IPI01012629;IPI00980872;IPI01013435	cDNA FLJ56420, highly similar to Aspartyl aminopeptidase (EC 3.4.11.21);Aspartyl aminopeptidase;Putative uncharacterized protein DNPEP;DNPEP protein;cDNA FLJ10915 fis, clone OVARC1000288, weakly similar to VACUOLAR AMINOPEPTIDASE I (EC 3.4.11.22)	B7Z7F0;E7ETB3;Q9ULA0;Q53SB6;E7EMB6;Q9BSS9;E7EWP4;F8WAN0;Q9NV55	920610	1784100	669890	522170	1.45003
IPI00015865;IPI01013974	[Protein ADP-ribosylarginine] hydrolase-like protein 2;ADP-ribosylhydrolase 3;Poly(ADP-ribose) glycohydrolase ARH3;cDNA FLJ51852, highly similar to Homo sapiens ADP-ribosylhydrolase like 2 (ADPRHL2), mRNA	Q9NX46;B4DHV5	131390	89142	140030	115500	0.753968
IPI00980273;IPI00015891	cDNA, FLJ92340, highly similar to Homo sapiens prefoldin 4 (PFDN4), mRNA;Prefoldin subunit 4;Protein C-1	B2R548;E9PQY2;Q9NQP4	999200	1113800	0	0	1.11469
IPI00015897;IPI00885057;IPI00977749;IPI00978113;IPI00978816;IPI00981208;IPI00980203;IPI00980554	CHORD domain-containing protein 1;Cysteine and histidine-rich domain-containing protein 1;Uncharacterized bone marrow protein BM028	Q9UHD1-1;Q9UHD1;Q9UHD1-2;E9PPQ5;E9PHZ2;Q9NZ93	10428000	11678000	3264200	2766300	1.05493
IPI00015905;IPI00645362;IPI00646511;IPI00647528;IPI00644896	Exosome complex exonuclease RRP4;Exosome component 2;Ribosomal RNA-processing protein 4;EXOSC2 protein;cDNA FLJ33193 fis, clone ADRGL2005838, highly similar to Exosome complex exonuclease RRP4 (EC 3.1.13.-);cDNA FLJ52512, highly similar to Exosome complex exonuclease RRP4 (EC 3.1.13.-);cDNA FLJ52817, highly similar to Exosome complex exonuclease RRP4 (EC 3.1.13.-);Exosome component 2, isoform CRA…	Q13868;A2VCR1;B3KQW2;A3KFL5;B4DKK6;B4E001;A3KFL2;A3KFL4;A3KFL1	1325400	1531900	1188500	939920	0.983261
IPI00015911;IPI01011421;IPI00926319;IPI00909143;IPI01011882;IPI00926810;IPI00927039	Dihydrolipoamide dehydrogenase;Dihydrolipoyl dehydrogenase, mitochondrial;Glycine cleavage system L protein;Dihydrolipoyl dehydrogenase;cDNA FLJ56112, highly similar to Dihydrolipoyl dehydrogenase, mitochondrial (EC 1.8.1.4);cDNA FLJ50515, highly similar to Dihydrolipoyl dehydrogenase, mitochondrial (EC 1.8.1.4)	P09622;B4DFL1;F5H4I0;B4DMK9;E9PEX6;B4DT69;B4DHG0	36771000	33388000	19379000	21843000	0.983633
IPI00015947;IPI01010489;IPI00910075;IPI00984730	DnaJ homolog subfamily B member 1;DnaJ protein homolog 1;Heat shock 40 kDa protein 1;Human DnaJ protein 1;cDNA, FLJ93008, Homo sapiens DnaJ (Hsp40) homolog, subfamily B, member 1 (DNAJB1),mRNA;DnaJ (Hsp40) homolog, subfamily B, member 1, isoform CRA_a;DNAJB1 protein;cDNA FLJ59093, highly similar to DnaJ homolog subfamily B member 1	P25685;Q6FHS4;Q6FI51;B4DX52	9168800	9521900	6581600	6200900	0.998248
IPI00015953;IPI00477179;IPI01010381	DEAD box protein 21;Gu-alpha;Nucleolar RNA helicase 2;Nucleolar RNA helicase Gu;Nucleolar RNA helicase II;RH II/Gu;DEAD/H(Asp-Glu-Ala-Asp/His)box polypeptide 21	Q9NR30-1;Q9NR30;Q8NI92;Q9NR30-2	12811000	19530000	9174900	8694100	1.28374
IPI00015954;IPI01009792;IPI00513941;IPI00644667;IPI00964410	COPII-associated small GTPase;GTP-binding protein SAR1a;cDNA, FLJ92825, highly similar to Homo sapiens SAR1a gene homolog 1 (S. cerevisiae) (SARA1), mRNA;SAR1 gene homolog A (S. cerevisiae);SAR1 gene homolog A (S. cerevisiae), isoform CRA_a;Small GTP-binding protein;SARA1 protein;GTP binding protein;GTP-binding protein Sara;Masra2;cDNA FLJ58922, highly similar to GTP-binding protein SAR1a	Q9NR31;B2R679;Q5SQT9;Q6FID4;Q8NG23;B4DQ19;E9PBN0;Q5SQU0	15459000	19328000	15443000	15649000	1.13187
IPI00015956;IPI00434985	Exosome complex exonuclease RRP40;Exosome component 3;p10;Ribosomal RNA-processing protein 40	Q9NQT5	1895500	2057800	978710	778430	0.986786
IPI00015972	Cytochrome c oxidase polypeptide VIc;Cytochrome c oxidase subunit 6C	P09669	5756500	5815800	0	878630	1.16293
IPI00016074	M-phase phosphoprotein 6;M-phase phosphoprotein 6 variant;MPHOSPH6 protein	Q99547;Q53HB4;Q8NHT4	0	420430	592210	399530	1.38458
IPI00016077;IPI00925757;IPI00926887;IPI00926531;IPI00925073;IPI00926675	Glioblastoma-amplified sequence;Protein NipSnap homolog 2;Glioblastoma amplified sequence, isoform CRA_a;Putative uncharacterized protein GBAS	O75323;C9IYJ3	5590900	5550600	8118500	6180700	0.855712
IPI00016179	Protein S100-A13;S100 calcium-binding protein A13;S100 calcium binding protein A13, isoform CRA_a	Q99584;D3DV53	3452200	3781700	0	0	1.09545
IPI00016249;IPI00945864;IPI00554715;IPI00797887;IPI00479630;IPI00947512;IPI00947266;IPI00946077;IPI00945294;IPI00945836;IPI00945697	Fragile X mental retardation syndrome-related protein 1;cDNA FLJ58644, highly similar to Fragile X mental retardation syndrome-related protein 1;cDNA FLJ58021, highly similar to Fragile X mental retardation syndrome-related protein 1;cDNA FLJ58199, highly similar to Fragile X mental retardation syndrome-related protein 1;Putative uncharacterized protein FXR1;cDNA FLJ58772, highly similar to Fragi…	P51114-1;P51114;B4DXZ6;P51114-2;B4DM21;B4DM78;C9JY20;E7ERF5;P51114-3;B4DGH9;E9PFF5;E7EU85	2159200	767140	366690	481530	0.494349
IPI00016250	Fragile X mental retardation syndrome-related protein 2;Fragile X mental retardation, autosomal homolog 2	P51116;Q86V09	255900	395840	149090	154650	1.35927
IPI00016255;IPI01012609	LAMA-like protein 1;Lamina ancestor homolog 1;Phospholipase B domain-containing protein 1;Putative phospholipase B-like 1	Q6P4A8;F5H053	380910	405240	138920	115300	1.00137
IPI00016287	Threonine synthase-like 1;cDNA FLJ37043 fis, clone BRACE2012061, weakly similar to Possible threonine synthase;CDNA: FLJ22002 fis, clone HEP06638;FLJ22002 protein;THNSL1 protein	Q8IYQ7;Q8N9J5;Q9H6P9	303080	0	93199	360770	0.910394
IPI01021644;IPI00016339;IPI01022484	L1880;RAB5L;Ras-related protein Rab-5C	F8W1H5;P51148	28030000	30561000	39768000	27180000	0.851662
IPI00016342;IPI00945735;IPI00945574;IPI00945337;IPI00946911;IPI00946776;IPI00945392	Ras-related protein Rab-7a;cDNA FLJ55895, highly similar to Ras-related protein Rab-7;Putative uncharacterized protein RAB7A	P51149;B4DPH9;C9J592;C9J8S3;C9J4V0;C9IZZ0	38932000	47674000	44419000	48242000	1.15075
IPI00016346;IPI00984829;IPI00902466;IPI00983735;IPI00983028;IPI00981682;IPI00985466	Proline synthase co-transcribed bacterial homolog protein;cDNA FLJ78340, highly similar to Homo sapiens proline synthetase co-transcribed homolog (PROSC), mRNA;Proline synthetase co-transcribed homolog (Bacterial), isoform CRA_b;cDNA FLJ11861 fis, clone HEMBA1006885, highly similar to Proline synthetase co-transcribed bacterial homolog protein	O94903;A8K520;D3DSW3;B3KMP6;E5RH70;E5RG77	2737800	3295100	5291500	4405400	0.95905
IPI00016371;IPI00215722;IPI00816395;IPI00969544;IPI00300384;IPI00845478;IPI00964086;IPI00941360	p180erbB4;Proto-oncogene-like protein c-ErbB-4;Receptor tyrosine-protein kinase erbB-4;Tyrosine kinase-type cell surface receptor HER4;Putative uncharacterized protein ERBB4;Metastatic lymph node gene 19 protein;p185erbB2;Proto-oncogene c-ErbB-2;Proto-oncogene Neu;Receptor tyrosine-protein kinase erbB-2;Tyrosine kinase-type cell surface receptor HER2;cDNA FLJ55711, highly similar to Receptor tyro…	Q15303-1;Q15303;Q15303-2;Q53T57;Q15303-3;Q4ZG14;Q53QS8;Q53R25;Q15303-4;Q580Q7;P04626-1;P04626;P04626-4;P04626-3;B4DLA2;P04626-2;B4DTR1;E2I6F8;Q4H1F1;Q4H1F2;Q9NP09	0	0	0	12896	934.442
IPI00016372;REV__IPI00100796;IPI00014603;REV__IPI00981695	Ras-related protein Rab-9A	P51151	2998500	5385900	2615000	3332700	1.55315
IPI00016373;IPI00956025;IPI00394882;IPI00383449	Cell growth-inhibiting gene 4 protein;Ras-related protein Rab-13;RAB13 protein;HCG1996054, isoform CRA_d	P51153;Q504R6;D3DV69	9639900	8933600	7268900	7244300	0.956774
IPI00016381;IPI00219858	GTP-binding protein Ram;Ras-related protein Rab-27A;cDNA, FLJ93274, Homo sapiens RAB27A, member RAS oncogene family (RAB27A), mRNA;RAB27A, member RAS oncogene family;RAB27A, member RAS oncogene family, isoform CRA_a;RAB27A protein	P51159-1;P51159;A2RU94;Q6IAS8;P51159-2	0	0	432030	0	0
IPI00954530;IPI00016405;IPI00966843;IPI00816523;IPI00966307;IPI00816371;IPI01019018;IPI00964453;IPI00968285;IPI00967504;IPI01014359;IPI00967526;IPI00968034;IPI00965137;IPI00963932;IPI00967794;IPI00967103;IPI00964207;IPI00964746	OCIA domain-containing protein 1;Ovarian carcinoma immunoreactive antigen;cDNA FLJ58028, highly similar to Homo sapiens OCIA domain containing 1 (OCIAD1), mRNA	Q9NX40-1;Q9NX40;D6RBN5;D6RDK6;Q9NX40-2;B4DND1;Q9NX40-3;D6RIT9;D6RG39;D6RIV2	3301100	3432400	5704800	4939000	0.929546
IPI00016447;IPI00782965;IPI00926196	COMM domain-containing protein 8	Q9NX08	669350	996830	369670	382360	1.3274
IPI00016457;IPI00514595;IPI00029140;IPI00853033;IPI00852692	Carnitine acetyltransferase;Carnitine O-acetyltransferase;Putative uncharacterized protein CRAT	P43155-1;P43155;P43155-2;P43155-3;C9JBD1	2040300	4976100	730450	1172400	2.21907
IPI00016458;IPI00029239;IPI01025121;IPI01025212	Duranin;L-2-hydroxyglutarate dehydrogenase, mitochondrial;cDNA FLJ76725, highly similar to Homo sapiens L-2-hydroxyglutarate dehydrogenase (L2HGDH), mRNA;Putative uncharacterized protein L2HGDH	Q9H9P8-1;Q9H9P8;A8K9B2;Q9H9P8-2;C9JVN9	351830	639490	492420	340490	1.16077
IPI00016480;IPI01013363;IPI00218560;IPI00956334;IPI00719706;IPI00894352;IPI00894092;IPI01009330;IPI00719715;IPI01010153;IPI00895841;IPI01008906;IPI00413716;IPI00103487;IPI00894502;IPI00910802	NACHT, LRR and PYD domains-containing protein 2;Nucleotide-binding site protein 1;PYRIN domain and NACHT domain-containing protein 1;PYRIN-containing APAF1-like protein 2;cDNA FLJ75133, highly similar to Homo sapiens NACHT, leucine rich repeat and PYD containing 2, mRNA;cDNA FLJ53440, highly similar to NACHT, LRR and PYD-containing protein 2;NACHT, leucine rich repeat and PYD containing 2;cDNA FL…	Q9NX02-1;Q9NX02;A8K9G6;Q9NX02-2;B4DZL7;Q9NX02-4;B0V3L9;B0V3M1;B0V3M0;Q9NX02-3;B4DYY2;E7EPM2;Q8WX94-3;Q8WX94;Q8WX94-2;B0V3L6;Q8WX94-1;B0V3L7;Q32MH9;B0V3L8	368800	1009000	236430	501420	2.49561
IPI00029513;IPI01011432;IPI00640783;IPI00016494	Nucleolar protein 10;cDNA FLJ53179, highly similar to Nucleolar protein 10;cDNA FLJ54700, highly similar to Nucleolar protein 10	Q9BSC4-1;Q9BSC4;B4DS83;B4DLV0;Q9BSC4-3;F5H6G7;Q9BSC4-2	0	0	499700	743650	1.48819
IPI00016513	Ras-related protein Rab-10;Putative uncharacterized protein RAB10;GTP-binding protein RAB10	P61026;Q53SX4;Q53T70;Q9UL28	22887000	24225000	34299000	27157000	0.898507
IPI00016532;IPI00871134	UPF0609 protein C4orf27;Putative UPF0609 protein C4orf27-like	Q9NWY4;A8MVJ9	0	0	58695	116940	1.99233
IPI00016568;IPI00973950	Adenylate kinase 3-like;Adenylate kinase isoenzyme 4, mitochondrial;ATP-AMP transphosphorylase;HCG2031840, isoform CRA_c	P27144;D3DQ64	16014000	13017000	11777000	12665000	0.924112
IPI00745343;IPI00016572;IPI01015663;IPI00924895;IPI00925525;IPI01018905	Small nuclear ribonucleoprotein G-like protein;Sm protein G;Small nuclear ribonucleoprotein G;SNRPG protein	A8MWD9;P62308;F5H013;Q49AN9	1152400	926230	0	0	0.80374
IPI00927646;IPI00654743;IPI00927399;IPI00789672;IPI00796756;IPI00016589;IPI00853489;IPI00797161;IPI01010013	Ubiquitin carboxyl-terminal hydrolase;Deubiquitinating enzyme 19;Ubiquitin carboxyl-terminal hydrolase 19;Ubiquitin thioesterase 19;Ubiquitin-specific-processing protease 19;Zinc finger MYND domain-containing protein 9;USP19 protein	A5PKX8;A5PL36;B4DGT3;E9PEG8;O94966-2;O94966;B4DTZ0;E7ETS0;E7EN22;B5MEG5;E7EST9;O94966-1;O94966-3;O94966-4;A4UCT4;E7ESU0	0	0	0	42066	934.442
IPI00016605;IPI00514522	UPF0587 protein C1orf123;Chromosome 1 open reading frame 123, isoform CRA_a;Chromosome 1 open reading frame 123	Q9NWV4;D3DQ38;B1ARP7	1532900	1503200	576140	754340	1.07041
IPI00016608;IPI00797864;IPI01012491;IPI00909375	Membrane protein p24A;Transmembrane emp24 domain-containing protein 2;cDNA, FLJ93436, Homo sapiens coated vesicle membrane protein (RNP24), mRNA;RNP24 protein;Transmembrane emp24 domain trafficking protein 2, isoform CRA_a;cDNA FLJ52153, highly similar to Transmembrane emp24 domain-containing protein 2;cDNA FLJ52154, moderately similar to Transmembrane emp24 domain-containing protein 2	Q15363;Q6FHT8;B4DP27;F5GX39;E7EQ72;B4E020;F6QWA0	14236000	7877800	21733000	27242000	0.976391
IPI00016610;IPI00027973;IPI00385206;IPI00386254;IPI00984041;IPI00978070;IPI00946082;IPI00945164;IPI00945892;IPI00946687;IPI00946372;IPI01020913;IPI00947004	Alpha-CP1;Heterogeneous nuclear ribonucleoprotein E1;Nucleic acid-binding protein SUB2.3;Poly(rC)-binding protein 1;cDNA, FLJ94964, highly similar to Homo sapiens poly(rC) binding protein 1 (PCBP1), mRNA;Poly(RC) binding protein 1;Putative uncharacterized protein PCBP1	Q15365;Q53SS8	88486000	82797000	40452000	31355000	0.885325
IPI00016613;IPI00744507;IPI00741317;IPI00784195;IPI00472911	cDNA, FLJ92904, highly similar to Homo sapiens casein kinase 2, alpha 1 polypeptide (CSNK2A1), mRNA;Casein kinase II alpha 1 subunit isoform a;CSNK2A1 protein;Casein kinase II subunit alpha;Casein kinase 2 alpha isoform;Casein kinase II alpha subunit;HCG21984	B2R6D7;B5BUH5;Q5U5J2;P68400;E7EU96;Q2I0Y7;Q8NEV1	3321400	3247400	5362800	6676700	1.14278
IPI00016621;IPI00914938;IPI00914952;IPI00982009;IPI00166396;IPI00984039;IPI00976649;IPI00984099;IPI00556111;IPI00983357;IPI00976074	100 kDa coated vesicle protein C;Adapter-related protein complex 2 alpha-2 subunit;Adaptor protein complex AP-2 subunit alpha-2;Alpha2-adaptin;Alpha-adaptin C;AP-2 complex subunit alpha-2;Clathrin assembly protein complex 2 alpha-C large chain;Huntingtin yeast partner J;Huntingtin-interacting protein 9;Huntingtin-interacting protein J;Plasma membrane adaptor HA2/AP2 adaptin alpha C subunit;cDNA F…	O94973-2;O94973;O94973-1;B7Z5S9;O94973-3;C9J1S3;B7Z1Q4;E7ESQ4;E9PJJ7;Q9UFK5	1447300	2463400	1419400	2053700	1.57571
IPI00016626	MTAP	E9PE39;Q9NRK7	0	0	234600	0	0
IPI00016637;IPI00922369;IPI00789342;IPI00926190;IPI00926633	3-oxoacyl-[acyl-carrier-protein] synthase, mitochondrial;Beta-ketoacyl-ACP synthase;3-oxoacyl-ACP synthase, mitochondrial, isoform CRA_a;cDNA FLJ52134, highly similar to 3-oxoacyl-[acyl-carrier-protein] synthase, mitochondrial (EC 2.3.1.41);Putative uncharacterized protein OXSM	Q9NWU1-1;Q9NWU1;B4E3Q7;Q9NWU1-2;E9PAS7;C9JQQ2;C9J2G3	445500	235840	178780	181390	0.668338
IPI00016639	Atypical protein kinase C-lambda/iota;nPKC-iota;Protein kinase C iota type;cDNA, FLJ96384, highly similar to Homo sapiens protein kinase C, iota (PRKCI), mRNA	P41743;B2RCZ4;B5BUK7	1214000	2480000	623220	657810	1.70791
IPI00016669;IPI00947020;IPI00945139	GTP-binding protein Rheb;Ras homolog enriched in brain;cDNA FLJ77896, highly similar to Homo sapiens Ras homolog enriched in brain (RHEB), mRNA;Putative uncharacterized protein RHEB	Q15382;A8K005;Q6NZ61;C9J931	1112800	1351900	0	0	1.21486
IPI00016670;IPI00980723;IPI01014026;IPI01013627;IPI01010893	p27Kip1-releasing factor from RhoA;RhoA activator C11orf59;cDNA FLJ51311	Q6IAA8;B4DUK2;F5H3Y3;F5GX19;F5H479	530570	839300	0	0	1.58188
IPI00016676	Mitochondrial 20 kDa outer membrane protein;Mitochondrial import receptor subunit TOM20 homolog;Outer mitochondrial membrane receptor Tom20	Q15388	921240	866200	0	0	0.940254
IPI00016703;IPI01008932;IPI00922928;IPI00922718	24-dehydrocholesterol reductase;3-beta-hydroxysterol delta-24-reductase;Diminuto/dwarf1 homolog;Seladin-1;cDNA FLJ53870, highly similar to 24-dehydrocholesterol reductase (EC1.3.1.-);cDNA, FLJ79318, highly similar to 24-dehydrocholesterol reductase (EC 1.3.1.-);cDNA FLJ55321, highly similar to 24-dehydrocholesterol reductase (EC 1.3.1.-);cDNA, FLJ79326, highly similar to 24-dehydrocholesterol red…	Q15392;B7Z817;B7ZAV4;Q3LIE7;B7Z546;B7Z919;F5H0H1	2310300	1967000	1946600	1456200	0.804153
IPI00016725;IPI00985202	General transcription factor 3C polypeptide 4;TF3C-delta;Transcription factor IIIC 90 kDa subunit;Transcription factor IIIC subunit delta;cDNA FLJ14603 fis, clone NT2RP1000357, highly similar to General transcription factor 3C polypeptide 4 (EC 2.3.1.48);GTF3C4 protein	Q9UKN8;B3KNH2;Q05CN7	233850	368370	121890	164110	1.49682
IPI00383849;IPI00016736	1-phosphatidylinositol-4,5-bisphosphate phosphodiesterase gamma-1;Phosphoinositide phospholipase C-gamma-1;Phospholipase C-gamma-1;Phospholipase C-II;PLC-148;Phospholipase C, gamma 1;Phospholipase C, gamma 1, isoform CRA_b;cDNA FLJ60301, highly similar to 1-phosphatidylinositol-4,5-bisphosphate phosphodiesterase gamma 1 (EC 3.1.4.11);PLCG1 variant protein;Phosphplipase C-gamma 1	P19174-2;P19174;A2A284;B4DMA3;Q4LE43;P19174-1;Q6LC80	157740	178590	99485	116660	1.14783
IPI00909484;IPI00016786;IPI00910473;IPI00007189;IPI00642590;IPI00012511;IPI00027952;IPI00249526;IPI01026003;IPI01025905;IPI00555566;IPI00877816;IPI00880127	cDNA FLJ54776, highly similar to Cell division control protein 42 homolog;Cell division control protein 42 homolog;G25K GTP-binding protein;cDNA FLJ55107, highly similar to Cell division control protein 42 homolog;cDNA, FLJ79348, highly similar to Cell division control protein 42 homolog;Putative uncharacterized protein	B4E1U9;P60953-2;P60953;B4DMH5;B7ZAY4;E7ETU3;P60953-1;Q9UJM1	19187000	17361000	15452000	29533000	1.35379
IPI00016801;IPI01014382;IPI01010313;IPI01015023;IPI01015801;IPI00746092;IPI01015433;REV__IPI00021363;REV__IPI01018722;REV__IPI01014284;REV__IPI00872073;REV__IPI00909864;IPI00246556	Glutamate dehydrogenase 1, mitochondrial;cDNA FLJ55493, highly similar to Glutamate dehydrogenase 1, mitochondrial (EC 1.4.1.3);cDNA FLJ55926, highly similar to Glutamate dehydrogenase 1, mitochondrial (EC 1.4.1.3);cDNA FLJ56193, highly similar to Glutamate dehydrogenase 1, mitochondrial (EC 1.4.1.3);Glutamate dehydrogenase 1 variant;cDNA FLJ37463 fis, clone BRAWH2011400, highly similar to Glutam…	P00367;B4DMF5;B4DMG8;B4E0N9;E9KL48;Q53GW3;F5GYQ4;B3KT18;F8WA20;B4DGN5;B3KV55;Q14400	177440000	178550000	94697000	90774000	0.989663
IPI00016827;IPI00909095;IPI00555721;REV__IPI00745770	Bile acid-CoA ligase;Bile acyl-CoA synthetase;Cholate--CoA ligase;Fatty acid transport protein 5;Fatty-acid-coenzyme A ligase, very long-chain 3;Solute carrier family 27 member 5;Very long-chain acyl-CoA synthetase homolog 2;Very long-chain acyl-CoA synthetase-related protein;cDNA FLJ55741, moderately similar to Bile acyl-CoA synthetase (EC 6.2.1.7)	Q9Y2P5;B4DPQ1	141460	138020	261900	184180	0.79879
IPI00472442;IPI00016832;IPI01012065;IPI00910408;IPI01012975	30 kDa prosomal protein;Macropain subunit C2;Multicatalytic endopeptidase complex subunit C2;Proteasome component C2;Proteasome nu chain;Proteasome subunit alpha type-1;Proteasome subunit alpha type	P25786-2;P25786;Q53YE8;P25786-1;F5GX11;B4DEV8;B4E0X6	52157000	51910000	44155000	29615000	0.846468
IPI00016862;IPI00759575;IPI00953236;IPI00978634;IPI00953696;IPI01011936	Glutathione reductase, mitochondrial;Glutathione reductase;Glutathion reductase delta8 alternative splicing variant;Glutathion reductase delta9 alternative splicing varian;Glutathion reductase delta8+9 alternative splicing variant	P00390-1;P00390;P00390-2;Q03504;C8KIL8;C8KIL9;C8KIM0;E5RI06	48344000	32759000	28043000	21320000	0.707961
IPI00016891;IPI00946019;IPI00945534;IPI00946537;IPI00946870;IPI00946358	Ras-related protein Rab-6B;RAB6B protein;cDNA FLJ57728, highly similar to Ras-related protein Rab-6B;Putative uncharacterized protein RAB6B	Q9NRW1;Q6AZ91;B7Z337;C9JU14	0	0	0	248910	934.442
IPI00016906;IPI00657969;IPI00658162	Selenide, water dikinase 2;Selenium donor protein 2;Selenophosphate synthase 2;cDNA FLJ36570 fis, clone TRACH2011302, highly similar to SELENIDE,WATER DIKINASE 2;cDNA FLJ34684 fis, clone LIVER2005527, highly similar to SELENIDE,WATER DIKINASE 2;cDNA FLJ53520, highly similar to Selenide, water dikinase 2 (EC 2.7.9.3);Selenophosphate synthetase 2	Q99611;F5H537;Q8N9T3;Q8NAW0;B4E093;F5H8F9	536520	512520	530020	378040	0.834999
IPI00016910;IPI01009614;IPI00646839;IPI01013816;IPI01013710;IPI01011218;IPI00873286;REV__IPI00553185;REV__IPI00552715;REV__IPI00977430;IPI00402604	eIF3 p110;Eukaryotic translation initiation factor 3 subunit 8;Eukaryotic translation initiation factor 3 subunit C;Cell migration-inducing protein 17;cDNA FLJ54400, highly similar to Eukaryotic translation initiation factor 3 subunit 8;cDNA FLJ54404, highly similar to Eukaryotic translation initiation factor 3 subunit 8;EIF3C protein;cDNA FLJ30804 fis, clone FEBRA2001267, highly similar to Eukar…	Q99613;A1KYQ7;B4E1D5;B4E2Z6;F5H1I1;Q3B7B9;B3KNZ4;B4DDN4;B4DVQ5;F5GZC5;B5ME19;F5GZ22;F5H4V1;B4DVU3;C9J1F3;C9JJ55;B4DRU0	14865000	16274000	5654600	5755200	1.07357
IPI00016912;IPI00976539	Tetratricopeptide repeat protein 1;Tetratricopeptide repeat domain 1 variant	Q99614;Q53GE7;Q53HD9	438040	414820	462520	422600	0.929888
IPI00016925;IPI01009852	Protein C10	Q99622	148710	0	0	0	0
IPI00016968;IPI00943958;IPI00655681;IPI00655605	Integral membrane protein CII-3;QPs-1;Succinate dehydrogenase complex subunit C;Succinate dehydrogenase cytochrome b560 subunit, mitochondrial;Succinate-ubiquinone oxidoreductase cytochrome B large subunit;SDHC protein;cDNA FLJ57874, highly similar to Homo sapiens succinate dehydrogenase complex, subunit C, transcript variant 3, mRNA;Succinate dehydrogenase complex, subunit C, integral membrane p…	Q99643-1;Q99643;Q6IAQ2;Q99643-3;B4DEL5;Q99643-5;D3DVH1	0	159100	0	0	934.442
IPI00017160;IPI00844002;IPI00643263;IPI00908842	Dopamine-responsive gene 1 protein;LYST-interacting protein 5;SKD1-binding protein 1;Vacuolar protein sorting-associated protein VTA1 homolog;LYST-interacting protein LIP5	Q9NP79;Q9C063	2674500	3777000	1449000	1759300	1.34262
IPI00017184;IPI00853165;IPI00657915;IPI00984945;IPI00853100;IPI00852957;IPI00853038;IPI01015441	EH domain-containing protein 1;PAST homolog 1;Testilin;cDNA FLJ40523 fis, clone TESTI2046872, highly similar to EH-domain-containing protein 1;cDNA, FLJ92624, highly similar to Homo sapiens EH-domain containing 1 (EHD1), mRNA;EH-domain containing 1, isoform CRA_b;cDNA FLJ55347, highly similar to EH-domain-containing protein 1;cDNA FLJ53363, highly similar to EH-domain-containing protein 1;cDNA FL…	Q9H4M9;B2R5U3;B4DTR4;B4DMV9;B4DR44;C9J2Z4;F5H5B6;B4DZH9;C9JC03	3259300	6663600	1543700	2316500	1.86969
IPI00017256;IPI00847168;IPI00478433;IPI00377066;IPI00457006	Ras suppressor protein 1;RSU1 protein;cDNA FLJ77304, highly similar to Homo sapiens Ras suppressor protein 1 (RSU1), transcript variant 2, mRNA;Ras suppressor protein 1, isoform CRA_b	Q15404;Q32Q10;B0YJ73;F2Z2H2;A8KA46	5585300	7483600	4024300	4434500	1.24023
IPI00017283	Isoleucine--tRNA ligase;Isoleucyl-tRNA synthetase, mitochondrial;cDNA FLJ75180, highly similar to Homo sapiens mitochondrial isoleucine tRNA synthetase, mRNA	Q9NSE4;A8K5W7;F6SBX2	7490200	6525900	3955200	4167600	0.934306
IPI00017289;IPI00916970;IPI00983640	Nucleic acid-binding protein RY-1;U4/U6.U5 small nuclear ribonucleoprotein 27 kDa protein;U4/U6.U5 tri-snRNP-associated 27 kDa protein;U4/U6.U5 tri-snRNP-associated protein 3;cDNA FLJ78125, highly similar to Homo sapiens putative nucleic acid binding protein RY-1 (RY1), mRNA;cDNA, FLJ92318, Homo sapiens putative nucleic acid binding protein RY-1 (RY1),mRNA;HCG1994066, isoform CRA_a;Putative uncha…	Q8WVK2;A8K513;B8ZZ98	305400	321960	278200	154830	0.816981
IPI00017292;IPI00927799;IPI00925083;IPI00926114;IPI00924607;IPI00978637;IPI00925425	Beta-catenin;Catenin beta-1;cDNA FLJ57878, highly similar to Beta-catenin;cDNA FLJ59565, highly similar to Beta-catenin;cDNA FLJ59415, highly similar to Beta-catenin	P35222-1;P35222;B5BU28;P35222-2;B4DGU4;B4DL06;B4DSW9;E7ERS9	1817200	2353900	1411000	1154600	1.08683
IPI00789551;IPI00017297;IPI00967721;IPI00966657;IPI00965324;IPI00964854;IPI00964862;IPI00470923;IPI00966417;IPI00967777;IPI00966369;IPI00968041;IPI00968288;IPI00964253;IPI00966636;IPI00966123;IPI00964504;IPI00964018;IPI00967370;IPI00965961;IPI00964545	Putative uncharacterized protein MATR3;Matrin-3;cDNA FLJ53172, highly similar to Matrin-3;Putative uncharacterized protein DKFZp686K23100	A8MXP9;P43243;B4DRS1;Q68D11;D6REM6;D6R991	24364000	12810000	16773000	21460000	0.83307
IPI00017303;IPI00893933;IPI01014700;IPI01012696;IPI00942143;IPI00940797;IPI00940255;IPI00942418;IPI00783458;IPI00816513;IPI00783348	DNA mismatch repair protein Msh2;MutS protein homolog 2;MutS homolog 2 variant;Putative uncharacterized protein MSH2;cDNA FLJ57316, highly similar to DNA mismatch repair protein Msh2;cDNA FLJ51193, highly similar to DNA mismatch repair protein Msh2;cDNA FLJ50998, highly similar to DNA mismatch repair protein Msh2;Truncated mutS homolog 2 protein;cDNA FLJ51069, highly similar to DNA mismatch repai…	P43246;E9PHA6;Q53FK0;Q53GS1;Q53RU4;B4DL39;B4E2Z2;B4DN49;A5JTV2;B4DSB9;Q0ZAJ1;E7EU21;E7EQQ1	3761300	7373300	3853100	3738100	1.45926
IPI00017334;IPI00977506;IPI01011461;IPI01011045;IPI00791634;IPI00909721;IPI00386679	Prohibitin;cDNA FLJ78511, highly similar to Homo sapiens prohibitin (PHB), mRNA;cDNA, FLJ93035, Homo sapiens prohibitin (PHB), mRNA;Prohibitin, isoform CRA_a;Prohibitin variant;PHB protein;Putative uncharacterized protein PHB	P35232;A8K401;Q53FV0;Q6FHP5;Q6PUJ7;C9JW96;E9PCW0;E7ESE2;C9JZ20	45669000	41042000	52968000	38544000	0.806858
IPI00465213;IPI00017337;IPI00976536	Annexin A13;Annexin XIII;Annexin, intestine-specific;Annexin-13;ISA;cDNA FLJ75427, highly similar to Homo sapiens annexin A13 (ANXA13 gene), isoform b;Annexin A13 isoform a variant;ANXA13 protein	P27216-2;P27216;A8K2L6;Q53FB5;Q6FHB6;P27216-1	1251400	422820	1135000	894670	0.552083
IPI00017339;IPI00644485	Pre-mRNA-splicing factor SF3b 49 kDa subunit;SF3b50;Spliceosome-associated protein 49;Splicing factor 3B subunit 4;cDNA FLJ39996 fis, clone STOMA2002166, highly similar to Splicing factor 3B subunit 4;Splicing factor 3b, subunit 4 variant;Splicing factor 3b, subunit 4, 49kDa	Q15427;B3KUJ0;Q53FG6;Q5SZ64	1620300	0	862930	985140	0.396717
IPI00017341	SF3a66;Spliceosome-associated protein 62;Splicing factor 3A subunit 2;SF3A2 protein	Q15428;Q05DF2	729630	327310	300670	267500	0.577317
IPI00017342	Rho-related GTP-binding protein RhoG;ARHG protein;Ras homolog gene family, member G (Rho G);Ras homolog gene family, member G (Rho G), isoform CRA_a	P84095;Q6ICQ8	2179500	2987900	519710	351170	1.23706
IPI00017344;IPI00908835;IPI01021993;IPI01021826	Ras-related protein Rab-5B;RAB5B protein;cDNA FLJ60627, highly similar to Ras-related protein Rab-5B;RAB5B, member RAS oncogene family, isoform CRA_b	P61020;Q6FI54;B4DKD7;F8VUA5	2426100	2803100	3049500	2488100	0.966323
IPI00017373;IPI00894460	Replication factor A protein 3;Replication protein A 14 kDa subunit;cDNA, FLJ92105, Homo sapiens replication protein A3, 14kDa (RPA3), mRNA;Replication protein A3, 14kDa;Replication protein A3, 14kDa, isoform CRA_b;Putative uncharacterized protein RPA3;Replication protein A3, 14kDa, isoform CRA_a	P35244;A4D105;B5MC59	418240	537230	0	0	1.2845
IPI00017375;IPI01011937;IPI01011083;IPI01011543;IPI00908375;IPI01026275;IPI01026248;IPI01025126;IPI01026462;IPI01026580;IPI01025981;IPI01025003;IPI01026099	Protein transport protein Sec23A;SEC23-related protein A;cDNA FLJ53608, highly similar to Protein transport protein Sec23A;cDNA FLJ55960, highly similar to Protein transport protein Sec23A;cDNA FLJ45429 fis, clone BRHIP3039057, highly similar to Protein transport protein Sec23A;cDNA FLJ52821, highly similar to Protein transport protein Sec23A	Q15436;B4DSQ5;B4DF60;F5H365;F5H6C4;B3KXI2;B4E0Q9;E7ES38	22492000	41963000	10501000	10251000	1.58258
IPI00017376;IPI00956024;IPI00478968;IPI00642931	Protein transport protein Sec23B;SEC23-related protein B;cDNA FLJ55697, highly similar to Protein transport protein Sec23B;cDNA FLJ61346, highly similar to Protein transport protein Sec23B;cDNA FLJ54142, highly similar to Protein transport protein Sec23B;Sec23 homolog B (S. cerevisiae)	Q15437;B4DJW8;B4DRA5;B4DS04;E9PBH1;Q5QPE1;Q5QPE2	2619200	5911800	543620	1005200	2.18697
IPI00017381;IPI00925945;IPI00792595;IPI00925397;IPI00795756;IPI00925227;IPI00924737;IPI00927827;IPI00925652	Activator 1 37 kDa subunit;Activator 1 subunit 4;Replication factor C 37 kDa subunit;Replication factor C subunit 4;Putative uncharacterized protein RFC4;cDNA FLJ60688, highly similar to Replication factor C subunit 4;Replication factor C (Activator 1) 4, 37kDa, isoform CRA_b	P35249;C9JZI1;B4DM41;C9J8M3;C9JTT7	1177500	903940	1725000	1756600	0.916637
IPI00017412;IPI00218280;IPI00947280;IPI00947452;IPI00944904;IPI00945248;IPI00947011;IPI00945072;IPI00947438;IPI00946644	Activator 1 40 kDa subunit;Activator 1 subunit 2;Replication factor C 40 kDa subunit;Replication factor C subunit 2;Replication factor C 2 isoform 1;Putative uncharacterized protein RFC2;Replication factor C (Activator 1) 2, 40kDa;Replication factor C (Activator 1) 2, 40kDa, isoform CRA_a	P35250-1;P35250;B5BUD2;P35250-2;Q75MT5	3778900	2878200	2103800	1694000	0.777228
IPI00017448;IPI00937239;IPI00387084;IPI00396086;IPI00387085	40S ribosomal protein S21;Ribosomal protein S21;Ribosomal protein S21, isoform CRA_d;RPS21 protein;Ribosomal protein S21, isoform CRA_e	P63220;Q6FGH5;Q8WVC2;Q9BYK1	8619100	6375200	0	389870	0.784893
IPI00017450;IPI00909065;IPI00911069;IPI01014438	General transcription factor IIF 74 kDa subunit;General transcription factor IIF subunit 1;Transcription initiation factor IIF subunit alpha;Transcription initiation factor RAP74;GTF2F1 protein;cDNA FLJ54284, highly similar to Transcription initiation factor IIF alpha subunit (EC 2.7.11.1);cDNA FLJ50288, highly similar to Transcription initiation factor IIF alpha subunit (EC 2.7.11.1)	P35269;Q6IBK5;B4DDB5;B4DXY2;E7EUG6	0	873250	217340	210840	4.98799
IPI00017451;IPI00470590;IPI01010147;IPI00878677;IPI00877949	SF3a120;Spliceosome-associated protein 114;Splicing factor 3A subunit 1;cDNA FLJ55438, highly similar to Splicing factor 3 subunit 1	Q15459;B4E091;E9PAW1;F8WB66;F5H048	8731300	5630600	3338900	3337700	0.743012
IPI00017469;IPI00909276	Sepiapterin reductase;Putative uncharacterized protein SPR;Sepiapterin Reductase	P35270;Q93041;Q9UEC5	10808000	14219000	7752800	4625600	1.01529
IPI00017510	Cytochrome c oxidase polypeptide II;Cytochrome c oxidase subunit 2;Cytochrome c oxidase subunit II	P00403;A0S0W7;A0S2P1;A0S3T1;A0SA07;A1Z455;A1Z4V2;A4ZKZ0;A6YW54;A6YWD1;A6YXV0;A6Z3M5;A6Z6E8;A6ZEU4;A6ZF47;A6ZFK3;A6ZHA9;A7LDC6;A7LF11;A7LFA2;B0Z6W4;B1W855;B2CB37;B2WRY8;B2XHF9;B2XHT9;B2XIR3;B2XL43;B2XP28;B2XPS3;B2YKU2;B3DE06;B3GUF3;B5M7M0;C5H6K5;C5H6K6;C5H6K7;C5H6L3;C5H6M3;C5H6M4;C5H6M5;C5H6M7;C5H6M8;C8XWJ6;C8Y3G4;C8Y3Q5;C8YBL1;C9D661;D1G421;D2IKF4;D2K1G3;D2Y6Y1;D2Y6Y2;D3WYY7;D3WYY8;D3WYY9;D3YPT7;…	39301000	22975000	37666000	43767000	0.867151
IPI00017526	Protein S100-E;Protein S100-P;S100 calcium-binding protein P;Migration-inducing gene 9 protein	P25815;Q5J7W2	13159000	8797400	0	0	0.668546
IPI00017551;IPI00845361	Regucalcin;Senescence marker protein 30	Q15493-1;Q15493;Q15493-2	151160	186790	62697	46481	1.09078
IPI00017579;IPI01022596;IPI01022545;IPI01022733;IPI00783677;IPI01009748	Phe-4-monooxygenase;Phenylalanine-4-hydroxylase;cDNA, FLJ93916, highly similar to Homo sapiens phenylalanine hydroxylase (PAH), mRNA;Phenylalanine hydroxylase;cDNA FLJ56667, highly similar to Phenylalanine-4-hydroxylase (EC 1.14.16.1)	P00439;B2R8I4;Q66RJ9;Q8TEY0;B4DPN2;F8W0A0	33772000	26387000	34624000	23757000	0.733142
IPI00017592;IPI01026554;IPI00941510;IPI00941879	LETM1 and EF-hand domain-containing protein 1, mitochondrial;Leucine zipper-EF-hand-containing transmembrane protein 1;Leucine zipper-EF-hand containing transmembrane protein 1, isoform CRA_a	O95202-1;O95202;D3DVQ1	3783100	5493000	5115400	4867000	1.16424
IPI00017596;IPI00910350;IPI00017597;IPI00553216;IPI00892961	APC-binding protein EB1;End-binding protein 1;Microtubule-associated protein RP/EB family member 1;MAPRE1 protein;cDNA FLJ52068, highly similar to Microtubule-associated protein RP/EB family member 1	Q15691;A2VCR0;B4DM33	72967000	77986000	39439000	37325000	1.02584
IPI00017601;IPI00947307;IPI00793108;IPI00946590;IPI00879084	Ceruloplasmin;Ferroxidase;Ceruloplasmin (Ferroxidase);Ceruloplasmin (Ferroxidase), isoform CRA_a;CP protein;cDNA FLJ76826, highly similar to Homo sapiens ceruloplasmin (ferroxidase) (CP), mRNA;cDNA FLJ37971 fis, clone CTONG2009958, highly similar to CERULOPLASMIN (EC 1.16.3.1);cDNA FLJ58075, highly similar to Ceruloplasmin (EC 1.16.3.1)	P00450;A5PL27;A8K5A4;B3KTA8;Q1L857;B7Z5Q2;E9PFZ2;Q6NSB2	445720	103550	161040	101380	0.337745
IPI00017617;IPI00947363;IPI00798375;IPI00984405	DEAD box protein 5;Probable ATP-dependent RNA helicase DDX5;RNA helicase p68;ATP-dependent RNA helicase DDX5;Putative uncharacterized protein DKFZp686J01190;cDNA FLJ53366, highly similar to Probable ATP-dependent RNA helicase DDX5 (EC 3.6.1.-);cDNA FLJ59339, highly similar to Probable ATP-dependent RNA helicase DDX5 (EC 3.6.1.-);cDNA FLJ59357, highly similar to Probable ATP-dependent RNA helicase…	P17844;B5BUE6;Q7Z2V5;B4DN41;B4DLW8;B4DNG2;E7ETL9;Q59E92	29466000	52265000	20353000	23589000	1.52259
IPI00017669;IPI01015411;IPI01018063;IPI01015775;IPI00470489;IPI00796698;IPI00793699	BRG1-associated factor 57;SWI/SNF-related matrix-associated actin-dependent regulator of chromatin subfamily E member 1;cDNA FLJ55202, highly similar to SWI/SNF-related matrix-associatedactin-dependent regulator of chromatin subfamily E member 1;Smarce1 variant 3;Smarce1 variant 10;cDNA FLJ55512, highly similar to SWI/SNF-related matrix-associated actin-dependent regulator of chromatin subfamily …	Q969G3-1;Q969G3;B4DGM3;C0IMW4;C0IMW8;Q969G3-2;B4DFR4;C0IMW5;C0IMW7	638240	640230	346690	460300	1.11737
IPI00017672;IPI01025985;IPI01024768;IPI01024886;IPI01025075	Inosine phosphorylase;Purine nucleoside phosphorylase;cDNA FLJ25678 fis, clone TST04067, highly similar to PURINE NUCLEOSIDE PHOSPHORYLASE (EC 2.4.2.1);PRO1837	P00491;Q8N7G1;Q9P1G4	9679200	9619300	9295200	5695800	0.807145
IPI00017726;IPI00336094;IPI00639797	17-beta-hydroxysteroid dehydrogenase 10;3-hydroxy-2-methylbutyryl-CoA dehydrogenase;3-hydroxyacyl-CoA dehydrogenase type II;3-hydroxyacyl-CoA dehydrogenase type-2;Endoplasmic reticulum-associated amyloid beta-peptide-binding protein;Mitochondrial ribonuclease P protein 2;Short-chain type dehydrogenase/reductase XH98G2;Type II HADH;HADH2 protein;Hydroxyacyl-Coenzyme A dehydrogenase, type II, isofo…	Q99714-1;Q99714;Q6IBS9;Q99714-2;Q5H928	37375000	43244000	34658000	24321000	0.937973
IPI00798071;IPI00017763;IPI00941463;IPI00789437;IPI00788840;IPI01014729;IPI01009760;IPI01010987;IPI00979151;IPI00979847;IPI00984634;IPI00980509;IPI00983980;IPI00978457;IPI00790016	Nucleosome assembly protein 1-like 4;cDNA, FLJ92975, highly similar to Homo sapiens nucleosome assembly protein 1-like 4 (NAP1L4), mRNA;cDNA FLJ59403, highly similar to Nucleosome assembly protein 1-like 4;cDNA, FLJ79141, highly similar to Nucleosome assembly protein 1-like 4;cDNA, FLJ79223, highly similar to Nucleosome assembly protein 1-like 4;cDNA, FLJ79447, highly similar to Nucleosome assemb…	A8CGI3;B2R6J4;B4DS05;B7ZAC7;B7ZAK9;B7ZB83;F5HFY4;A8MZ22;Q99733;C9JZI7;C9J6D1;E9PKT8;A8MXH2;E9PNJ7;E9PS34;E9PJJ2;E9PNW0	10205000	9543800	7875500	8627200	1.005
IPI00017767;IPI00965041	Microsomal glutathione S-transferase 2;Microsomal GST-II	Q99735;D6RBB5	1384600	1515000	0	589640	1.52004
IPI00017802;IPI00102904;IPI00908429	AU-specific RNA-binding enoyl-CoA hydratase;Methylglutaconyl-CoA hydratase, mitochondrial	Q13825-1;Q13825;Q13825-2	116430	309080	208770	0	0.95043
IPI00017816;IPI00383160;IPI00455157;IPI00257300	ATP synthase subunit s, mitochondrial;ATP synthase-coupling factor B;Mitochondrial ATP synthase regulatory component factor B	Q99766-1;Q99766	399100	393790	377420	353570	0.962448
IPI00017819	Bile acid-CoA:amino acid N-acyltransferase;Glycine N-choloyltransferase;Long-chain fatty-acyl-CoA hydrolase	Q14032	0	0	0	17087	934.442
IPI00790739;IPI00017855;IPI01015355;IPI01009581;IPI00909879;IPI00382844	Aconitase 2, mitochondrial;Aconitate hydratase, mitochondrial;Citrate hydro-lyase;cDNA, FLJ95737, highly similar to Homo sapiens aconitase 2, mitochondrial (ACO2), nuclear geneencoding mitochondrial protein, mRNA;cDNA FLJ54329, highly similar to Aconitate hydratase, mitochondrial(EC 4.2.1.3);cDNA FLJ52327, highly similar to Aconitate hydratase, mitochondrial (EC 4.2.1.3);cDNA FLJ51705, highly sim…	A2A274;Q99798;B2RBW5;B4DJW1;B4DLY4;B4DZ08;Q71UF1;F5H2A5;B4DEC3;B4DW08	6984200	8271600	4921600	5071000	1.12068
IPI00017895;IPI00719611;IPI01026538;IPI00915789;IPI00917874	Glycerol-3-phosphate dehydrogenase, mitochondrial;mtGPD;cDNA FLJ78475, highly similar to Homo sapiens glycerol-3-phosphate dehydrogenase 2 (mitochondrial) (GPD2), mRNA;cDNA FLJ57187, highly similar to Glycerol-3-phosphate dehydrogenase, mitochondrial (EC 1.1.99.5);Putative uncharacterized protein GPD2	P43304-1;P43304;A8K1Z2;B7Z601;Q53T76;P43304-2;F8W6E4	1254400	4735500	1576000	1724500	2.28236
IPI00017963;IPI00930678	Small nuclear ribonucleoprotein Sm D2;snRNP core protein D2	P62316	10305000	10823000	0	0	1.05027
IPI00017964;IPI00878876	Small nuclear ribonucleoprotein Sm D3;snRNP core protein D3;cDNA FLJ51872, highly similar to Small nuclear ribonucleoprotein Sm D3	P62318;B4DJP7;F8WBE3;F8WCP7	8263000	9155400	0	212220	1.13368
IPI00018009	Enhancer of mRNA-decapping protein 3;LSM16 homolog;YjeF domain-containing protein 1;YjeF N-terminal domain-containing protein 2	Q96F86	0	0	537700	381810	0.71008
IPI00018034;IPI00642942	Surfeit locus protein 1;SURF-1 protein	Q15526-1;Q15526;E5KRX5;Q15526-2;Q9UE08	1057900	687440	874080	677450	0.706472
IPI00018037	Surfeit locus protein 2	Q15527	0	0	86167	0	0
IPI00018098;IPI00646374	Pre-mRNA-splicing factor 38B;Sarcoma antigen NY-SAR-27	Q5VTL8-1;Q5VTL8	0	0	0	32611	934.442
IPI00018120;IPI00910684;IPI00984662	28S ribosomal protein S29, mitochondrial;Death-associated protein 3;Ionizing radiation resistance conferring protein;cDNA FLJ57664, highly similar to Mitochondrial 28S ribosomal protein S29;cDNA FLJ57409, highly similar to Mitochondrial 28S ribosomal protein S29;Death associated protein 3, isoform CRA_d	P51398;B4DY62;E7EM60;B4DP59;E2JL21	5371600	5235000	3852100	3336500	0.929291
IPI00018140;IPI00402182;IPI00983581	Glycine- and tyrosine-rich RNA-binding protein;Heterogeneous nuclear ribonucleoprotein Q;NS1-associated protein 1;Synaptotagmin-binding, cytoplasmic RNA-interacting protein;cDNA, FLJ94136, highly similar to Homo sapiens synaptotagmin binding, cytoplasmic RNA interacting protein (SYNCRIP), mRNA;SYNCRIP protein	O60506-1;O60506;B2R8Z8;O60506-2;Q05CK9	31248000	67039000	23396000	27224000	1.72504
IPI00018146;IPI01014338;IPI00796727;IPI00651755	14-3-3 protein tau;14-3-3 protein T-cell;14-3-3 protein theta;Protein HS1;cDNA FLJ52118, highly similar to 14-3-3 protein theta;cDNA FLJ51144, highly similar to 14-3-3 protein theta;cDNA, FLJ79057, highly similar to 14-3-3 protein theta;Putative uncharacterized protein YWHAQ	P27348;B4DMT8;B4DY04;Q53S41;E9PG15;Q53RR5	49978000	48097000	29963000	25643000	0.92243
IPI00018195;IPI00304111;IPI00742900;IPI00983657;IPI00975595;IPI00793141;IPI00985374;IPI00982739;IPI00982169;IPI00976191;IPI01015689;IPI00984821;IPI00003431;IPI00010156	ERT2;Extracellular signal-regulated kinase 1;Insulin-stimulated MAP2 kinase;MAP kinase isoform p44;Microtubule-associated protein 2 kinase;Mitogen-activated protein kinase 1;Mitogen-activated protein kinase 3;p44-ERK1;Putative uncharacterized protein DKFZp686O0215;Extracellular signal-regulated kinase-1 splice variant;Mitogen-activated protein kinase 3, isoform CRA_a;Extracellular signal-related …	P27361;Q7Z3H5;A8CZ58;Q8NHX0;Q8NHX1;E9PQW4;E9PJF0;E9PBK7;B3KR49	2705600	2492300	1761200	885450	0.75619
IPI00018196;IPI00797721;IPI00556116	Notchless protein homolog 1	Q9NVX2-1;Q9NVX2	0	0	0	33188	934.442
IPI00018206;IPI00910267;IPI00908623;REV__IPI00015361;REV__IPI00030303	Aspartate aminotransferase, mitochondrial;Fatty acid-binding protein;Glutamate oxaloacetate transaminase 2;Plasma membrane-associated fatty acid-binding protein;Transaminase A;cDNA FLJ78439, highly similar to Homo sapiens glutamic-oxaloacetic transaminase 2;cDNA FLJ40994 fis, clone UTERU2015640, highly similar to Aspartate aminotransferase, mitochondrial (EC 2.6.1.1);cDNA FLJ55692, highly similar…	P00505;A8K482;B3KUZ8;B4DJA6;E7ERW2	63371000	69403000	38071000	38515000	1.06384
IPI00018219;IPI00965868;IPI00940091;IPI00873923;IPI00556324;IPI00965111;IPI00967087	Kerato-epithelin;RGD-containing collagen-associated protein;Transforming growth factor-beta-induced protein ig-h3;Transforming growth factor, beta-induced, 68kDa variant;Putative uncharacterized protein TGFBI;Transforming growth factor, beta-induced, 68kDa, isoform CRA_a;Transforming growth factor beta	Q15582;Q53GU8;B9ZVW9;C7FFS5;Q59F63	1030200	707530	425350	399450	0.760524
IPI00018235	PEF protein with a long N-terminal hydrophobic domain;Peflin;Penta-EF hand domain-containing protein 1	Q9UBV8	1286900	1582400	878890	791450	1.09607
IPI00018237;IPI00646919;IPI00647451;IPI00641619	Transmembrane protein 38B;Trimeric intracellular cation channel type B	Q9NVV0	261600	210330	0	0	0.804014
IPI00903226;IPI00220665;IPI00018246;IPI00220663;IPI01014693;IPI01008922;IPI00220667	cDNA FLJ46359 fis, clone TESTI4049786, highly similar to Hexokinase-1 (EC 2.7.1.1);Brain form hexokinase;Hexokinase type I;Hexokinase-1;cDNA FLJ78173, highly similar to Homo sapiens hexokinase 1 (HK1) mRNA;Hexokinase 1;Hexokinase 1 isoform HKI variant;cDNA FLJ56506, highly similar to Hexokinase-1 (EC 2.7.1.1);Hexokinase;cDNA FLJ33948 fis, clone CTONG2018379, highly similar to Hexokinase-1 (EC 2.7…	B3KXY9;E7ENR4;P19367-3;P19367;A8K7J7;B1AR61;P78542;Q59FD4;P19367-1;P19367-2;B1AR63;B4DG62;Q71V75;B1AR62;B3KRA9;E9PCK0;P19367-4	299150	307310	386920	424910	1.06727
IPI00018248;IPI00028116;IPI00074234;IPI00450783	ER lumen protein retaining receptor 2;ERD2-like protein 1;KDEL endoplasmic reticulum protein retention receptor 2;ER lumen protein retaining receptor 1;KDEL endoplasmic reticulum protein retention receptor 1;Putative MAPK-activating protein PM23;ER lumen protein retaining receptor	P33947-1;P33947;P24390;Q8NBW7;Q96H29;P33947-2	0	0	1570800	1161000	0.739114
IPI00018260;IPI00909723	Armadillo repeat-containing protein 1;cDNA FLJ57447, highly similar to Armadillo repeat-containing protein 1	Q9NVT9;B4E2W7	96354	0	96860	76921	0.398113
IPI00018272;IPI01013271;IPI00793232;IPI00792667	Pyridoxamine-phosphate oxidase;Pyridoxine-5-phosphate oxidase;Pyridoxine 5-phosphate oxidase variant;cDNA FLJ59601, highly similar to Pyridoxine-5-phosphate oxidase (EC 1.4.3.5);cDNA FLJ59109, highly similar to Pyridoxine-5-phosphate oxidase (EC 1.4.3.5);cDNA FLJ59599, highly similar to Pyridoxine-5-phosphate oxidase (EC 1.4.3.5)	Q9NVS9;Q53FP0;B4E1D7;B4E0V0;B4E152	4431700	3426300	2772500	2668800	0.846048
IPI00018274;IPI00915452;IPI00924546;IPI00221347;IPI00943104;IPI00221348;IPI00221346;IPI01013089;IPI01011440;IPI00926683;IPI01026443	Epidermal growth factor receptor;Proto-oncogene c-ErbB-1;Receptor tyrosine-protein kinase erbB-1;cDNA FLJ76780, highly similar to Homo sapiens epidermal growth factor receptor (erythroblastic leukemia viral (v-erb-b) oncogene homolog, avian) (EGFR), transcript variant 1, mRNA;Cell proliferation-inducing protein 61;cDNA FLJ55514, highly similar to Epidermal growth factor receptor (EC 2.7.10.1);Cel…	P00533-1;P00533;A8K2T7;A9CB80;B7Z2I3;E7BSV0;F2YGG7;Q2TTR7;E9PFD7;Q504U8;P00533-3;Q68GS6;Q9H3C8;P00533-4;P00533-2;Q8WZA5	780790	1689600	1503600	1590100	1.4357
IPI00218448;IPI00018278;IPI00926183;IPI00141938;IPI00398798;IPI00398806;IPI00927887;IPI01013176;IPI00398805	Histone H2A.Z;H2A.F/Z;Histone H2A.V;Histone H2A	P0C0S5;Q71UI9;C9J0D1;A6NN01;A6NKY0;A6NFA8;C9J386	2466800	2993700	0	2514900	2.2331
IPI00922383;IPI00018288;IPI00922399	cDNA FLJ57430, highly similar to DNA-directed RNA polymerase II 33 kDa polypeptide (EC 2.7.7.6);DNA-directed RNA polymerase II 33 kDa polypeptide;DNA-directed RNA polymerase II subunit C;DNA-directed RNA polymerase II subunit RPB3;RPB31;cDNA FLJ76636, highly similar to Homo sapiens polymerase (RNA) II (DNA directed) polypeptide C, 33kDa (POLR2C), transcript variant alpha, mRNA;HCG2025883, isoform…	B7Z6D1;P19387;Q6FGR6;B7Z377	943620	471810	280180	415360	0.724931
IPI00018314;IPI00472087;IPI00880099;IPI00922001;IPI00877966;IPI00878822;IPI00894186;IPI00879542;IPI00879046;IPI00879410;IPI00892948;IPI00894555;IPI00893808;IPI00894077;IPI00910204;IPI00966540;IPI00877812	Alpha-tocopherol-associated protein;SEC14-like protein 2;Squalene transfer protein;Supernatant protein factor;cDNA, FLJ95164, highly similar to Homo sapiens SEC14-like 2 (S. cerevisiae) (SEC14L2), mRNA;cDNA FLJ54104, highly similar to SEC14-like protein 2;SEC14L2 protein;cDNA FLJ34083 fis, clone FCBBF3004409, highly similar to SEC14-like protein 2;SEC14-like 2 (S. cerevisiae), isoform CRA_c;cDNA …	O76054;B2RAW8;B7Z3Z8;Q6PD61;B3KRD8;B7Z8Q1;F5H3U4	749630	0	300450	173060	0.164806
IPI00640817;IPI00018342;IPI00515036;IPI01021423	Adenylate kinase 1 variant;Adenylate kinase 1;Adenylate kinase isoenzyme 1;ATP-AMP transphosphorylase 1;Myokinase;Adenylate kinase 1, isoform CRA_b;AK1 protein;cDNA, FLJ94359, Homo sapiens adenylate kinase 1 (AK1), mRNA	Q53EY8;Q5T9B7;P00568;Q6FGX9;Q5T9B8	9420000	10670000	9012700	7901400	1.00753
IPI00018349;IPI00797037;IPI00974419;IPI00977491;IPI00979941;IPI00980607;IPI01013303;IPI00642305;IPI00032496;IPI00337550;IPI00645911;IPI00441969;IPI00985223	CDC21 homolog;DNA replication licensing factor MCM4;P1-CDC21;cDNA FLJ12837 fis, clone NT2RP2003228, highly similar to DNA replication licensing factor MCM4	P33991;B3KMX0	0	0	0	279420	934.442
IPI00018350;IPI00877948;IPI00878587;IPI01014357;IPI00555581;IPI00878128;IPI00878272;IPI00878442	CDC46 homolog;DNA replication licensing factor MCM5;P1-CDC46;cDNA FLJ78580, highly similar to Homo sapiens MCM5 minichromosome maintenance deficient 5, cell division cycle 46 (MCM5), mRNA;cDNA, FLJ92902, Homo sapiens MCM5 minichromosome maintenance deficient 5, celldivision cycle 46 (S. cerevisiae) (MCM5), mRNA;MCM5 minichromosome maintenance deficient 5, cell division cycle 46 (S. cerevisiae), i…	P33992;A8K521;B1AHB0;B4DQ39;Q53FG5;B1AHB1;B3KVF0;B4DVK5;B1AHB2;E7EQY5;Q59F49	10939000	14611000	7400300	6309600	1.14075
IPI00018352;IPI00967971;IPI00966258;IPI00967387;IPI00964945;IPI00967062	Neuron cytoplasmic protein 9.5;PGP 9.5;Ubiquitin carboxyl-terminal hydrolase isozyme L1;Ubiquitin thioesterase L1;cDNA, FLJ96414, highly similar to Homo sapiens ubiquitin carboxyl-terminal esterase L1 (ubiquitin thiolesterase) (UCHL1), mRNA	P09936;A6NLJ7;B2RD14;D6RBT8;D6RE83;D6R956;D6R974	186040	376610	121950	189480	1.83801
IPI00018364	Ras-related protein Rap-2b;Putative uncharacterized protein DKFZp547A0616	P61225;Q5JQ44	0	0	0	62418	934.442
IPI00018398;IPI00979423;IPI00978735;IPI00978171;IPI00979951;IPI00980661;IPI00978915	26S protease regulatory subunit 6A;26S proteasome AAA-ATPase subunit RPT5;Proteasome 26S subunit ATPase 3;Proteasome subunit P50;Tat-binding protein 1;cDNA FLJ75299, highly similar to Xenopus laevis proteasome (prosome, macropain) 26S subunit, ATPase 3, mRNA	P17980;A8K781;E9PM69;E9PKD5;E9PMD8;E9PN50	13223000	10558000	7017700	6604000	0.847896
IPI00018402;IPI00922443;IPI00922576	Tubulin-folding cofactor E;Tubulin-specific chaperone E;cDNA FLJ76932, highly similar to Homo sapiens tubulin-specific chaperone e (TBCE), mRNA;cDNA FLJ59210, highly similar to Tubulin-specific chaperone E	Q15813;A8K8C2;B7Z3P1	3022000	3572300	1552000	1329900	1.07175
IPI00018415;IPI00902914	p76;Transmembrane 9 superfamily member 2;cDNA FLJ36188 fis, clone TESTI2027179, highly similar to Transmembrane 9 superfamily protein member 2	Q99805;B3KSG9;E9PHW5	921610	1703400	1210000	1494800	1.50037
IPI00018434;IPI01014105;IPI00219826;IPI00383946	ESCRT-I complex subunit TSG101;Tumor susceptibility gene 101 protein;Tumor susceptibility gene 101, isoform CRA_a	Q99816-1;Q99816;F5H442;Q99816-2;D3DQY6	602520	685010	359750	229710	0.950586
IPI00018451	Calcium- and integrin-binding protein;Calcium and integrin-binding protein 1;Calmyrin;DNA-PKcs-interacting protein;Kinase-interacting protein;SNK-interacting protein 2-28	Q99828	0	0	1032900	999110	0.967286
IPI00894409;IPI00018452;IPI00917016;IPI00852917;IPI00892994;IPI00643325;IPI00646121;IPI00645712;IPI00645270;IPI00642976;IPI00647692;IPI00644561;IPI00642168;IPI00643422;IPI00552982;IPI00642736;IPI00917163;IPI00640313;IPI00645385	Copine I;HCG38213, isoform CRA_b;Copine-1;Copine I variant	B0QZ18;Q99829;Q59EI4;F2Z2V0;A6PVH9;E7ENH5;Q5JX44;Q5JX45;Q5JX60;Q5JX59;Q5JX58	6159100	21121000	2219600	2348700	2.80111
IPI00018465;IPI00552072;IPI00952607;IPI00952671;IPI01015939;IPI01015196;IPI01014868;IPI00916908	CCT-eta;HIV-1 Nef-interacting protein;T-complex protein 1 subunit eta;Chaperonin containing TCP1, subunit 7 (Eta) variant;CCT7 protein;Putative uncharacterized protein CCT7;cDNA FLJ54074, highly similar to T-complex protein 1 subunit eta;Chaperonin containing TCP1, subunit 7 (Eta), isoform CRA_c;cDNA FLJ59364, highly similar to T-complex protein 1 subunit eta;cDNA FLJ54568, highly similar to T-co…	Q99832;Q53HV2;Q6IBT3;B8ZZC9;B7Z4T9;F8WAM2;B7Z4Z7;B7Z7I4;F5GZK5;B7Z1C9;A8MWI8	48530000	51742000	26278000	25720000	1.03548
IPI00018500;IPI00328266;IPI00793438;IPI01014437;IPI01014854;IPI00853367;IPI00062225	AT-rich interactive domain-containing protein 3A;B-cell regulator of IgH transcription;Dead ringer-like protein 1;E2F-binding protein 1	Q99856	204890	403250	65103	109920	1.90068
IPI00018600;IPI00556519;IPI01012068	Optic atrophy 3 protein;cDNA FLJ57883, highly similar to Optic atrophy 3 protein	Q9H6K4-1;Q9H6K4;Q9H6K4-2;B4DK77	465310	338210	1621500	329520	0.319976
IPI00018627;IPI00793985;IPI00945622;IPI01025819;IPI00470922;IPI00946830;IPI00946268;IPI00947437;IPI00946447	N-acetyltransferase 13;N-acetyltransferase 5;N-acetyltransferase san homolog;N-alpha-acetyltransferase 50, NatE catalytic subunit;Putative uncharacterized protein NAA50;cDNA FLJ51877, highly similar to Homo sapiens Mak3 homolog (MAK3), mRNA;cDNA, FLJ79525, highly similar to Homo sapiens Mak3 homolog (MAK3), mRNA	Q9GZZ1-1;Q9GZZ1;E7EQ69;C9J5D1;F8WB80;Q9GZZ1-2;B0AZT5	5476100	6406700	0	1415100	1.42835
IPI00018671;IPI00980124	Dual specificity protein phosphatase 3;Dual specificity protein phosphatase VHR;Dual specificity phosphatase 3	P51452;B5BUI8	26007000	22727000	26870000	41986000	1.22384
IPI00513805;IPI00018691;IPI00642295	28S ribosomal protein S18-3, mitochondrial;28S ribosomal protein S18a, mitochondrial;Mitochondrial ribosomal protein S18A;cDNA FLJ52919, highly similar to 28S ribosomal protein S18a, mitochondrial;Mitochondrial ribosomal protein S18A, isoform CRA_b	Q9NVS2-2;Q9NVS2;Q5QPA5;Q9NVS2-1;Q5QPA4	1102200	1207400	0	0	1.09545
IPI00018768;IPI00917623;IPI00916061;IPI00922875	Translin;Translin variant;cDNA FLJ34596 fis, clone KIDNE2009191, highly similar to TRANSLIN;Translin, isoform CRA_b;cDNA FLJ59957, highly similar to Translin;cDNA FLJ55086, highly similar to Translin	Q15631;Q53GR3;B3KRM8;B7Z5D9;E9PGT1;B7Z3X8	27790000	34465000	24083000	19590000	1.04206
IPI00018769;IPI00642455	Thrombospondin-2;Putative uncharacterized protein DKFZp686G02190;Thrombospondin 2	P35442;Q6MZL6;Q5RI53	0	0	0	1078000	934.442
IPI00018783;IPI00797679;IPI00375446	Inosine triphosphate pyrophosphatase;Putative oncogene protein hlc14-06-p;Inosine triphosphatase (Nucleoside triphosphate pyrophosphatase);Inosine triphosphatase (Nucleoside triphosphate pyrophosphatase), isoform CRA_b	Q9BY32;A2A2N2	2092000	2735300	3605400	2959900	0.999614
IPI00168849;IPI00018804;IPI00395401;IPI00807460;IPI00645818	Cdc42-interacting protein 4;Protein Felic;Salt tolerant protein;Thyroid receptor-interacting protein 10;Salt-tolerant protein	Q15642-1;Q15642;Q15642-2;A7VJC9;Q15642-3;Q15642-4;Q15642-5	470140	0	281970	290010	0.385595
IPI00018813;IPI00743825;IPI01010035	Alien homolog;COP9 signalosome complex subunit 2;JAB1-containing signalosome subunit 2;Thyroid receptor-interacting protein 15;COP9 constitutive photomorphogenic homolog subunit 2 variant;cDNA, FLJ93029, highly similar to Homo sapiens COP9 constitutive photomorphogenic homolog subunit 2 (Arabidopsis) (COPS2), mRNA;cDNA FLJ52928, highly similar to COP9 signalosome complex subunit 2	P61201-2;P61201;Q59EL2;P61201-1;B2R6N0;Q53HJ0;B4DIH5	1260300	988950	984850	885990	0.835107
IPI01015691;IPI00018829;IPI00217048;IPI00953672;IPI00217044	Beta spectrin IV;Beta-IV spectrin;Spectrin beta chain, brain 3;Spectrin, non-erythroid beta chain 3;Putative uncharacterized protein SPTBN4	E9PDB1;Q71S06;Q9H254-1;Q9H254;Q9H254-4;C9JRP8;Q9H254-2	0	0	0	1546700	934.442
IPI00018854	Coiled-coil domain-containing protein 68;Cutaneous T-cell lymphoma-associated antigen se57-1	Q9H2F9	0	0	0	253720	934.442
IPI00018873;IPI00337370;IPI00922378;IPI00472879;IPI00853387;IPI00853449	Nicotinamide phosphoribosyltransferase;Pre-B-cell colony-enhancing factor 1;Visfatin;Putative uncharacterized protein DKFZp666B131	P43490;Q658Z1	15364000	16042000	7086000	8460800	1.09144
IPI00018901;IPI00879909;IPI00878291;IPI00788054;IPI00879415;IPI00217717;IPI00894564;IPI00976936;IPI00878847;IPI00098026;IPI00552338;IPI00339263;IPI00956228;IPI00878679;IPI00377039;IPI00880165;IPI00879296	Gamma-glutamyltransferase 1;Gamma-glutamyltranspeptidase 1;Gamma-glutamyltranspeptidase 1 heavy chain;Gamma-glutamyltranspeptidase 1 light chain;GGT1 protein;Gamma-glutamyltransferase 2;Gamma-glutamyltranspeptidase 2;Gamma-glutamyltranspeptidase 2 heavy chain;Gamma-glutamyltranspeptidase 2 light chain;Putative uncharacterized protein GGT2;Gamma-glutamyltransferase 3;Putative gamma-glutamyltranspe…	P19440-1;P19440;A2VCM7;Q6ISU8;Q6NZY2;E7ET76;P36268-2;P36268;B5MCB2;A6NGU5;B5MCK8;P19440-2;O76033;Q9UEN8;Q9UEN9;P36268-1	5752500	5857800	5452400	6514300	1.10417
IPI00018931;IPI01010570	Maternal-embryonic 3;Vacuolar protein sorting-associated protein 35;Vesicle protein sorting 35;Vacuolar protein sorting 35 variant;Putative uncharacterized protein DKFZp686O2462	Q96QK1;Q53FR4;F5GYF5;Q5HYM2	15138000	21165000	10113000	9950800	1.23226
IPI00018953;IPI00924974	ADABP;Adenosine deaminase complexing protein 2;Dipeptidyl peptidase 4;Dipeptidyl peptidase 4 membrane form;Dipeptidyl peptidase 4 soluble form;Dipeptidyl peptidase IV;Dipeptidyl peptidase IV membrane form;Dipeptidyl peptidase IV soluble form;T-cell activation antigen CD26;TP103	P27487	361950	0	68241	0	0
IPI00018963;IPI01009766;IPI00922277;IPI00982663;IPI00386908;IPI00382605;IPI00043083;IPI00879834	Actopaxin;Alpha-parvin;Calponin-like integrin-linked kinase-binding protein;CH-ILKBP;Matrix-remodeling-associated protein 2;cDNA FLJ54827, highly similar to Alpha-parvin	Q9NVD7-1;Q9NVD7;F5H1R9;B7Z952;E9PS97	314690	282350	169810	0	0.582766
IPI00646350;IPI00018968;IPI00604676;IPI00604652	Putative uncharacterized protein NAE1;cDNA FLJ40361 fis, clone TESTI2034407, highly similar to NEDD8-activating enzyme E1 regulatory subunit;Amyloid beta precursor protein-binding protein 1, 59 kDa;Amyloid protein-binding protein 1;NEDD8-activating enzyme E1 regulatory subunit;Proto-oncogene protein 1;cDNA FLJ55878, highly similar to NEDD8-activating enzyme E1 regulatory subunit	A6NCK0;B3KUP9;Q13564;A6NFN4;A8MU28	2076100	2521800	1373300	1052700	1.03627
IPI00019004;IPI00945991;IPI00945578;IPI01015861	Translocation protein 1;Translocation protein SEC62;SEC62 protein;Translocation protein 1, isoform CRA_b	Q99442;A0JLN5;D3DNQ1;Q3KR08;F8WF48;F8WCJ7	3806400	2202900	2654400	3019600	0.808336
IPI00019038;IPI01022818;IPI01023021	1,4-beta-N-acetylmuramidase C;Lysozyme C	P61626;B2R4C5;F8VV32	2966000	2926300	0	0	0.986615
IPI00019146;IPI00607658;IPI00956707;IPI00103422;IPI00103423;IPI00383114	Coxsackievirus and adenovirus receptor;Coxsackievirus B-adenovirus receptor;CVB3-binding protein;HCVADR;Putative uncharacterized protein CXADR;CAR4/6	P78310-1;P78310;P78310-2;B7WPI3;D3YHP0;P78310-5;P78310-4;P78310-3	0	0	0	133460	934.442
IPI00019148	B-cell signal transduction molecule alpha 4;CD79a-binding protein 1;Immunoglobulin-binding protein 1;Renal carcinoma antigen NY-REN-16	P78318	1145500	1651600	378260	454210	1.38198
IPI00019169;IPI00644418;IPI00979499;IPI00019171;IPI01009303;IPI00651733;IPI00922749;IPI00868753;IPI01012435	cDNA, FLJ96508, Homo sapiens SH3-domain GRB2-like 1 (SH3GL1), mRNA;SH3 domain GRB2-like 1;SH3-domain GRB2-like 1;SH3-domain GRB2-like 1, isoform CRA_b;SH3GL1 protein;SH3-containing Grb-2-like 1 protein;cDNA FLJ58609, highly similar to SH3-containing GRB2-like protein 1	Q6FGM0;Q9UQD4;Q9BVL7;Q9BWP4;B4DRA1;E7EVZ4	1028600	826560	636920	535080	0.817546
IPI00019178;IPI00925737;IPI00925131;IPI00927730;IPI00925485	L-3-phosphoserine phosphatase;O-phosphoserine phosphohydrolase;Phosphoserine phosphatase;Phosphoserine phosphatase variant;Putative uncharacterized protein PSPH	P78330;Q53EY1;C9JBI3	50287000	48491000	34343000	32535000	0.957415
IPI00019195	Ribonuclease P protein subunit p38	P78345	308030	129610	0	0	0.420771
IPI00478229;IPI00876864;IPI00019196;IPI00941057;IPI00911058;IPI00641692	Ribonuclease P (30kD) (RPP30);Ribonuclease P protein subunit p30;RNase P subunit 2;Putative uncharacterized protein RPP30;cDNA FLJ57382, highly similar to Ribonuclease P protein subunit p30 (EC 3.1.26.5)	E9PFP4;Q5VU11;E9PB02;P78346;C9JJX7;B4DJR3	4717600	1957500	832400	573350	0.456009
IPI00019205	Enhanced at puberty protein 1	Q9H1B7	100170	134710	55322	0	0.866347
IPI00019217;IPI00940192;IPI00386104	Autoimmunogenic cancer/testis antigen NY-ESO-1;Cancer/testis antigen 1;Cancer/testis antigen 6.1;L antigen family member 2;Putative uncharacterized protein CTAG1A	P78358-1;P78358;B7WPC8;P78358-2	0	0	0	1979800	934.442
IPI00019269;IPI00797907	Meiotic recombination REC14 protein homolog;WD repeat-containing protein 61	Q9GZS3	4466900	4946200	4168800	3697100	1.00088
IPI00019276;IPI00163100	UBX domain-containing protein 1;UBX domain-containing protein 6	Q9BZV1-1;Q9BZV1;Q9BZV1-2	0	0	0	24604	934.442
IPI00019278;IPI00922230	Solute carrier family 19 member 3;Thiamine transporter 2;cDNA, FLJ92819, highly similar to Homo sapiens solute carrier family 19, member 3 (SLC19A3), mRNA;cDNA FLJ51347, highly similar to Thiamine transporter 2	Q9BZV2;B2R674;B7Z761;F5H2M8	0	0	2243800	1573600	0.70131
IPI00019326	Adrenal ferredoxin;Adrenodoxin, mitochondrial;Ferredoxin-1;Hepatoredoxin	P10109	167340	178260	0	0	1.06526
IPI00019329;IPI01021760;IPI01021597;IPI01020853	8 kDa dynein light chain;Dynein light chain 1, cytoplasmic;Dynein light chain LC8-type 1;Protein inhibitor of neuronal nitric oxide synthase;cDNA, FLJ92051, Homo sapiens dynein, cytoplasmic, light polypeptide 1 (DNCL1),mRNA;DNCL1 protein;Dynein, light chain, LC8-type 1;Dynein, light chain, LC8-type 1, isoform CRA_a	P63167;Q6FGH9;F8VRV5;F8VXL2	6545000	7971400	0	2198600	1.55386
IPI00019345;IPI00877120	C21KG;G-22K;GTP-binding protein smg p21A;Ras-related protein Krev-1;Ras-related protein Rap-1A;cDNA FLJ75985, highly similar to Homo sapiens RAP1A, member of RAS oncogene family (RAP1A), transcript variant 2, mRNA;RAP1A, member of RAS oncogene family	P62834;A8KAH9;Q5U0C3	191170	186090	0	0	0.973427
IPI00411628;IPI00019350;IPI00845327;IPI00917893;IPI00845307;IPI00386348	Dudulin-2;Metalloreductase STEAP3;pHyde;Six-transmembrane epithelial antigen of prostate 3;Tumor suppressor-activated pathway protein 6;Putative uncharacterized protein STEAP3;STEAP family member 3, isoform CRA_c	Q658P3-2;Q658P3;Q658P3-1;Q658P3-3;B8ZZX6;Q658P3-4	0	0	0	172140	934.442
IPI00019353;IPI00946597;IPI00945912;IPI00553233	Acylglycerol kinase, mitochondrial;Multiple substrate lipid kinase;Multiple substrate lipid kinase, isoform CRA_a;Putative uncharacterized protein FLJ10842;cDNA FLJ61206, highly similar to Homo sapiens multiple substrate lipid kinase (MULK), mRNA;cDNA FLJ59963, highly similar to Homo sapiens multiple substrate lipid kinase (MULK), mRNA	Q53H12-1;Q53H12;A4D1U5;B4E2Z8;E9PC15;B4DR72;E9PG39	1328800	1076600	222230	285620	0.878268
IPI00019359;CON__P35527	Cytokeratin-9;Keratin, type I cytoskeletal 9;Keratin-9	P35527	105080000	129240000	22862000	120390000	1.95112
IPI00019380;IPI00513689	80 kDa nuclear cap-binding protein;Nuclear cap-binding protein subunit 1	Q09161	264340	579030	351430	362110	1.52839
IPI00019383;IPI00940264;IPI00747722	cDNA FLJ56840, highly similar to Galactokinase (EC 2.7.1.6);Galactokinase 1;Galactokinase;Galactose kinase;cDNA FLJ56765, highly similar to Galactokinase (EC 2.7.1.6);cDNA, FLJ79080, highly similar to Galactokinase (EC 2.7.1.6);CDNA FLJ26554 fis, clone LNF01773, highly similar to Galactokinase;Putative uncharacterized protein GALK1	B4E1G6;P51570;B4E1A8;C8CHJ5;C8CHJ6;D1MI96;E5LAN0;Q6ZP37;Q71UH7;A6NJD0	4615100	5779800	2916600	3318600	1.20801
IPI01009057;IPI01008877;IPI00019385;IPI00647421;IPI00646864	Signal sequence receptor subunit delta;Translocon-associated protein subunit delta;Putative uncharacterized protein SSR4	P51571;A6NLM8	19485000	12206000	0	760300	0.66545
IPI00019400;IPI00401972	Thiopurine methyltransferase;Thiopurine S-methyltransferase	P51580;Q9BS45	851450	1232400	1269400	881520	0.996732
IPI00019407;IPI00646262	Protein H105e3;Sterol-4-alpha-carboxylate 3-dehydrogenase, decarboxylating;Putative uncharacterized protein NSDHL	Q15738;C9JDR0	8490700	8352300	5883200	4751700	0.911652
IPI00019450;IPI00646322;IPI00646813;IPI00642416;IPI00902796;IPI00219287;IPI00760707	60 kDa SS-A/Ro ribonucleoprotein;Ro 60 kDa autoantigen;Sjoegren syndrome antigen A2;Sjoegren syndrome type A antigen;TROVE domain family member 2;Gastric cancer multi-drug resistance protein variant;TROVE domain family, member 2;TROVE domain family, member 2, isoform CRA_c;TROVE domain family, member 2, isoform CRA_e;TROVE domain family, member 2, isoform CRA_d;cDNA FLJ13982 fis, clone Y79AA10017…	P10155-1;P10155;Q86WL3;Q5LJ99;Q5LJA0;Q86WL4;Q5LJ97;Q5LJ98;B3KN94	1294000	1119900	1349700	1376600	0.94432
IPI00019459;IPI00395625	Mitogen-activated protein kinase kinase kinase 7-interacting protein 1;TGF-beta-activated kinase 1 and MAP3K7-binding protein 1;TGF-beta-activated kinase 1-binding protein 1;cDNA FLJ78598, highly similar to Homo sapiens mitogen-activated protein kinase kinase kinase 7 interacting protein 1 (MAP3K7IP1), transcript variant alpha, mRNA;cDNA, FLJ92811, Homo sapiens mitogen-activated protein kinase ki…	Q15750;A8K6K3;B7Z3S5;B7Z9N9;Q59FT7;Q8IZW2	83014	144350	57635	0	1.02631
IPI00019463;IPI00385404;IPI00807398;IPI00892809	Eukaryotic translation initiation factor 2-alpha kinase 2;Interferon-induced, double-stranded RNA-activated protein kinase;Interferon-inducible RNA-dependent protein kinase;P1/eIF-2A protein kinase;p68 kinase;Protein kinase RNA-activated;EIF2AK2 protein;Interferon-inducible double-stranded RNA-dependent protein kinase;Putative uncharacterized protein EIF2AK2	P19525;B7ZKK7;Q6PK38;Q8IW76;E9PC80;Q7Z6F6;C9JZT2;Q05CP4	312970	893500	631410	998790	2.00374
IPI00019472;IPI01010276;IPI00922776;IPI00922487	Baboon M7 virus receptor;Neutral amino acid transporter B(0);RD114/simian type D retrovirus receptor;Sodium-dependent neutral amino acid transporter type 2;Solute carrier family 1 member 5;cDNA FLJ58403, highly similar to Neutral amino acid transporter B(0);cDNA, FLJ79445, highly similar to Neutral amino acid transporter B(0);Solute carrier family 1 (Neutral amino acid transporter), member 5 vari…	Q15758;B4DR77;B7ZB81;Q59ES3;Q71UA6;B4DE27;E9PC01;B4DWS4	7770000	8315700	10369000	6741600	0.830106
IPI00019487	8-oxo-dGTPase NUDT15;MutT homolog 2;Nucleoside diphosphate-linked moiety X motif 15;Probable 7,8-dihydro-8-oxoguanine triphosphatase NUDT15	Q9NV35	145670	0	0	0	0
IPI00019488;IPI00980060	BRMS2;U3 small nucleolar ribonucleoprotein protein IMP3	Q9NV31	295510	449030	1881100	3574100	1.84835
IPI00019495;IPI00479503	Dynein light chain Tctex-type 1;Protein CW-1;T-complex testis-specific protein 1 homolog;cDNA, FLJ96681, Homo sapiens t-complex-associated-testis-expressed 1-like 1(TCTEL1), mRNA;Dynein, light chain, Tctex-type 1;Dynein, light chain, Tctex-type 1, isoform CRA_c;Tctex-1;Dynein, light chain, Tctex-type 1, isoform CRA_a	P63172;Q5VTU4;Q5VTU3	2539100	2591400	0	0	1.0206
IPI00019502;IPI00395772;IPI00742780;IPI00556012;IPI00878695;IPI00642716;IPI00007856;IPI01015436;IPI00514201;IPI00025879;IPI00001753;IPI00007858;IPI00302329;IPI00025880;REV__IPI00007334;REV__IPI00946415;REV__IPI00911038;REV__IPI00433279;IPI00910817	Cellular myosin heavy chain, type A;Myosin heavy chain 9;Myosin heavy chain, non-muscle IIa;Myosin-9;Non-muscle myosin heavy chain A;Non-muscle myosin heavy chain IIa;cDNA FLJ77145, highly similar to Homo sapiens myosin, heavy polypeptide 9, non-muscle (MYH9), mRNA;cDNA FLJ57040, highly similar to Myosin-9;MYH9 variant protein;Myosin, heavy polypeptide 9, non-muscle, isoform CRA_a;Non-muscle myos…	P35579-1;P35579;A8K6E4;B4E3S1;Q60FE2;Q86XU5;Q99529;P35579-2;Q2PS10;Q9UMJ0	295000000	312790000	163990000	165440000	1.04192
IPI00019548;IPI00220364;IPI00922465;IPI00005223;IPI00216093;IPI00922698;IPI00922059;IPI00017730;IPI00019549;IPI00922049	JV18-1;Mad-related protein 2;Mothers against decapentaplegic homolog 2;SMAD family member 2;cDNA, FLJ93422, Homo sapiens MAD, mothers against decapentaplegic homolog 2(Drosophila) (MADH2), mRNA;MAD, mothers against decapentaplegic homolog 2 (Drosophila);SMAD, mothers against DPP homolog 2 (Drosophila), isoform CRA_b;cDNA FLJ50177, highly similar to Mothers against decapentaplegic homolog 2(SMAD 2…	Q15796-1;Q15796;Q53XR6;Q15796-2;B7Z5N5;O15198-1;O15198;O15198-2;B7Z4Z5;B7Z6M9;B7Z9Q2	310440	1576800	255360	289630	3.29874
IPI00019568;IPI00975497	Activation peptide fragment 1;Activation peptide fragment 2;Coagulation factor II;Prothrombin;Thrombin heavy chain;Thrombin light chain;cDNA FLJ54622, highly similar to Prothrombin (EC 3.4.21.5);Prothrombin B-chain;F2 protein	P00734;B4DDT3;Q69EZ7;Q69EZ8;E9PIT3;Q15253;Q86WA1;Q8TD58	59999	0	0	0	0
IPI00019591;IPI00939824;IPI00947496;IPI00921523;IPI01021553;IPI00893864;IPI00218508;IPI00947137;IPI00303963;IPI00645500;IPI01011607;IPI01010097;IPI00946416;IPI00910028;IPI00943098;IPI01009170;IPI00947478;IPI00910539	cDNA FLJ55673, highly similar to Complement factor B (EC 3.4.21.47);Complement factor B;Complement factor B preproprotein variant;C3/C5 convertase;Complement factor B Ba fragment;Complement factor B Bb fragment;Glycine-rich beta glycoprotein;PBF2;Properdin factor B	B4E1Z4;Q53F89;E7EVA3;E7ETN3;P00751-1;P00751;D2KT84;B0UXW4;D2KT85	28432	0	107360	128800	0.94851
IPI00019600;IPI01015099;IPI01012867;IPI00981344;IPI01015529;IPI00980777;IPI00965965	DDVit 1;Enterocyte differentiation-associated factor 1;Enterocyte differentiation-promoting factor 1;MMS2 homolog;Ubiquitin-conjugating enzyme E2 variant 2;Vitamin D3-inducible protein;cDNA, FLJ93989, Homo sapiens ubiquitin-conjugating enzyme E2 variant 2 (UBE2V2),mRNA;Ubiquitin-conjugating enzyme E2 variant 2, isoform CRA_b	Q15819;A0M8W4	7789100	11420000	0	169240	1.48788
IPI00019640;IPI01025546;IPI01025249	Serine/threonine-protein kinase VRK1;Vaccinia-related kinase 1;cDNA FLJ75441, highly similar to Homo sapiens vaccinia related kinase 1 (VRK1), mRNA	Q99986;A8K245	0	298100	266090	327200	2.34996
IPI01010376;IPI00019642;IPI00246616	CAP-Gly domain-containing linker protein 2;Cytoplasmic linker protein 115;Cytoplasmic linker protein 2;Williams-Beuren syndrome chromosomal region 3 protein;Williams-Beuren syndrome chromosomal region 4 protein;CAP-GLY domain containing linker protein 2;Cytoplasmic linker 2, isoform CRA_a;Cytoplasmic linker 2	F5GYW3;Q9UDT6-1;Q9UDT6;Q9UDT6-2;A7E2F7;Q7Z5B7	182460	679610	93176	71377	2.72456
IPI00019733;IPI00982313;IPI01010974;IPI00797295;IPI00794643	mRNA export factor;mRNA-associated protein mrnp 41;Rae1 protein homolog;cDNA FLJ75499, highly similar to Homo sapiens RAE1 RNA export 1 homolog (S. pombe) (RAE1), mRNA;RAE1 RNA export 1 homolog (S. pombe);RAE1 RNA export 1 homolog (S. pombe), isoform CRA_a;Migration-inducing gene 14	P78406;A8K882;Q5J8M4;E9PQ57	2970600	1995400	2538900	3023800	0.911008
IPI00019755;IPI00642936;IPI00513927	Glutathione S-transferase omega-1;cDNA, FLJ94267, highly similar to Homo sapiens glutathione S-transferase omega 1 (GSTO1), mRNA;Glutathione S-transferase omega 1, isoform CRA_a;Glutathione S-transferase omega 1	P78417;B2R983;D3DRA3;Q5TA02;F5H7H0;Q5TA01	26784000	29505000	18084000	13745000	0.963939
IPI00019812;IPI01014578;IPI00984299;IPI00793942;IPI00922155;IPI00556455;IPI00982383	Protein phosphatase T;Serine/threonine-protein phosphatase 5;Serine/threonine-protein phosphatase	P53041;B2R6R6;Q53FR0;B4DLP6;Q9BPW0;B4DDZ8;A8MU39	3304300	4061200	1592900	1818000	1.20052
IPI00641743;IPI00019848;IPI00219326;IPI00847789;IPI00980897	Putative uncharacterized protein HCFC1;C1 factor;CFF;HCF C-terminal chain 1;HCF C-terminal chain 2;HCF C-terminal chain 3;HCF C-terminal chain 4;HCF C-terminal chain 5;HCF C-terminal chain 6;HCF N-terminal chain 1;HCF N-terminal chain 2;HCF N-terminal chain 3;HCF N-terminal chain 4;HCF N-terminal chain 5;HCF N-terminal chain 6;Host cell factor 1;VCAF;VP16 accessory protein;HCFC1 protein	A6NEM2;P51610-1;P51610;Q05C05;P51610-2	1024200	1702800	405540	578050	1.59529
IPI00019872	17-beta-hydroxysteroid dehydrogenase type 2;20 alpha-hydroxysteroid dehydrogenase;E2DH;Estradiol 17-beta-dehydrogenase 2;Microsomal 17-beta-hydroxysteroid dehydrogenase;Testosterone 17-beta-dehydrogenase;Hydroxysteroid (17-beta) dehydrogenase 2 variant	P37059;Q53GD0	832570	1217500	686370	185210	0.92348
IPI00336008;IPI00019888;IPI00946558;IPI01012747	cDNA FLJ78564, highly similar to Homo sapiens aldehyde dehydrogenase 5 family, member A1 (succinate-semialdehyde dehydrogenase) (ALDH5A1), nuclear gene encoding mitochondrial protein, transcript variant 2, mRNA;Succinic semialdehyde dehydrogenase;Aldehyde dehydrogenase family 5 member A1;NAD(+)-dependent succinic semialdehyde dehydrogenase;Succinate-semialdehyde dehydrogenase, mitochondrial;cDNA …	A8K435;Q8N3W6;P51649;B4DGP6;Q546H9;Q8N3W7;C9J8Q5;F5H328	2601600	2103800	1445900	804550	0.718555
IPI00019899;IPI00556210;IPI00964631;IPI00967748	C-4 methylsterol oxidase;Methylsterol monooxygenase;cDNA FLJ50771, highly similar to C-4 methylsterol oxidase (EC 1.14.13.72);Putative uncharacterized protein SC4MOL	Q15800;A8MYF6;D6R952;D6RDP9	0	0	498150	470920	0.945338
IPI00220158;IPI00019901;IPI00376220;IPI00964151;IPI00253279;IPI00965916;IPI00965403;IPI01014181;IPI00964204;IPI00965619;IPI00019904;IPI00220241;IPI00654787;IPI00924848;IPI00220240;IPI01013851	Alpha-adducin;Erythrocyte adducin subunit alpha;Adducin 1 (Alpha);Adducin 1 (Alpha), isoform CRA_e;cDNA FLJ61270, highly similar to Alpha-adducin;cDNA FLJ57858, highly similar to Homo sapiens adducin 1 (alpha) (ADD1), transcript variant 4, mRNA;ADD1 protein;OTTHUMP00000041238	P35611-3;P35611;E7ENY0;P35611-1;A2A3N8;B4DI79;B4DPW4;E7EV99;Q96D30;P35611-2;Q16155;Q4TT76;Q86XM2	502040	554720	384370	242490	0.899369
IPI00019903	Coiled-coil domain-containing protein 44;Translational activator of cytochrome c oxidase 1;Translational activator of mitochondrially-encoded cytochrome c oxidase I;cDNA FLJ36733 fis, clone UTERU2012856, weakly similar to 26.4 kDa PROTEIN IN RUVC-ASPS INTERGENIC REGION;Coiled-coil domain containing 44, isoform CRA_a	Q9BSH4;Q8N9Q7	4211000	3999000	2287900	1681500	0.874071
IPI00218019;IPI00019906;IPI00394877;IPI01010766;IPI00908477	5F7;Basigin;Collagenase stimulatory factor;Extracellular matrix metalloproteinase inducer;Leukocyte activation antigen M6;OK blood group antigen;Tumor cell-derived collagenase stimulatory factor;cDNA FLJ52708, highly similar to Basigin;cDNA FLJ61188, highly similar to Basigin;Basigin (Ok blood group), isoform CRA_a;cDNA FLJ36018 fis, clone TESTI2016337, highly similar to BASIGIN;Cervical EMMPRIN;…	P35613-1;P35613;B4DNE1;P35613-2;B4DY23;Q54A51;A6NJW1;D3YLG5	9966800	6691600	8960100	8481700	0.801679
IPI00019912;IPI00909582;IPI00965117;IPI00965580;IPI00966832;IPI00965336;IPI01013542;IPI00966528;IPI00020830	17-beta-hydroxysteroid dehydrogenase 4;3-alpha,7-alpha,12-alpha-trihydroxy-5-beta-cholest-24-enoyl-CoA hydratase;3-hydroxyacyl-CoA dehydrogenase;D-bifunctional protein;Peroxisomal multifunctional enzyme type 2;cDNA, FLJ92803, highly similar to Homo sapiens hydroxysteroid (17-beta) dehydrogenase 4 (HSD17B4), mRNA;cDNA FLJ59445, highly similar to Peroxisomal multifunctional enzyme type 2;cDNA FLJ55…	P51659;B2R659;B4DVS5;B4DNV1;B4DSD0;F5HE57;B4DDM5;E9PB82;B4DI68;E7EWE5;E7ET17;B3KSP2;Q59H27;Q9UBA4;E7ER27;E7EPL9	28698000	34236000	16414000	17361000	1.14375
IPI00019918;IPI00155054;IPI00008943;IPI00027599;IPI00939593;IPI01009735;IPI01010082;IPI00556368;IPI00556256;IPI00296139;IPI00759454;IPI00984425	ATP-dependent RNA helicase DDX19A;DDX19-like protein;DEAD box protein 19A;cDNA FLJ50635, highly similar to ATP-dependent RNA helicase DDX19A (EC 3.6.1.-);ATP-dependent RNA helicase DDX19B;DEAD box protein 19B;DEAD box RNA helicase DEAD5;DDX19B protein;DEAD (Asp-Glu-Ala-As) box polypeptide 19 variant;RNA helicase;cDNA FLJ52357, highly similar to ATP-dependent RNA helicase DDX19B (EC 3.6.1.-);cDNA …	Q9NUU7;B4DS24;Q9UMR2-1;Q9UMR2;Q2NL95;Q53G16;Q7Z4W5;Q9HBZ9;B4DXS6;E7EMK4;Q9UMR2-2;B4DRZ7;F8W9W5;Q68DY7;Q69YM2;Q9UMR2-3;B4DL69;Q59FQ9	7601800	7500600	4356300	4682000	1.01877
IPI00019924	Tubulin-folding cofactor C;Tubulin-specific chaperone C	Q15814	889350	1035600	634910	728510	1.15735
IPI00019927;IPI01009629	26S proteasome non-ATPase regulatory subunit 7;26S proteasome regulatory subunit RPN8;26S proteasome regulatory subunit S12;Mov34 protein homolog;Proteasome subunit p40;cDNA, FLJ96428, highly similar to Homo sapiens proteasome (prosome, macropain) 26S subunit, non-ATPase, 7 (Mov34 homolog) (PSMD7), mRNA;cDNA FLJ51373, highly similar to 26S proteasome non-ATPase regulatory subunit 7	P51665;B2RD27;B4DXI8	10832000	11495000	5059000	3977300	0.973652
IPI00019930;IPI01018097;IPI00006475;IPI00926051;IPI01010713;IPI01012108	Stimulator of Fe transport;UBC4/5 homolog;UbcH5;Ubiquitin carrier protein D1;Ubiquitin-conjugating enzyme E2 D1;Ubiquitin-conjugating enzyme E2(17)KB 1;Ubiquitin-conjugating enzyme E2-17 kDa 1;Ubiquitin-protein ligase D1;HBUCE1;Ubiquitin carrier protein D4;Ubiquitin-conjugating enzyme E2 D4;Ubiquitin-protein ligase D4;Ubiquitin carrier protein	P51668;Q9Y2X8;C9J9H9;Q9UQL0	265750	0	0	0	0
IPI00968155;IPI00019962;IPI00922035;IPI00965954;IPI00966334;IPI00963910	UPF0534 protein C4orf43;cDNA FLJ52950	Q96EY4;B7Z504;D6RA57;D6RC31;D6RE67	1013700	873210	537590	925680	1.15961
IPI00019977;IPI00946947;IPI00945276;IPI00945436	General transcription factor IIE 56 kDa subunit;General transcription factor IIE subunit 1;Transcription initiation factor IIE subunit alpha;General transcription factor IIE, polypeptide 1 (Alpha subunit, 56kD) variant;Putative uncharacterized protein GTF2E1;GTF2E1 protein	P29083;Q53F88;C9IYL4;E9PER7;Q05DN6;C9J329	205940	1594000	256110	210690	3.90583
IPI00019981;IPI01016053	General transcription factor IIE subunit 2;Transcription initiation factor IIE subunit beta	P29084	498360	547910	339760	302130	1.01422
IPI00019983;IPI00219134;IPI00646996;IPI00646118;IPI00644343;IPI00219133;IPI00020961;IPI00217817;IPI00647529	Apoptosis regulator Bcl-X;Bcl-2-like protein 1;BCL2-like 1;BCL2-like 1, isoform CRA_c;cDNA FLJ77105, highly similar to Homo sapiens BCL2-like 1 (BCL2L1), nuclear gene encoding mitochondrial protein, transcript variant 2, mRNA	Q07817-1;Q07817;Q07817-3;Q5TE64;Q9H1R6;Q5QP56;Q07817-2;Q5TE63	1925600	1936000	860500	1152400	1.1085
IPI00792743;IPI00019996;IPI00791423	Modulator of estrogen-induced transcription;SAFB-like transcription modulator;cDNA FLJ30633 fis, clone CTONG2002418, highly similar to Homo sapiens modulator of estrogen induced transcription, transcript variant 1, mRNA;cDNA FLJ78261;Putative uncharacterized protein SLTM	Q9NWH9;A8K5V8;C9IZZ3	536100	348460	709430	1081200	1.14783
IPI00019997;IPI00983405;REV__IPI00006642	Mammalian lin-seven protein 3;Protein lin-7 homolog C;Vertebrate lin-7 homolog 3;Lin-7 homolog C variant	Q9NUP9;Q53FX5	2078900	1876800	2250500	3264300	1.18749
IPI00020004	Protein MAC30;Transmembrane protein 97;cDNA FLJ60416	Q5BJF2;B4DDT6	1671600	2218500	0	0	1.32717
IPI00020021;IPI00909779;IPI00942944;IPI00968273;IPI00966422;IPI00425937	Protein DEK;cDNA FLJ51914, highly similar to Protein DEK;cDNA FLJ53031, highly similar to Protein DEK;cDNA FLJ52337, highly similar to Protein DEK	P35659;B4DNW3;B4DFG0;B4DN37	658220	651650	5644200	6823200	1.18603
IPI00020042;IPI00216770	26S protease regulatory subunit 6B;26S proteasome AAA-ATPase subunit RPT3;MB67-interacting protein;MIP224;Proteasome 26S subunit ATPase 4;Tat-binding protein 7;cDNA FLJ78505, highly similar to Homo sapiens proteasome (prosome, macropain) 26S subunit, ATPase, 4 (PSMC4), transcript variant 1, mRNA;cDNA, FLJ93682, Homo sapiens proteasome (prosome, macropain) 26S subunit, ATPase, 4(PSMC4), transcript…	P43686-1;P43686;A8K2M0;P43686-2	14549000	11759000	5679500	7138200	0.934187
IPI00020050	Mitochondrial DEAD box protein 28;Probable ATP-dependent RNA helicase DDX28	Q9NUL7	218780	364830	219730	146030	1.16499
IPI00020058;IPI00658175;IPI00940825;IPI00922733;IPI00515019;IPI00216296;IPI00873072	Copper pump 2;Copper-transporting ATPase 2;Wilson disease-associated protein;WND/140 kDa;ATP7B protein;ATPase Cu++ transporting beta polypeptide;Mutant ATP7B;ATP7B;Cu++ transporting ATPase beta polypeptide	P35670-1;P35670;B7ZLR2;B7ZLR4;P35670-4;F5H748;B7ZLR3;E7ET55;P35670-3;A6YQZ1;D3KCZ0;P35670-2;Q9GZP5;A6N865;A6YQZ0;F5H562;Q17RT3	0	0	58848	31922	0.542448
IPI00020075;IPI01010004;IPI00790966	Abhydrolase domain-containing protein 10, mitochondrial;cDNA FLJ50858, highly similar to Homo sapiens abhydrolase domain containing 10 (ABHD10), mRNA	Q9NUJ1;B7Z6A8	4995400	4661400	3331100	2562500	0.867579
IPI00020127	Replication factor A protein 1;Replication protein A 70 kDa DNA-binding subunit;Single-stranded DNA-binding protein	P27694	1459100	5991600	2178100	2346200	2.29237
IPI00020128	Hepatocellular carcinoma-associated antigen 66;Multiple hat domains protein;U3 small nucleolar RNA-associated protein 6 homolog;cDNA FLJ32640 fis, clone SYNOV2001033, highly similar to U3 small nucleolar RNA-associated protein 6 homolog;cDNA FLJ44601 fis, clone BLADE2007799, highly similar to U3 small nucleolar RNA-associated protein 6 homolog;cDNA FLJ58748, highly similar to U3 small nucleolar R…	Q9NYH9;B3KQ21;B3KX32;B4DSL9;B7Z9G4;Q9P1J8	2011300	0	588580	640960	0.246534
IPI00020164;IPI00513693;IPI00909081	Protein tyrosine phosphatase type IVA 1;Protein-tyrosine phosphatase 4a1;Protein-tyrosine phosphatase of regenerating liver 1;PTP(CAAXI);Protein tyrosine phosphatase type IVA protein 1;Protein tyrosine phosphatase type IVA, member 1;cDNA FLJ57530, highly similar to Protein tyrosine phosphatase type IVA protein 2(EC 3.1.3.48)	Q93096;B5BU78;Q5TCM7;B4DM39;E9PGJ6;E9PL34	1304700	988390	2715300	2786800	0.939102
IPI00020191;IPI00040537;IPI00985126;IPI00984481;IPI00975554	HU-PP-1;OV-1;Protein tyrosine phosphatase type IVA 2;Protein-tyrosine phosphatase 4a2;Protein-tyrosine phosphatase of regenerating liver 2;PTP(CAAXII)	Q12974-1;Q12974;Q12974-2;E9PMY3;E9PRR9;E9PJC0;E9PML8	378470	348900	657530	0	0.336776
IPI00294426;IPI00020194	68 kDa TATA-binding protein-associated factor;RNA-binding protein 56;TATA-binding protein-associated factor 2N;cDNA, FLJ94920, Homo sapiens TAF15 RNA polymerase II, TATA box binding protein(TBP)-associated factor, 68kDa (TAF15), transcript variant 1, mRNA;TAF15 RNA polymerase II, TATA box binding protein (TBP)-associated factor, 68kDa;TAF15 RNA polymerase II, TATA box binding protein (TBP)-associ…	Q92804-1;Q92804;Q86X94;Q92804-2;B4E312;F5GWQ7	4730700	2620100	6029400	7470900	0.937817
IPI00020196;IPI00871811;IPI00470847;IPI01009398;IPI01015650;IPI01011489;IPI01013141;IPI01011916;IPI01013596;IPI01015653;IPI01015874;IPI01012388	Armadillo repeat-containing protein 6;Putative uncharacterized protein DKFZp762A1314;cDNA FLJ50945, highly similar to Armadillo repeat-containing protein 6	Q6NXE6-1;Q6NXE6;Q6NXE6-2;F5GYG2;Q68CW5;B4E1N1	1038800	817340	1241900	878710	0.743653
IPI00020226;IPI00827610;IPI00966246	Branched-chain acyl-CoA oxidase;Peroxisomal acyl-coenzyme A oxidase 3;Pristanoyl-CoA oxidase;cDNA, FLJ93747, highly similar to Homo sapiens acyl-Coenzyme A oxidase 3, pristanoyl (ACOX3), mRNA	O15254-1;O15254;B2R856;O15254-2	0	0	73793	49092	0.665266
IPI00020319;IPI01015745;IPI01022192;IPI01022334;IPI01022037;IPI01021279;IPI01021883	Biogenesis of lysosome-related organelles complex 1 subunit 1;GCN5-like protein 1;Protein RT14	P78537-1;P78537;P78537-2;F8VP73;F8W036;F8W606;F8W099	155440	0	0	0	0
IPI00020332	Arginase-2, mitochondrial;Kidney-type arginase;Non-hepatic arginase;Type II arginase	P78540	547150	589320	410130	441210	1.07652
IPI00020355;IPI00216291	Beta-chemokine exodus-1;CC chemokine LARC;C-C motif chemokine 20;CCL20(1-64);CCL20(1-67);CCL20(2-70);Liver and activation-regulated chemokine;Macrophage inflammatory protein 3 alpha;Small-inducible cytokine A20	P78556-1;P78556;P78556-2	402040	430660	0	0	1.07119
IPI00020356;IPI00887765;IPI00984420	MAP1 light chain LC2;Microtubule-associated protein 1A;Proliferation-related protein p80;cDNA FLJ77111, highly similar to Homo sapiens microtubule-associated protein 1A (MAP1A), mRNA	P78559-2;P78559;E9PGC8;P78559-1;A8K4T7	0	0	210550	219960	1.04469
IPI00020416;IPI00640197	Tripeptidyl aminopeptidase;Tripeptidyl-peptidase 2;Tripeptidyl-peptidase II;cDNA FLJ61714, highly similar to Tripeptidyl-peptidase 2 (EC 3.4.14.10);Tripeptidyl peptidase II	P29144;B7Z920;Q5VZU9	6597200	7653900	4597500	4900300	1.12144
IPI00020418	p23;Ras-related protein R-Ras	P10301	8357300	7191400	4642700	11623000	1.44726
IPI00020436;IPI00978887;IPI01022454;IPI00429190;IPI01012355;IPI00027993	GTP-binding protein YPT3;Ras-related protein Rab-11B;RAB11B protein;RAB11B, member RAS oncogene family;cDNA FLJ61134, highly similar to Ras-related protein Rab-11B;cDNA FLJ51542, highly similar to Ras-related protein Rab-11B;Ras-related protein Rab-11A;YL8;cDNA FLJ61136, highly similar to Ras-related protein Rab-11A	Q15907;A5YM50;Q5U0I1;Q6FHR0;Q6FI42;B4DMK0;B4DT13;P62491;B4DMN1	112110000	128790000	111890000	140980000	1.20433
IPI00020454;IPI00965238;IPI00966824	Deoxycytidine kinase;cDNA FLJ51425, highly similar to Deoxycytidine kinase (EC 2.7.1.74)	P27707;B4E0A5;F5CTF3;D6RFG8;D6RCP9	579480	1022400	678630	486010	1.19895
IPI01010559;IPI00020468;IPI01015108;IPI00979409	Selenoprotein S;VCP-interacting membrane protein;VIMP	E9PN30;Q9BQE4;Q6GYA4;E9PJB8;E9PQ66	175760	710950	2090500	1916700	1.15946
IPI00020472;IPI00607849;IPI00926169	Transmembrane protein 111;Putative uncharacterized protein TMEM111	Q9P0I2-1;Q9P0I2;Q9P0I2-2;C9JLM9	717110	870440	1831100	1523900	0.939616
IPI00020495	28S ribosomal protein S36, mitochondrial	P82909	740720	343040	0	0	0.463117
IPI00020508;IPI00178861	N(2),N(2)-dimethylguanosine tRNA methyltransferase;tRNA 2,2-dimethylguanosine-26 methyltransferase;tRNA(guanine-26,N(2)-N(2)) methyltransferase;tRNA(m(2,2)G26)dimethyltransferase;cDNA FLJ77676, highly similar to Homo sapiens TRM1 tRNA methyltransferase 1 homolog (S. cerevisiae) (TRMT1), mRNA;cDNA FLJ54678, highly similar to N(2),N(2)-dimethylguanosine tRNA methyltransferase (EC 2.1.1.32);cDNA FLJ…	Q9NXH9-1;Q9NXH9;A8K8L2;B4DHS5;B4E3A3;Q9NXH9-2	1404200	3285700	520740	292430	1.85883
IPI00020510	CDGSH iron sulfur domain-containing protein 1;MitoNEET	Q9NZ45	811280	983260	46388	0	1.14643
IPI00020512;IPI00795917;IPI00967395;IPI00954897;IPI00954874;IPI00963893	Asparagine-linked glycosylation 13 homolog;Glycosyltransferase 28 domain-containing protein 1;UDP-N-acetylglucosamine transferase subunit ALG13 homolog	Q9NP73-2;Q9NP73;Q9NP73-1;D6RE84	392460	435220	1554100	1440900	0.963813
IPI00020515;IPI01012662;IPI01012197;IPI00549501;IPI00549814	p31;Putative MAPK-activating protein PM26;USE1-like protein;Vesicle transport protein USE1	Q9NZ43-1;Q9NZ43;F8W6G7;Q9NZ43-2;Q9NZ43-3	0	0	84209	0	0
IPI00020524;IPI00641148;IPI00796265	Chloride channel protein 7;H(+)/Cl(-) exchange transporter 7;cDNA FLJ78478;cDNA FLJ31989 fis, clone NT2RP7009012, highly similar to CHLORIDE CHANNEL PROTEIN 7;cDNA FLJ16654 fis, clone TESTI4038284, highly similar to Chloride channel protein 7;cDNA FLJ58238, highly similar to Chloride channel protein 7;cDNA, FLJ78877, highly similar to Chloride channel protein 7;Chloride channel 7;Chloride channel…	P51798;A8K7X1;B3KPN3;B3KVJ8;B4E3N4;B7Z9L3;Q4VXY0;Q96RY8;E9PDB9;B3KUD9;B3KXZ3;Q2VPA2;Q9BRN4;Q9BSM4	149710	0	917250	754340	0.706999
IPI00410631;IPI00020529;IPI00953673;IPI01009554	Protein FAM45A;cDNA FLJ55853, highly similar to Protein FAM45A;Protein FAM45B;cDNA FLJ59935, highly similar to Protein FAM45A	Q8TCE6-1;Q8TCE6;B4DNL9;Q6NSW5;Q8TCE6-2;B4DMU4	282890	0	0	0	0
IPI00020530;IPI00930594	Acyl-coenzyme A thioesterase 13;Thioesterase superfamily member 2	Q9NPJ3;F5H2L4	6124000	5479200	0	0	0.894709
IPI00020539;IPI00643242	5-oxoprolyl-peptidase;Pyroglutamyl aminopeptidase I;Pyroglutamyl-peptidase 1;Pyroglutamyl-peptidase I;Pyrrolidone-carboxylate peptidase;cDNA FLJ61111, highly similar to Pyroglutamyl-peptidase 1 (EC 3.4.19.3);PGPEP1 protein;Pyroglutamyl-peptidase I, isoform CRA_c	Q9NXJ5;Q8IVT1	0	0	5138900	3146900	0.612368
IPI00020557;IPI01025576;IPI00032063;IPI00917696;IPI00917576;IPI00448904;IPI00385568;IPI00797187	Alpha-2-macroglobulin receptor;Apolipoprotein E receptor;Low-density lipoprotein receptor-related protein 1 515 kDa subunit;Low-density lipoprotein receptor-related protein 1 85 kDa subunit;Low-density lipoprotein receptor-related protein 1 intracellular domain;Prolow-density lipoprotein receptor-related protein 1;Low density lipoprotein-related protein 1 variant;LRP protein;Alpha-2 macroglobulin…	Q07954;Q59FG2;Q6LAF4;Q6LBN5	2925000	2102500	510460	1392200	1.01724
IPI00020567;IPI00941730;IPI00980090;IPI00978293	CDC42 GTPase-activating protein;GTPase-activating protein rhoOGAP;p50-RhoGAP;Rho GTPase-activating protein 1;Rho-related small GTPase protein activator;Rho-type GTPase-activating protein 1;cDNA FLJ60782, highly similar to Rho-GTPase-activating protein 1	Q07960;B4DPZ4;E9PCG8	5474600	7568600	5506900	5307700	1.17254
IPI00020599;IPI01013746	Calregulin;Calreticulin;CRP55;Endoplasmic reticulum resident protein 60;grp60;HACBP;cDNA FLJ53009, highly similar to Calreticulin;Calreticulin variant;cDNA FLJ58668, highly similar to Calreticulin	P27797;B4DHR1;Q53G71;B4E2Y9	149080000	154680000	83115000	106050000	1.12289
IPI00020602	Casein kinase II subunit alpha	P19784	1105600	1501800	1269600	1970700	1.46198
IPI00020632;IPI00909521;IPI00640430;IPI00642128;IPI00514341	Argininosuccinate synthase;Citrulline--aspartate ligase;cDNA FLJ54252, highly similar to Argininosuccinate synthase (EC 6.3.4.5)	P00966;A8KAP9;Q5T6L4;B4E395;E9PDT0;Q5T6L6	79408000	86582000	58761000	46688000	0.964543
IPI00976779;IPI00975587;IPI00020672;IPI00979514;IPI00956400;IPI00956642;IPI00956436;IPI00976265;IPI00956389;IPI00645171;IPI01018750;IPI00985505;IPI00978989	Dipeptidyl aminopeptidase III;Dipeptidyl arylamidase III;Dipeptidyl peptidase 3;Dipeptidyl peptidase III;cDNA FLJ54021, highly similar to Dipeptidyl-peptidase 3 (EC 3.4.14.4);Putative uncharacterized protein DKFZp686O1117;Dipeptidylpeptidase III isoform 1 variant;cDNA FLJ53282, highly similar to Dipeptidyl-peptidase 3 (EC 3.4.14.4)	Q9NY33-1;Q9NY33;B4DLX4;F5H8L6;Q5JPB8;Q53GT4;Q53HL4;E9PQ14;F5GXD5;B4E357	16336000	19197000	9209000	9057600	1.10607
IPI00020719;IPI01012141;IPI00983110;IPI00411576;IPI00893406	CARD adapter inducing interferon beta;Interferon beta promoter stimulator protein 1;Mitochondrial antiviral-signaling protein;Putative NF-kappa-B-activating protein 031N;Virus-induced-signaling adapter;cDNA FLJ76894	Q7Z434-1;Q7Z434;A8K6X0;F5H6C8	522290	1489400	301910	360430	2.24439
IPI00020887;IPI00401804;IPI00013236;IPI00973966	Synaptobrevin-like protein 1;Tetanus-insensitive VAMP;Vesicle-associated membrane protein 7;cDNA, FLJ93048, highly similar to Homo sapiens synaptobrevin-like 1 (SYBL1), mRNA;cDNA FLJ53045, highly similar to Synaptobrevin-like protein 1;cDNA FLJ53762, highly similar to Synaptobrevin-like protein 1;cDNA FLJ54296, highly similar to Synaptobrevin-like protein 1;Synaptobrevin-like 1, isoform CRA_a	P51809-1;P51809;B2R6P4;B4DIH9;P51809-3;B4DE96;B4DMB4;P51809-2	592980	920500	1786700	1252800	0.913274
IPI00020898;IPI01015791;IPI00641592;IPI00552941;IPI00477982;IPI00017305;IPI00513863;IPI00640510;IPI01011967;IPI00478653;IPI00966051;IPI00300321;IPI00967123;IPI01011266;IPI00007123;IPI00967630;IPI00981144;IPI00641051;IPI00966870;IPI00965760;IPI00515114;IPI00966502;IPI00513934;IPI01018793;IPI00930650	90 kDa ribosomal protein S6 kinase 3;Insulin-stimulated protein kinase 1;MAP kinase-activated protein kinase 1b;pp90RSK2;Ribosomal protein S6 kinase alpha-3;Ribosomal S6 kinase 2;cDNA, FLJ79381, highly similar to Ribosomal protein S6 kinase alpha-3 (EC 2.7.11.1);Ribosomal protein S6 kinase, 90kDa, polypeptide 3;cDNA FLJ56618, highly similar to Ribosomal protein S6 kinase alpha-3 (EC 2.7.11.1);cDN…	P51812;B7ZB17;B1AXG2;B4DG22;B4DKZ2;B1AXG1;F5GYC4;Q7Z2J3;Q7Z2J4	14255000	19452000	13218000	7865200	0.994329
IPI00921428;IPI00020906;IPI00978875;IPI00974011;IPI00976418;IPI00791997;IPI00974167;IPI01013995;IPI00974217;IPI00974104;IPI00790217	cDNA FLJ54837, highly similar to Inositol monophosphatase (EC 3.1.3.25);Inositol monophosphatase 1;Inositol-1(or 4)-monophosphatase 1;Lithium-sensitive myo-inositol monophosphatase A1;cDNA FLJ58981, highly similar to Inositol monophosphatase (EC 3.1.3.25)	B7Z6Q4;P29218;E5RIP7;E5RGY4;B4DLN3;E5RI82;E5RHE9;E5RG94	6228700	6360100	5915600	4325300	0.87987
IPI00020915;IPI00909990	MORF4 family-associated protein 1;Protein associated with MRG of 14 kDa;Protein PGR1;cDNA FLJ90015 fis, clone HEMBA1000634, highly similar to Homo sapiens Mof4 family associated protein 1 (MRFAP1), mRNA;cDNA FLJ54234, moderately similar to Homo sapiens Mof4 family associated protein 1 (MRFAP1), mRNA	Q9Y605;B3KQA0;B4E1T3	286880	227690	0	0	0.793677
IPI00020928;IPI00643708;IPI00644515;IPI01018732	Mitochondrial transcription factor 1;Transcription factor 6;Transcription factor 6-like 2;Transcription factor A, mitochondrial;TFAM protein;Putative uncharacterized protein TFAM	Q00059;E5KSU5;E5KSX8;Q6LES8;A8MRB2;Q05D31	1217900	1105400	6337000	10554000	1.54329
IPI00020944;IPI00976521;IPI00983445;IPI00908715;IPI01022304;IPI01012882;IPI00909973;IPI01015743;IPI00977667;IPI00981365;IPI01015028;IPI00789762	Farnesyl-diphosphate farnesyltransferase;FPP:FPP farnesyltransferase;Squalene synthase;Farnesyl-diphosphate farnesyltransferase 1;Farnesyl-diphosphate farnesyltransferase 1, isoform CRA_a;FDFT1 protein;cDNA, FLJ78932, highly similar to Squalene synthetase (EC 2.5.1.21);cDNA FLJ55760, highly similar to Squalene synthetase (EC 2.5.1.21);cDNA, FLJ79081, highly similar to Squalene synthetase (EC 2.5.…	P37268;Q6IAX1;B7Z9R8;E9PNM1;B4DND3;B4DJE5;B4DTK0;B7Z1J3;B4DT56;B3KQ95;B4DWP0;E9PJG4	1367300	738390	851790	477490	0.547918
IPI00020955;IPI00926608;IPI00910349;IPI00935409;IPI00939806;IPI00926837	3-oxo-5-beta-steroid 4-dehydrogenase;Aldo-keto reductase family 1 member D1;Delta(4)-3-ketosteroid 5-beta-reductase;Delta(4)-3-oxosteroid 5-beta-reductase;cDNA FLJ59278, highly similar to 3-oxo-5-beta-steroid 4-dehydrogenase (EC 1.3.1.3);Aldo-keto reductase family 1, member D1;cDNA FLJ50829, highly similar to 3-oxo-5-beta-steroid 4-dehydrogenase (EC 1.3.1.3)	P51857;B4DPN3;C4PL35;B4DPN8	42980000	27433000	23269000	13713000	0.621081
IPI00020956;IPI00514127;IPI00514330;IPI00643908;IPI00922032	Hepatoma-derived growth factor;High mobility group protein 1-like 2;cDNA, FLJ96580, highly similar to Homo sapiens hepatoma-derived growth factor (high-mobility group protein 1-like) (HDGF), mRNA;Hepatoma-derived growth factor (High-mobility group protein 1-like);cDNA FLJ39092 fis, clone NT2RP7019835, highly similar to HEPATOMA-DERIVED GROWTH FACTOR;Hepatoma-derived growth factor (High-mobility g…	P51858;B2RDE8;Q5SZ07;B3KU21;Q5SZ08;A8K8G0;B7Z958;B7Z525	17934000	20711000	10376000	14280000	1.23599
IPI00020965;IPI00946362;IPI00946513;IPI00947405;IPI00946975;IPI00946339	UbcH2;Ubiquitin carrier protein H;Ubiquitin-conjugating enzyme E2 H;Ubiquitin-conjugating enzyme E2-20K;Ubiquitin-protein ligase H;Ubiquitin carrier protein;Putative uncharacterized protein UBE2H;Ubiquitin-conjugating enzyme E2H (UBC8 homolog, yeast);Ubiquitin-conjugating enzyme E2H (UBC8 homolog, yeast), isoform CRA_c;Ubiquitin-conjugating enzyme	P62256;A4D1L5;C9JZY6;C9JZG9;A4D1L6;Q75MF5;Q7Z6F4;C9J8Q9	1797000	2395300	2244100	2521100	1.2166
IPI00020984;IPI00941747;IPI00965501;IPI00477719;IPI00442866;IPI00964308;IPI00964865;IPI00964541;IPI00967621;IPI00967973;IPI00966032;IPI00965725;IPI00967720;IPI00967451	cDNA FLJ55574, highly similar to Calnexin;Calnexin;IP90;Major histocompatibility complex class I antigen-binding protein p88;p90;cDNA FLJ54242, highly similar to Calnexin	B4DGP8;P27824;B4E2T8;F5H856	67269000	98303000	66030000	77274000	1.31717
IPI00216260;IPI00021016;IPI00910455;IPI00916739;IPI01021816;IPI00916152;IPI01022674;IPI00956590;IPI00917718	Elongation factor Ts, mitochondrial;cDNA FLJ60259, highly similar to Elongation factor Ts, mitochondrial;Elongation factor Ts	P43897-2;P43897;P43897-1;E5KS95;B4DHY8;F8W6R3;C9JT21	12576000	12005000	7748000	6594200	0.915135
IPI01013296;IPI00021048;IPI00645867;IPI00216268;IPI00216269;IPI00385318;IPI00830037;IPI00829909;IPI00479416;IPI00903320	Fer-1-like protein 3;Myoferlin;Putative uncharacterized protein MYOF	F8W8J4;Q9NZM1-1;Q9NZM1;Q9NZM1-6;Q9NZM1-2;Q9NZM1-3;C9JCN0;Q9NZM1-5	0	74764	55557	181100	4.60543
IPI00021057;IPI00927273;IPI00215695;IPI00215693;IPI00927160;IPI00465299;IPI00783541;IPI00783274;IPI00220151;IPI00797408;IPI00924945;IPI01018802;IPI00215694;IPI01013531;IPI00877110;IPI00301180;IPI00921814;IPI00922173	Electroneutral potassium-chloride cotransporter 1;Erythroid K-Cl cotransporter 1;Solute carrier family 12 member 4;cDNA FLJ60065, highly similar to Solute carrier family 12 member 4;cDNA FLJ53419, highly similar to Solute carrier family 12 member 4;cDNA, FLJ79314, highly similar to Solute carrier family 12 member 4;cDNA FLJ55911, highly similar to Solute carrier family 12 member 4;Potassium/chlor…	Q9UP95-1;Q9UP95;B4DF30;B4DZ82;B7ZAV0;B4DR04;F5H0S9;Q9UP95-4;Q6XSF4;Q9UP95-2;F5H066;Q9UHW9-1;Q9UHW9;A8K935;Q5HYC7;Q9UHW9-4;Q6NSI7;Q9UHW9-3;Q9UHW9-2;A0AV76;Q9UHW9-5;Q3ZCQ6;B4DF69;F5H3C0;Q9UHW9-6;Q9UP95-3;A7E2U9;B3KXX3	70788	0	123580	122110	0.628241
IPI00926820;IPI00926934;IPI00021058;IPI00328342;IPI00927034;IPI00924711;IPI00927879;IPI00387156;IPI00719704;IPI00719757;IPI00926539;IPI00927639;IPI00927188;IPI00004944;IPI00924515;IPI00926117;IPI00926168;IPI01012251;IPI00737057;IPI00746904;IPI00097856;IPI00925919;IPI00184876;IPI00889606;IPI00794077	Solute carrier family 4 sodium bicarbonate cotransporter member 7;Sodium bicarbonate cotransporter 2;Sodium bicarbonate cotransporter 2b;Sodium bicarbonate cotransporter 3;Solute carrier family 4 member 7;Putative uncharacterized protein SLC4A7;Solute carrier family 4 sodium bicarbonate cotransporter member 7 truncated type 1b variant;Solute carrier family 4 sodium bicarbonate cotransporter membe…	B5M451;E9PDL9;B5M450;B5M453;Q9Y6M7-3;Q9Y6M7;B2CI53;C9JXL3;D3K174;D3K175;Q9Y6M7-1;B5M449;E9PFN4;E9PGC1;B5M452;Q9Y6M7-2;Q9Y6M7-4;Q9Y6M7-5;F8W7E6;C9JRP1;B6DY52;B6DY53	0	0	130210	258940	1.98863
IPI00021107;IPI01014810;IPI00448831	Xylulose kinase;cDNA FLJ10343 fis, clone NT2RM2000951, highly similar to Xylulose kinase (EC 2.7.1.17);cDNA FLJ53504, highly similar to Xylulose kinase (EC 2.7.1.17)	O75191;B3KM56;B4DDT2	258550	735710	169210	234230	2.26749
IPI00641158;IPI00021109;IPI00514704	cDNA FLJ60761, highly similar to Hydroxyacid oxidase 2 (EC 1.1.3.15);Hydroxyacid oxidase 2 (Long chain);Hydroxyacid oxidase 2 (Long chain), isoform CRA_a;(S)-2-hydroxy-acid oxidase, peroxisomal;Cell growth-inhibiting gene 16 protein;Hydroxyacid oxidase 2;Long chain alpha-hydroxy acid oxidase;Long-chain L-2-hydroxy acid oxidase	Q5QP00;Q9NYQ3;Q5QP02	76507	147930	21863	39464	1.90499
IPI00021129;IPI00982231;IPI01011395;IPI00397887;IPI01015491;IPI00005793;IPI01011317;IPI00981630;IPI01012451	Adapter-related protein complex 3 subunit beta-1;Adaptor protein complex AP-3 subunit beta-1;AP-3 complex subunit beta-1;Beta-3A-adaptin;Clathrin assembly protein complex 3 beta-1 large chain;cDNA FLJ76822, highly similar to Homo sapiens adaptor-related protein complex 3, beta 1 subunit (AP3B1), mRNA;Adaptor-related protein complex 3 beta 1 subunit;cDNA FLJ51426, highly similar to Adapter-related…	O00203-1;O00203;A8K586;Q3MNE1;E5RJ68;F5GXG9;O00203-2;B4E0B2;F5H093	3847200	5633800	3952500	2031600	0.982781
IPI00021147	Cell migration-inducing gene 15 protein;Degenerative spermatocyte homolog 1;Membrane lipid desaturase;Sphingolipid delta(4)-desaturase DES1	O15121	0	0	0	100030	934.442
IPI00021167;IPI00718940;IPI00719567;IPI00916597;IPI00915919;IPI00917410;IPI01009958	Interferon-inducible double stranded RNA-dependent protein kinase activator A;PKR-associated protein X;PKR-associating protein X;Protein activator of the interferon-induced protein kinase;Protein kinase, interferon-inducible double stranded RNA-dependent activator	O75569-1;O75569;O75569-2;O75569-3	3412200	3090200	2214500	1849300	0.877868
IPI00021187;IPI00788942;IPI00980222;IPI00944937;IPI00797004	49 kDa TATA box-binding protein-interacting protein;54 kDa erythrocyte cytosolic protein;INO80 complex subunit H;Nuclear matrix protein 238;Pontin 52;RuvB-like 1;TIP49a;TIP60-associated protein 54-alpha;cDNA FLJ34844 fis, clone NT2NE2011154, highly similar to RuvB-like 1	Q9Y265-1;Q9Y265;B5BUB1;Q9Y265-2;B3KRS7;E7ETR0	15139000	17968000	10427000	11549000	1.15454
IPI00910034;IPI00021257;IPI01013199;IPI00909529;IPI00908576;IPI00983253;IPI00983939	cDNA FLJ51105, highly similar to Arfaptin-2;ADP-ribosylation factor-interacting protein 2;Arfaptin-2;Partner of RAC1;cDNA FLJ52523, highly similar to Arfaptin-2;cDNA FLJ51138, highly similar to Arfaptin-2;cDNA FLJ51194, highly similar to Arfaptin-2	B4DUZ3;P53365;B4DX86;B4DXH2;B4E306;E9PRV8;E9PPY7	271290	275120	199140	184120	0.976213
IPI00021258;IPI00216520;IPI00744919;IPI00910325	ADP-ribosylation factor-interacting protein 1;Arfaptin-1;ADP-ribosylation factor interacting protein 1 (Arfaptin 1), isoform CRA_b;ARFIP1 protein;cDNA FLJ53696, highly similar to Arfaptin-1;cDNA, FLJ79024, highly similar to Arfaptin-1;ADP-ribosylation factor interacting protein 1;ADP-ribosylation factor interacting protein 1 (Arfaptin 1), isoform CRA_a;cDNA FLJ75640, highly similar to Homo sapien…	P53367-1;P53367;B4E273;B7ZA10;P53367-2;Q2M2X4;Q8N8M9	306110	292610	266560	244750	0.938341
IPI00021263;IPI00982101;IPI00789337;IPI01011530;IPI00981067;IPI00979946;IPI00981450;IPI00793388;IPI00790689;IPI01010931;IPI00983256	14-3-3 protein zeta/delta;Protein kinase C inhibitor protein 1;Tyrosine 3-monooxygenase/tryptophan 5-monooxygenase activation protein zeta polypeptide;cDNA, FLJ79516, highly similar to 14-3-3 protein zeta/delta	P63104;D0PNI1;E7EX29;B0AZS6;E7ESK7	320180000	328970000	119550000	108590000	0.995065
IPI00021266;IPI00789159;IPI00793523;IPI00794894;IPI00976162;IPI00604435;IPI00923578;IPI00293431	60S ribosomal protein L23a;Putative uncharacterized protein RPL23A;Ribosomal protein L23a, isoform CRA_a	P62750;A8MUS3;A8MXA8	71502000	86302000	27468000	25740000	1.13208
IPI00983296;IPI00021290;IPI00394838;IPI00935456	ACLY variant protein;ATP-citrate (pro-S-)-lyase;ATP-citrate synthase;Citrate cleavage enzyme;cDNA FLJ56442, highly similar to ATP-citrate synthase (EC 2.3.3.8);cDNA FLJ55447, highly similar to ATP-citrate synthase (EC 2.3.3.8);cDNA FLJ37765 fis, clone BRHIP2024742, highly similar to ATP-CITRATE	E7ENH9;Q4LE36;P53396;B4DIM0;B4E3P0;Q8N9C4	38007000	37906000	13282000	11135000	0.95617
IPI00021305;IPI00556112;IPI00965191	Cyclin-H;MO15-associated protein;p34;p37;cDNA FLJ77327, highly similar to Homo sapiens cyclin H (CCNH), mRNA;Cyclin H variant	P51946;A8K6Q5;D6RHI7;E9PDB6;Q59FW7;D6RG18	0	0	0	10351	934.442
IPI00021327;IPI00218070	Adapter protein GRB2;Growth factor receptor-bound protein 2;Protein Ash;SH2/SH3 adapter GRB2;cDNA, FLJ96637, Homo sapiens growth factor receptor-bound protein 2 (GRB2), mRNA;Growth factor receptor-bound protein 2, isoform CRA_a;cDNA FLJ33691 fis, clone BRAWH2002976, highly similar to GROWTH FACTOR RECEPTOR-BOUND PROTEIN 2;GRB2 protein	P62993-1;P62993;B0LPF3;B3KR50;Q6ICN0;P62993-2	8394100	9252900	10058000	8191200	0.945372
IPI00021338;IPI00788836;IPI01010565;IPI00908638	70 kDa mitochondrial autoantigen of primary biliary cirrhosis;Dihydrolipoamide acetyltransferase component of pyruvate dehydrogenase complex;Dihydrolipoyllysine-residue acetyltransferase component of pyruvate dehydrogenase complex, mitochondrial;M2 antigen complex 70 kDa subunit;Pyruvate dehydrogenase complex component E2;cDNA FLJ50978, highly similar to Dihydrolipoyllysine-residue acetyltransfer…	P10515;B4DJX1;Q16791;Q86YI5;B4E1P6;E9PEJ4;F5H0X9;Q9HAN0;B4DS43;F5H7M3;Q01991;B4DLQ2;E7ESJ9	9466600	28043000	7149000	9625900	2.26708
IPI00021346;IPI00926893;IPI00377011;IPI00921965;IPI00797418;IPI00925368	UbcH6;Ubiquitin carrier protein E1;Ubiquitin-conjugating enzyme E2 E1;Ubiquitin-protein ligase E1;Ubiquitin carrier protein	P51965;C9J2P0;B7Z306;C9J8K2	669140	901470	0	0	1.34721
IPI00909773;IPI00021347;IPI00909975	Ubiquitin carrier protein;L-UBC;UbcH7;Ubiquitin carrier protein L3;Ubiquitin-conjugating enzyme E2 L3;Ubiquitin-conjugating enzyme E2-F1;Ubiquitin-protein ligase L3	B4DSZ4;E7EWS7;P68036;A8K4W8;B4DDG1	6023300	4498600	0	0	0.746866
IPI00021369;IPI00981730;IPI00982183;IPI00792299;IPI00794466;IPI00978451;IPI00981675;IPI00975518;IPI00981161	Alpha(B)-crystallin;Alpha-crystallin B chain;Heat shock protein beta-5;Renal carcinoma antigen NY-REN-27;Rosenthal fiber component;Alpha B crystallin;cDNA FLJ57064, highly similar to Alpha crystallin B chain (Alpha(B)-crystallin)	P02511;C3VMY8;E9PR44;E9PJL7;B4DIA6;E9PRA8;E9PNH7	784080	862320	625800	623990	1.05421
IPI00021370;IPI00910176;IPI00878126;IPI00019894;IPI00967679	Huntingtin-interacting protein 2;Ubiquitin carrier protein;Ubiquitin-conjugating enzyme E2 K;Ubiquitin-conjugating enzyme E2-25 kDa;Ubiquitin-protein ligase;cDNA FLJ57995, moderately similar to Ubiquitin-conjugating enzyme E2-25 kDa (EC 6.3.2.19);cDNA FLJ36214 fis, clone THYMU2000672, highly similar to Ubiquitin-conjugating enzyme E2-25 kDa (EC 6.3.2.19);Huntingtin interacting protein 2, isoform …	P61086-1;P61086;B4DIZ2;D6RDM7;C9JGP1;P61086-2;B3KSH4	13742000	14303000	5285700	6746100	1.10624
IPI00021389;IPI00980505;IPI00982182;IPI00981151	Copper chaperone for superoxide dismutase;Superoxide dismutase copper chaperone	O14618;Q8NEV0;E9PP76	3022100	2885600	1002800	766530	0.907384
IPI00021405;IPI00216953;IPI00644087;IPI00910241;IPI00514320;IPI00514204;IPI00965567;IPI00979923	70 kDa lamin;Lamin-A/C;Renal carcinoma antigen NY-REN-32;Lamin A/C transcript variant 1;Lamin A/C;Progerin;cDNA FLJ56081, highly similar to Lamin-A/C	P02545-1;P02545;Q5I6Y4;Q5I6Y6;P02545-3;Q6UYC3;B4DI32;E7EUI9;D6RAQ3;Q5TCJ4	122290000	118350000	124700000	163580000	1.14146
IPI00021417;IPI01014010;IPI00910253;IPI00976126;IPI00984301	SNU66 homolog;Squamous cell carcinoma antigen recognized by T cells 1;U4/U6.U5 tri-snRNP-associated 110 kDa protein;U4/U6.U5 tri-snRNP-associated protein 1;cDNA FLJ53820, highly similar to U4/U6.U5 tri-snRNP-associated protein 1	O43290;B4DDH9	1231000	834350	298600	336840	0.765684
IPI00021435;IPI01015219;IPI00927053	26S protease regulatory subunit 7;26S proteasome AAA-ATPase subunit RPT1;Proteasome 26S subunit ATPase 2;Protein MSS1;cDNA FLJ52010, highly similar to 26S protease regulatory subunit 7;Putative uncharacterized protein PSMC2;cDNA FLJ52353, highly similar to 26S protease regulatory subunit 7	P35998;B7Z571;Q75L23;B7Z5E2	19651000	19752000	11567000	10593000	0.972035
IPI00021440;IPI00930226;IPI01011344;IPI01018925	Actin, cytoplasmic 2;Actin, cytoplasmic 2, N-terminally processed;Gamma-actin;cDNA FLJ57283, highly similar to Actin, cytoplasmic 2;cDNA FLJ58286, highly similar to Actin, cytoplasmic 2	P63261;B4E3A4;F5H0N0;B4DVQ0	1136800000	1241600000	893170000	983110000	1.09593
IPI00021475;IPI00028517	Ras-related protein Rab-33B;RAB33B, member RAS oncogene family	Q9H082;Q5U602	405900	386180	702370	574120	0.866486
IPI00021536	Calmodulin-like protein 5;Calmodulin-like skin protein;Calmodulin-like skin protein variant	Q9NZT1;Q53H37	0	77303	171240	194940	1.58983
IPI00021537;IPI00216130;IPI00642693;IPI00449112;IPI00937682	Opioid growth factor receptor;Protein 7-60;Zeta-type opioid receptor;cDNA FLJ12172 fis, clone MAMMA1000684, highly similar to Opioid growth factor receptor;OGFR protein	Q9NZT2-1;Q9NZT2;B3KMQ6;Q9NZT2-2;Q05BV5;Q4VXW3;E7ESW4;Q6PK21;Q4VXW4	157200	238670	180750	157020	1.17085
IPI00021570;IPI00640567;IPI00006362	Endothelial differentiation-related factor 1;Multiprotein-bridging factor 1	O60869-1;O60869;O60869-2	2034800	2916300	0	0	1.43321
IPI00021594;IPI00979149;IPI00791388;IPI00976100;IPI01015615;IPI00400944;IPI00979924	GAA1 protein homolog;Glycosylphosphatidylinositol anchor attachment 1 protein;cDNA, FLJ93169, highly similar to Homo sapiens GPAA1P anchor attachment protein 1 homolog (yeast) (GPAA1), mRNA	O43292-1;O43292;B2R6X8;E9PPZ9;E9PLV6;E9PLG8;O43292-2;E9PM11	85618	0	147310	178660	0.767018
IPI00021634;IPI00793613;IPI00793175;IPI00791952;IPI00976346;IPI01010830;IPI00981042;IPI00887742;IPI00975670;IPI00061476;IPI00946029;IPI00945465	Kinesin light chain 2;cDNA FLJ37274 fis, clone BRAMY2012162, highly similar to Kinesin light chain 2;Putative uncharacterized protein KLC2	Q9H0B6;A8MXL7;A8MZ87;A8MX29;E9PQ02	2175800	3222400	1266700	1289200	1.31056
IPI00974545;IPI00021685;IPI00946662	ADP-ribosylation factor-like protein 6;Bardet-Biedl syndrome 3 protein	Q9H0F7-2;Q9H0F7;Q9H0F7-1	0	0	0	113670	934.442
IPI00021700	Cyclin;Proliferating cell nuclear antigen	P12004;B4DUA2;Q6FHF5;Q6FI35;Q7Z6A1;Q7Z6A2;Q7Z6A3	25234000	25513000	22756000	15261000	0.849635
IPI00021728;IPI00176637;IPI00816442	Eukaryotic translation initiation factor 2 subunit 2;Eukaryotic translation initiation factor 2 subunit beta;Eukaryotic translation initiation factor 2 beta;EIF2S2 protein;cDNA, FLJ93495, highly similar to Homo sapiens eukaryotic translation initiation factor 2, subunit 2 beta, 38kDa (EIF2S2), mRNA;Eukaryotic translation initiation factor 2, subunit 2 beta, 38kDa;Eukaryotic translation initiation…	P20042;B5BU01;Q3B7I9;Q6IBR8;Q96I16;A6NK07	16440000	15387000	9379000	8289200	0.917007
IPI00021753;IPI00651625;IPI00910201;IPI00871757;IPI00982305	Kinesin-like protein GAKIN;Kinesin-like protein KIF13B;Putative uncharacterized protein KIF13B;Kinesin family member 13B, isoform CRA_a	Q9NQT8;C9JK41;D3DSU3;F8VPJ2	1710800	2197100	1133600	814050	1.05862
IPI00021772;IPI00513876	Methionine adenosyltransferase 1;Methionine adenosyltransferase I/III;S-adenosylmethionine synthase isoform type-1;S-adenosylmethionine synthetase	Q00266;A8K455	13662	11714	0	7230.1	1.38663
IPI00021785	Cytochrome c oxidase polypeptide Vb;Cytochrome c oxidase subunit 5B, mitochondrial;Cytochrome c oxidase subunit Vb;Putative uncharacterized protein COX5B;COX5B protein	P10606;Q53YB7;Q6FHJ9;Q6FHM4	4515100	2999700	0	209280	0.710722
IPI00640525;IPI00641157;IPI00021794;IPI00643801	Carrier family 6, member 8 variant;Protective protein for beta-galactosidase (Galactosialidosis), isoform CRA_b;cDNA FLJ60397, highly similar to Lysosomal protective protein (EC 3.4.16.5);Cathepsin A;Carboxypeptidase C;Carboxypeptidase L;Lysosomal protective protein;Lysosomal protective protein 20 kDa chain;Lysosomal protective protein 32 kDa chain;Protective protein cathepsin A;Protective protei…	Q59EV6;B4E324;Q5JZH0;P10619	19797000	18620000	5164100	4650400	0.932267
IPI00021805;IPI01015231;IPI01014188;IPI01014744;IPI01015983;IPI00798081;IPI01011894	Microsomal glutathione S-transferase 1;Microsomal GST-I;MGST1 protein	P10620;Q6LET6;F5H6X2;F5H7F6;F5H760	18481000	12189000	166700	281810	0.668759
IPI00021807;IPI00759616;IPI00940598;IPI01011948;IPI01012416;IPI00955453;IPI00845473;IPI00930466;IPI00903033	Acid beta-glucosidase;Alglucerase;Beta-glucocerebrosidase;D-glucosyl-N-acylsphingosine glucohydrolase;Glucosylceramidase;Imiglucerase;cDNA, FLJ92865, Homo sapiens glucosidase, beta; acid (includes glucosylceramidase)(GBA), mRNA;cDNA FLJ51780, highly similar to Glucosylceramidase (EC 3.2.1.45);cDNA FLJ56157, highly similar to Glucosylceramidase (EC 3.2.1.45);cDNA FLJ56170, highly similar to Glucos…	P04062-1;P04062;B2R6A7;B7Z6E6;B7Z6S9;B7Z7G9;D3DV87;F5H505;F5H7V3;F5H8F5;P04062-2;B7Z6S1;F5GYD8;F5H6N5;B7Z7D8;B7Z5G2;F5H5E1;Q9UQU9;P04062-3;B7Z731;F5GYE5;F5H241;F5H5U5	3361100	8340700	1512900	2662500	2.25753
[truncated: 2,771 more rows]
