# Supplementary material for: Label-free quantitative proteomics of CD133-positive liver cancer stem cells
Source: Proteome Sci. 2012 Nov 21;10:69. doi: 10.1186/1477-5956-10-69 (PMC3576254; doi:10.1186/1477-5956-10-69)
Supplement: Additional file 6: Table S6 — The primer sequences for RT-PCR. [file 1477-5956-10-69-S6.xls]

## Sheet: 工作表1
List of primer used for RT-PCR
Species	Gene Name	Forward Primer	Reverse Primer	Annealing Temp.	Cycle#	Size
human	GAPDH	AAGGTCGGTGTGAACGGATT	TGGTGGTGCAGGATGCATTG	60	28	452
human	CK19	CTTTTCGCGCGCCCAGCATT	GATCTTCCTGTCCCTCGAGC	58	35	1079
human	AXN A1	TAAGCGAAACAATGCACAGC	CCTCAGATCGGTCACCCTTA	58	30	362
human	AXN A3	GTTGGACACCGAGGAACAGT	CCGGAAGTCACCAGATGTTT	58	30	445
human	Prom-1	TGAACACACACCAGTTTACAGG	ACGCAGGTTTCTCTATGATGGC	58	28	296
human	CTNNB1	GCTTGGTTCACCAGTGGATT	GAGTCCCAAGGAGACCTTCC	58	28	485
