# Supplementary material for: Label-free quantitative proteomics of CD133-positive liver cancer stem cells
Source: Proteome Sci. 2012 Nov 21;10:69. doi: 10.1186/1477-5956-10-69 (PMC3576254; doi:10.1186/1477-5956-10-69)
Supplement: Additional file 7: Table S7 — The antibodies information for Western blot. [file 1477-5956-10-69-S7.xls]

## Sheet: 工作表1
List of antibodies used for Western Blot and immunocytochemistry analysis
Host	Species	Antigen	Clonal	Cat No#	BRAND
Mouse	Human	CD133	Polyclonal	SC-23797	Santa Cruz
Mouse	Human	ANX A1	Polyclonal	B01P	Abnova
Rabbit	Human	ANX A3	Polyclonal	AB33068	Abcam
Mouse	Human	β-Catennin	Monoclonal	610154	BD
Mouse	Human	β-Actin	Monoclonal	SC-47778	Santa Cruz
Rabbit	Human	CKB	Polyclonal	PAB19125	Abnova
Rabbit	Human	Transgelin	Polyclonal	SC-50466	Santa Cruz
Mouse	Human	E-cadherin	Monoclonal	BD-610181	BD
Mouse	Human	N-cadherin	Monoclonal	BD-610920	BD
Mouse	Human	Vimentin	Monoclonal	V2258	Sigma
Mouse	Human	EpCAM	Monoclonal	BD-552370	BD
Mouse	Human	Snail1	Monoclonal	3895S	Cellsignaling
Mouse	Human	Snail2	Monoclonal	AT3970a	Abgent
